# Supplementary material for: Neighbourhood Continuity Is Not Required for Correct Testis Gene Expression in Drosophila
Source: PLoS Biol. 2010 Nov 30;8(11):e1000552. doi: 10.1371/journal.pbio.1000552 (PMC2994658; doi:10.1371/journal.pbio.1000552)
Supplement: Table S1 — Sex-specific expression. For each of the three male-specific gene expression neighbourhoods, the FlyAtlas gene expression call (Up, enriched in testis; None, not enriched in testis; AG, enriched in male accessory gland), the average log2 expression ratio and p value for male versus female comparisons in In(2L)EIN133/In(2L)EIN133 and EIN133-cis/EIN133-cis. (0.00 MB TXT) [file pbio.1000552.s010.txt]

19F		EIn133/Ein133 M v F		EIn133-Cis/Ein133-Cis M v F			EIn133/Ein133 and EIn133-Cis/Ein133-Cis M v F
Gene	FlyAtlas	AvM	p	AvM	p		AvM	p
CG15446	Up	4.48	1.29E-03	4.48	2.91E-04		3.47	1.32E-07
CG1503	Up	1.63	6.27E-03	1.75	5.23E-04		1.61	6.80E-06
Unc	Up	0.45	2.34E-01	0.93	7.53E-02		0.39	2.69E-02
CG15445	Up	0.14	1.70E-01	0.51	2.91E-03		0.39	6.29E-05
CG34120	Up	2.37	9.19E-04	2.54	6.93E-04		2.43	2.82E-08
CG32511	None	-1	4.06E-01	-0.9	3.95E-01		-0.50	8.14E-02
CG14579	Up	5.29	2.09E-03	4.64	9.12E-03		4.20	6.97E-06
CG1724	Up	5.26	3.86E-04	5.59	2.52E-04		4.38	1.08E-10
CG32521	None	0.86	1.51E-03	-0.08	9.09E-01		0.49	2.33E-01
CG32523	None	-0.78	5.19E-01	0.09	8.85E-01		-0.45	3.17E-01
CG14580	None	-0.37	2.58E-01	-0.69	9.07E-02		-0.45	9.83E-03
CG1722	UP	3.41	3.40E-03	4.12	4.84E-05		3.50	2.36E-07
CG14581	None	-0.68	6.16E-01	-0.81	4.74E-01		-0.72	1.90E-01
CG1494	UP	2.69	6.20E-04	2.72	1.25E-02		1.69	1.07E-05
35F
Gene	FlyAtlas	AvM	p	AvM	p
Tektin A	Up	6.51	1.40E-04	6.58	1.35E-05		5.68	1.49E-09
CG7653	Up	5.25	2.20E-02	3.97	9.96E-06		3.27	2.52E-06
CG31824	None	-0.6	8.60E-01	-1.41	4.56E-01		-0.73	1.94E-01
Tep1	None	-0.09	1.50E-01	-0.27	5.40E-01		-0.24	1.58E-02
CG31735	Up	6.39	2.10E-03	5.97	4.77E-04		4.72	3.96E-08
CG31823	None	0.92	3.80E-02	1.4	2.89E-01		0.85	1.06E-01
CG31821	Down	0.98	1.10E-01	1.87	2.26E-03		1.07	3.91E-03
beat-Ib	Down	-0.33	2.50E-01	-0.1	7.79E-01		-0.22	1.35E-01
CG13245	Up	5.2	3.10E-04	5.53	5.89E-05		8.03	3.21E-10
CG4793	None	-0.96	3.00E-01	-0.11	9.17E-01		-0.53	5.06E-03
CG12448	Up	6.58	1.00E-02	5.64	2.06E-04		4.60	4.74E-09
CG18063	Up	5.57	8.60E-03	5.24	3.64E-04		4.07	7.67E-08
CG31736	None	0.05	9.50E-01	-0.48	6.13E-01		-0.28	2.78E-01
CG10839	Up	4.79	1.10E-02	2.26	2.76E-01		2.98	8.78E-03
beat-Ic	None	-0.23	1.40E-01	0.24	5.95E-01		-0.12	3.61E-01
CG34167	-	-	-
CG13245	Up	8.36	2.80E-04	8.99	6.16E-05		8.03	3.21E-10
CG31820	UP	9.56	9.00E-05	7.24	9.27E-03		7.78	2.41E-06
BicC	Down	-2.33	3.10E-04	-2.55	2.45E-04		-2.32	6.08E-08
beat-1a	Down	0.13	6.20E-01	0.65	5.87E-01		0.16	6.99E-01
CG4891	Up	5.19	4.90E-04	5.29	5.05E-04		4.22	9.78E-09
CG4892	Up	4.04	7.40E-05	4.05	5.42E-05		3.11	1.51E-10
CG34168	Up	8.77	1.50E-04	8.87	9.05E-04
Ca-alpha1D	AG	2.56	1.60E-03	2.38	3.04E-02		2.30	6.17E-05
CG31819	Up	6	5.30E-05	5.8	6.00E-05		4.89	2.88E-09
CG12455	AG	2.82	2.50E-03	2.62	1.45E-03		1.52	1.88E-06
PRL-1	AG	1.11	1.90E-03	-0.27	2.06E-02		0.44	6.97E-02
CG4930	Down	-0.1	3.40E-01	-0.4	8.08E-02		-0.15	1.39E-01
twe	Down	-1.08	4.30E-03	-1.31	1.55E-03		-1.07	7.77E-07
CG4935	Up	0.25	6.20E-02	0.14	1.83E-01		0.25	3.72E-03
crp	Down	-1.4	1.10E-03	-0.66	3.81E-01		-0.90	3.70E-02
pkaap	Down	-0.97	1.20E-02	-1.06	8.99E-03		-0.89	3.44E-05
CG17329	Up	4.44	1.00E-03	5.24	5.58E-05		4.00	5.31E-08
50B
Gene	FlyAtlas	AvM	p	AvM	p		AvM	p
CG13330	Up	5.79	2.50E-04	5.79	5.07E-03		4.75	6.09E-07
CG13331	None	-0.68	1.80E-02	-0.45	4.85E-01		-0.46	5.04E-02
CG13332	None	-0.22	8.60E-01	-0.85	3.73E-01		-0.43	2.89E-01
CG6145	Down	0.29	1.00E-01	-0.03	9.10E-01		0.21	2.55E-01
CG33156	None	-1.47	2.60E-02	-0.59	4.19E-01		-0.65	6.09E-03
Roe1	Up	0.56	4.10E-04	0.66	7.99E-04		0.69	6.72E-06
CG13333	None	-1.82	1.20E-01	-1.01	7.43E-02		-1.10	1.93E-02
CG13334	Up	-0.39	5.70E-01	-0.81	3.24E-01		-0.49	9.86E-02
CG13335	Down	1.64	1.40E-03	2.42	5.76E-04		2.10	1.48E-06
CG6191	Down	-0.18	8.70E-02	0.05	4.45E-01		0.02	6.55E-01
CG6197	Down	-1	3.60E-03	-0.74	3.00E-03		-0.75	1.25E-05
CG18369	Up	6.55	3.90E-04	7.05	1.68E-03		5.46	1.60E-08
CG34236	-	-	-
CG12464	Up	5.53	2.60E-04	5.73	9.60E-04		4.38	4.94E-10
fas	None	0.82	6.10E-01	2.74	4.01E-01		0.43	4.38E-01
CG6209	Up	4.98	3.70E-03	6.14	9.27E-04		4.60	2.51E-07
CG13337	Up	4.58	7.10E-02	5.84	1.40E-03		4.56	3.39E-04
CG18368	Up	3.18	7.20E-03	4.07	1.46E-01		1.80	4.42E-04
CG6220	Up	1.92	1.50E-01	2.92	2.31E-03		1.69	2.49E-03
CG6280	None	-0.07	9.10E-01	-0.89	7.74E-01		-0.41	1.92E-01
Cpr50Ca	AG	0.44	7.90E-01	-0.19	7.64E-01		0.00	9.96E-01
CG13340	Up	8.95	2.20E-04	8.67	2.77E-04		7.99	1.91E-09
