# Supplementary material for: Neighbourhood Continuity Is Not Required for Correct Testis Gene Expression in Drosophila
Source: PLoS Biol. 2010 Nov 30;8(11):e1000552. doi: 10.1371/journal.pbio.1000552 (PMC2994658; doi:10.1371/journal.pbio.1000552)
Supplement: Table S2 — Neighbourhood gene expression measures. Average log2 expression ratios and p values for the indicated genotypes for each of the four neighbourhoods tested. (0.01 MB TXT) [file pbio.1000552.s011.txt]

19F	EIn133 cis M v F		EIn133/EIn133 M v F		EIn101/Y v cis/Y 		EIn103/Y v cis/Y 	
	Av M	p	Av M	p	Av M	p	Av M	p
CG15446	4.48	1.29E-03	4.48	2.91E-04	-0.13	1.64E-01	-0.1	1.47E-01
CG1503	1.63	6.27E-03	1.75	5.23E-04	-0.21	8.36E-02	-0.08	1.83E-01
unc	0.45	2.34E-01	0.93	7.53E-02	0.03	6.89E-01	-0.28	2.59E-01
CG15445	0.14	1.70E-01	0.51	2.91E-03	-0.03	6.55E-01	-0.02	6.88E-01
CG34120	2.43	6.72E-03	2.40	5.40E-03	-0.29	7.03E-02	0.08	1.88E-01
CG32511	-1.00	4.06E-01	-0.90	3.95E-01	0.05	6.98E-01	-0.23	3.84E-01
CG14579	5.29	2.09E-03	4.64	9.12E-03	-0.25	6.89E-03	-0.09	3.99E-01
CG1724	5.26	3.86E-04	5.59	2.52E-04	-0.43	7.90E-03	-0.22	1.48E-01
CG32521	1.92	2.17E-02	1.38	1.03E-02	0.13	3.33E-01	0.37	4.52E-02
CG32523	-0.78	5.19E-01	0.09	8.85E-01	-0.17	4.26E-02	-0.04	9.60E-02
CG14580	-0.37	2.58E-01	-0.81	4.74E-01	-0.02	5.86E-01	-0.09	1.98E-01
CG1722	3.41	3.40E-03	4.12	4.84E-05	-0.29	2.11E-02	-0.13	2.86E-02
CG14581	-0.68	6.16E-01	-0.81	4.74E-01	-0.02	8.96E-01	-0.14	5.95E-01
CG1494	2.69	6.20E-04	2.72	1.25E-02	-0.08	4.95E-02	-0.02	5.57E-01

35F	EIn133 cis M v F		EIn133/EIn133 M v F		EIn133/EIn133 v cis M 		EIn133/EIn133 v cis (T)		EIn133/EIn135 v cis M 	
	Av M	p	Av M	p	Av M	p	Av M	p	Av M	p
Tektin-A	6.58	1.35E-05	6.51	1.39E-04	0.31	4.10E-01	0.3	1.78E-02	0.16	2.56E-01
CG7653	3.97	9.96E-06	5.25	2.23E-02	0.22	3.12E-01	0.45	7.24E-02	0.24	6.29E-02
CG31824	-1.41	4.56E-01	-0.6	8.64E-01	-0.06	6.29E-01	0.07	7.50E-01	0.1	3.95E-01
Tep1	-0.27	5.40E-01	-0.09	1.46E-01	0.04	5.27E-01	-0.1	2.80E-01	-0.19	1.51E-01
CG31735	5.97	4.77E-04	6.39	2.06E-03	0.11	4.86E-01	-0.14	4.20E-01	-0.11	3.16E-01
CG31823	1.4	2.89E-01	0.92	3.82E-02	-0.21	9.81E-02	-0.08	1.24E-01	-0.02	7.80E-01
CG31821	1.87	2.26E-03	0.98	1.06E-01	-0.24	1.67E-01	-0.06	3.45E-01	0.09	4.78E-01
beat-Ib	-0.1	7.79E-01	-0.33	2.50E-01	-0.04	7.40E-01	-0.2	1.90E-01	-0.05	5.69E-01
CG13244	5.53	5.89E-05	5.2	3.06E-04	0.03	7.96E-01	-0.21	7.91E-02	-0.2	3.07E-02
CG4793	-0.11	9.17E-01	-0.96	3.00E-01	-0.04	8.56E-01	-0.13	6.09E-01	-0.11	6.43E-01
CG12448	5.64	2.06E-04	6.58	1.04E-02	0.14	3.01E-01	0.25	2.08E-01	0.17	1.14E-01
CG18063	5.24	3.64E-04	5.57	8.57E-03	0.05	8.12E-01	-0.22	3.70E-01	0.18	3.76E-01
CG31736	-0.48	6.13E-01	0.05	9.54E-01	-0.08	3.82E-01	-0.07	4.17E-01	0.13	1.79E-01
CG10839	2.26	2.76E-01	4.79	1.08E-02	0.05	7.93E-01	-0.28	4.95E-01	-0.14	2.63E-01
beat-Ic	0.24	5.95E-01	-0.23	1.40E-01	0.02	8.40E-01	-0.21	1.12E-01	0.09	5.64E-01
CG34167										
CG13245	8.99	6.16E-05	8.36	2.84E-04	-0.12	3.39E-01	-0.21	2.83E-01	-0.38	3.10E-02
CG31820	7.24	9.27E-03	9.56	8.96E-05	0.08	7.10E-01	-0.2	9.66E-02	-0.41	5.42E-02
BicC	-2.55	2.45E-04	-2.33	3.06E-04	-0.17	5.51E-01	-0.03	7.93E-01	0.35	5.85E-01
beat-Ia	0.65	5.87E-01	0.13	6.16E-01	-0.22	9.19E-02	-0.07	3.10E-01	-0.05	6.86E-01
CG4891	5.29	5.05E-04	5.19	4.94E-04	0.14	7.68E-02	0.13	6.86E-02	0.17	1.56E-01
CG4892	4.05	5.42E-05	4.04	7.36E-05	0.02	8.10E-01	-0.18	3.45E-01	-0.2	3.80E-02
CG34168	8.87	9.05E-04	8.77	1.49E-04	0.27	4.96E-01	0.1	8.32E-01	-0.59	2.56E-02
Ca-alpha1D	2.38	3.04E-02	2.56	1.60E-03	-0.25	3.42E-02	0.02	8.61E-01	-0.18	8.96E-02
CG31819	5.8	6.00E-05	6	5.34E-05	0.23	1.89E-01	0.31	4.41E-01	0.39	2.10E-02
CG12455	2.62	1.45E-03	2.82	2.54E-03	-0.19	8.14E-02	0.07	2.07E-01	-0.07	5.95E-01
PRL-1	-0.27	2.06E-02	1.11	1.89E-03	-0.74	2.36E-02	-0.57	1.88E-01	-0.15	4.54E-01
CG4930	-0.4	8.08E-02	-0.1	3.39E-01	-0.1	5.16E-01	0.18	1.41E-01	0.14	1.53E-01
twe	-1.31	1.55E-03	-1.08	4.28E-03	0.06	7.63E-01	0.44	1.86E-02	0.29	1.23E-01
CG4935	0.14	1.83E-01	0.25	6.15E-02	0.12	4.38E-01	-0.07	6.67E-01	0.02	5.72E-01				
crp	-0.66	3.81E-01	-1.4	1.06E-03	0.19	6.03E-01	-0.11	7.53E-01	-0.01	8.95E-01				
pkaap	-1.06	8.99E-03	-0.97	1.22E-02	-0.05	3.95E-01	0.18	7.63E-02	0.03	7.28E-01				
CG17329	5.24	5.58E-05	4.44	1.04E-03	0.1	4.98E-01	-0.25	2.08E-01	-0.12	2.56E-01				

50B	EIn133 cis M v F		EIn133/EIn133 M v F		EIn136/EIn136 v cis M		EIn137/EIn137 v cis M		EIn138/EIn138 v cis M		EIn136/EIn137 v cis M		EIn137/EIn138 v cis M	
	Av M	p	Av M	p	Av M	p	Av M	p	Av M	p	Av M	p	Av M	p
CG13330	5.79	2.52E-04	5.79	5.07E-03	-0.26	2.01E-01	0.04	5.95E-01	-0.04	8.53E-01	-0.07	2.09E-01	-0.07	7.90E-01
CG13331	-0.68	1.76E-02	-0.45	4.85E-01	0.15	1.83E-01	0.35	1.60E-01	-0.04	2.97E-01	-0.04	5.88E-01	0.02	8.95E-01
CG13332	-0.22	8.58E-01	-0.85	3.73E-01	0.09	3.80E-01	0.34	3.09E-01	0.33	6.96E-02	-0.07	7.86E-01	-0.19	3.42E-01
CG6145	0.29	1.02E-01	-0.03	9.10E-01	0.03	6.18E-01	-0.25	2.91E-01	0.06	8.19E-01	-0.02	8.43E-01	0.2	5.37E-01
CG33156	-1.47	2.55E-02	-0.59	4.19E-01	0.03	7.48E-01	0.18	4.99E-01	0.23	2.74E-01	-0.06	1.62E-01	0.02	9.19E-01
Roe1	0.56	4.15E-04	0.66	7.99E-04	-0.02	7.46E-01	-0.05	8.68E-01	-0.07	8.30E-01	-0.11	5.33E-01	-0.32	4.57E-01
CG13333	-1.82	1.20E-01	-1.01	7.43E-02	-0.1	3.00E-02	0.12	7.25E-01	0.04	8.29E-01	0.02	9.47E-01	-0.12	2.86E-01
CG13334	-0.39	5.70E-01	-0.81	3.24E-01	0.09	3.51E-01	0.27	4.82E-01	0.04	8.38E-01	-0.06	6.27E-01	-0.24	1.05E-01
CG13335	1.64	1.44E-03	2.42	5.76E-04	-0.1	5.59E-01	-0.19	3.52E-01	0.27	2.17E-01	-0.14	4.10E-01	0.14	2.94E-02
CG6191	-0.18	8.67E-02	0.05	4.45E-01	0.04	6.85E-01	-0.34	1.04E-01	0	9.99E-01	0	9.97E-01	-0.09	6.53E-01
CG6197	-1	3.56E-03	-0.74	3.00E-03	0.09	2.72E-01	-0.09	3.86E-01	-0.02	9.11E-01	0.02	9.17E-01	0.01	9.55E-01
CG18369	6.55	3.85E-04	7.05	1.68E-03	0.04	7.92E-01	-0.01	9.72E-01	-0.05	6.08E-01	0.07	4.16E-01	-0.1	5.05E-01
CG34236														
CG12464	5.53	2.56E-04	5.73	9.60E-04	0.07	6.36E-01	-0.02	9.54E-01	-0.09	7.49E-01	0.03	7.76E-01	0.03	8.48E-01
fas	0.82	6.08E-01	2.74	4.01E-01	-0.01	8.06E-01	0.02	8.22E-01	-0.08	1.13E-01	0.14	1.60E-01	0.2	8.82E-02
CG6209	4.98	3.74E-03	6.14	9.27E-04	0.16	2.91E-01	0.27	2.97E-02	0.25	2.28E-01	-0.03	9.35E-01	0.24	3.93E-01
CG13337	4.58	7.05E-02	5.84	1.40E-03	0.06	7.00E-01	0.33	2.88E-01	0.31	3.40E-01	0.04	8.04E-01	0.21	2.99E-01
CG18368	3.18	7.16E-03	4.07	1.46E-01	-0.11	1.77E-02	-0.17	6.17E-02	-0.23	4.12E-02	-0.08	3.90E-02	-0.12	6.36E-01
CG6220	1.92	1.55E-01	2.92	2.31E-03	-0.08	1.18E-01	0.14	3.51E-01	-0.14	2.48E-01	-0.02	8.60E-01	-0.04	7.65E-01
CG6280	-0.07	9.08E-01	-0.89	7.74E-01	0.15	1.83E-01	0.11	7.73E-01	-	-	0.09	6.38E-01	0.04	8.75E-01
Cpr50Ca	0.44	7.86E-01	-0.19	7.64E-01	0.15	1.83E-01	0.1	8.26E-01	-	-	0.11	7.45E-01	-0.23	1.27E-01
CG13340	8.95	2.15E-04	8.67	2.77E-04	-0.14	7.24E-01	-0.18	3.89E-01	-0.11	7.10E-01	-0.11	3.45E-01	-0.33	2.34E-01

18E	EIn103/EIn103 v cis (E)													
	Av M	p												
CG14225	-0.01	8.46E-01
dome	-0.24	5.34E-01
CG14224	0.09	6.28E-01
CG14227	0.11	7.10E-01
Mer	-0.08	8.24E-01
CG14229	-0.04	7.59E-01
Cdc42	0	9.89E-01
CG14232	-0.11	5.50E-02
CG14230	-0.2	6.56E-02
meso18E	-0.47	1.60E-02
CG12531	0.01	9.13E-01
Bap	-0.01	8.22E-01
CG14234	0.11	3.13E-01
CG14235	0.09	6.21E-01
CG18809	0.02	7.02E-01
CG32530	-0.13	3.28E-01
