# Supplementary material for: Neighbourhood Continuity Is Not Required for Correct Testis Gene Expression in Drosophila
Source: PLoS Biol. 2010 Nov 30;8(11):e1000552. doi: 10.1371/journal.pbio.1000552 (PMC2994658; doi:10.1371/journal.pbio.1000552)
Supplement: Table S3 — Complete dataset for 19F, 35F, and 50B inversions. UniqueID, spot identifier; Clone-ID, FlyBase transcript identifier; FlyBaseID, unique FlyBase identifier; FlyBase_gene, gene name. For each indicated genotype the results of the CyberT analysis are provided: number of arrays (N), average log2 expression ratio (x), standard deviation (sd), t statistic (t), and p value (p). (9.48 MB TXT) [file pbio.1000552.s012.txt]

				EIn133/EIn133 M v F					EIn133-Cis M v F					EIn101/EIn101 v Ein-Cis males					EIn103/EIn103 v EIn103-Cis M					EIn133/EIn133 v EIn133-Cis M					EIn133/EIn133 v EIn133-Cis testes					EIn133/EIn135 v EIn133-Cis/EIn135-Cis M					EIn136/Ein136 v EIn136-Cis M					EIn137/EIn137 v EIn137-Cis M					EIn138/EIn138 v EIn138-Cis M
UniqueID	CloneID	FlyBaseID	FlyBase_gene	N	x	sd	t	p	N	x	sd	t	p	N	x	sd	t	p	N	x	sd	t	p	N	x	sd	t	p	N	x	sd	t	p	N	x	sd	t	p	N	x	sd	t	p	N	x	sd	t	p	N
ID100003247122911	CR32864-RA	FBgn0000003		4	-0.135401769	1.25755906	-0.215340612	0.843310862	4	1.032930424	0.313751827	6.584378702	0.007128366	4	-1.561123586	0.180349738	-17.31218024	0.000419975	4	-0.060911792	0.401291801	-0.303578553	0.781285416	4	-0.25786391	1.143570915	-0.450980183	0.68260666	3	-0.965974232	0.432080979	-3.872228886	0.060685096	4	-0.19460346	0.678364458	-0.57374309	0.606331827	4	-0.853360299	0.937555529	-1.820394147	0.166255175	4	1.177659831	0.392826739	5.995823168	0.009290906	3
ID1000036760341519	CG6741-RB	FBgn0000008	a	4	-1.58179227	0.260189669	-12.15876308	0.001197641	4	-1.305728582	0.445766494	-5.858352294	0.009916688	4	0.107068523	0.177309402	1.207702712	0.313687801	4	-0.00106529	0.049487841	-0.043052584	0.96836485	4	0.0005087	0.154264561	0.006595161	0.99515191	3	-0.067767234	0.097719607	-1.201153954	0.352641852	4	-0.010445867	0.159820602	-0.130719904	0.90427015	4	0.072296347	0.17269258	0.837283766	0.463886733	4	0.122255553	0.196159318	1.246492434	0.3010464	3
ID100003976220182	CG4807-RA	FBgn0000011	ab	4	0.195705483	0.569535115	0.687246415	0.541289854	4	-0.331215365	0.362977359	-1.824991871	0.165494153	4	-0.06033588	0.051082152	-2.362307691	0.099192295	4	-0.04145638	0.048278658	-1.717379146	0.184409386	4	-0.093669678	0.309429742	-0.605434226	0.587622823	3	0.083632666	0.259410031	0.558405651	0.632740456	4	-0.121817407	0.126358542	-1.928123029	0.149441178	4	-0.035958321	0.082633081	-0.870312973	0.448171688	4	0.157805751	0.343437626	0.918977649	0.425879057	3
ID1000040452011413	CG10325-RA	FBgn0000014	abd-A	4	0.894495274	0.413770721	4.323627696	0.022804955	4	0.506414187	1.432301549	0.707133478	0.530463353	4	-0.064313534	0.090993614	-1.413583467	0.252382303	4	-0.026703918	0.04999137	-1.068341097	0.36369749	4	-0.302199562	0.162922093	-3.709743173	0.034047567	3	-0.141022566	0.083485511	-2.92575616	0.099662874	4	-0.197989399	0.190628345	-2.077229371	0.129344607	4	-0.022814815	0.070837635	-0.64414389	0.565343113	4	0.058256312	0.324106424	0.359488782	0.743044434	3
ID100003160321143	CG11648-RA	FBgn0000015	Abd-B	4	2.197763547	1.067970511	4.115775713	0.025986187	4	2.086171858	0.307426854	13.57182581	0.000865231	4	-0.101514679	0.095008944	-2.136949947	0.122204908	4	-0.135825178	0.072437707	-3.750123619	0.033113496	4	0.01305212	0.156868186	0.166408759	0.878418633	3	0.392062914	0.150262825	4.519234138	0.045637507	4	-0.27653998	0.171428807	-3.226295343	0.048351914	4	-0.066252894	0.125976386	-1.051830356	0.370120968	4	0.23355246	0.185790572	2.514147601	0.08662103	3
ID100003226419120	CG11648-RE	FBgn0000015	Abd-B	4	0.304081182	0.962022196	0.632170823	0.572166341	4	0.108264826	0.497932052	0.434857831	0.69304797	4	0.230261499	0.468598198	0.982767325	0.398189444	4	-0.231039416	0.454039607	-1.017706	0.383745469	4	-0.070207283	0.14451909	-0.97159875	0.402913583	3	0.137109892	0.087060978	2.727758237	0.112221583	4	-2.363673196	4.952994439	-0.954442096	0.410272514	4	0.161489741	0.170603893	1.893154232	0.154672234	4	0.056060812	0.630649239	0.177787613	0.870216781	3
ID100003798839119	CG4032-RA	FBgn0000017	Abl	4	-1.75395712	0.805835103	-4.353141515	0.022394886	4	-1.417864184	0.41311715	-6.8642233	0.006330983	4	0.216297041	0.08758921	4.938896964	0.015919524	4	0.024287682	0.082805011	0.586623489	0.598677477	4	0.163074923	0.788289549	0.413743715	0.706861206	3	0.251966053	0.112785586	3.869448414	0.06076455	4	0.407259013	0.212968126	3.824600624	0.031475164	4	0.149950503	0.197133748	1.521307283	0.225531195	4	0.095783331	0.170376201	1.124374531	0.342700078	3
ID1000031886391311	CG6093-RA	FBgn0000018	abo	4	-0.652772939	0.35494752	-3.678137769	0.034802299	4	-1.201300681	0.380593224	-6.312780182	0.00803349	4	0.12413685	0.16730868	1.483925998	0.234477816	4	-0.011052876	0.054001075	-0.409357625	0.709750038	4	0.007701415	0.375926284	0.040973008	0.96989176	3	0.479719391	0.106191479	7.82452952	0.01594407	4	0.347066863	0.157672544	4.402375393	0.021731811	4	0.066977185	0.134351692	0.997042662	0.392226877	4	-0.01162595	0.094932581	-0.244930662	0.822308111	3
ID100004004009155	CG3796-RA	FBgn0000022	ac	4	-2.453447483	2.686311089	-1.826629457	0.16522407	4	-0.275877243	1.32031318	-0.417896674	0.704132009	4	0.276599281	0.431544523	1.281903797	0.28996535	4	-0.231039416	0.454039607	-1.017706	0.383745469	4	-0.089967478	0.226185731	-0.795518597	0.484441067	3	-0.046996628	0.127931039	-0.636284575	0.589695131	4	-2.360856701	4.953669485	-0.953174897	0.410820966	4	0.154063157	0.178892234	1.722413025	0.183471202	4	0.077034886	0.781026378	0.197265772	0.85622843	3
ID10000370580876	CG17907-RA	FBgn0000024	Ace	4	1.513447479	0.430308776	7.034239432	0.005903248	4	0.540581983	2.528783884	0.427543047	0.697815783	4	0.026352038	0.092690312	0.56860393	0.609404928	4	0.230668104	0.084143197	5.482751138	0.011933405	4	0.111324002	0.67375898	0.330456455	0.762788033	3	-0.268082588	0.317561365	-1.462182477	0.281200928	4	0.138137315	0.360791329	0.765746314	0.499560569	4	0.047751523	0.091735274	1.041072221	0.374365303	4	0.170993102	0.124719028	2.742053152	0.071215457	3
ID1000044198391810	CG9151-RA	FBgn0000028	acj6	4	2.240692306	2.008018178	2.231745042	0.111815116	4	1.044530031	0.523016582	3.99425206	0.028114052	4	0.018975874	0.031583426	1.201634943	0.315713907	4	-0.101078501	0.120383078	-1.679280892	0.191689505	4	0.06604331	0.203178572	0.650101133	0.561971032	3	0.216730022	0.120151055	3.124295572	0.088984273	4	-0.06210874	0.116778477	-1.063701832	0.365491381	4	-0.029916732	0.089976993	-0.664986257	0.553611986	4	0.089529802	0.13887682	1.289341196	0.287692448	3
ID10000439720475	CG7899-RA	FBgn0000032	Acph-1	4	-1.367563841	0.372214957	-7.348247658	0.00520831	4	-1.644566469	0.044612146	-73.72729779	5.50E-06	4	0.056976708	0.218037084	0.522633186	0.637370911	4	0.022411922	0.094027726	0.476708805	0.666140336	4	-0.143875137	0.334804096	-0.859458644	0.453283677	3	0.092094333	0.340659213	0.468245269	0.685681511	4	0.125599766	0.140875113	1.783136333	0.172573322	4	0.024690431	0.181285761	0.272392392	0.802992718	4	0.026132796	0.242039431	0.215938335	0.842884784	3
ID10000327940421	CG5610-RA	FBgn0000036	nAcRalpha-96Aa	4	0.420047691	0.843687013	0.995742935	0.392766251	4	1.70571243	1.577228766	2.162923308	0.119247078	4	-0.075515274	0.097629942	-1.546969557	0.219607223	4	-0.018436721	0.072312454	-0.509918267	0.645254567	4	-0.02948146	0.144522309	-0.407984908	0.710655507	3	-0.092377859	0.034808672	-4.596646124	0.044212862	4	-0.043103453	0.270176893	-0.319075791	0.770595348	4	-0.04694157	0.047839972	-1.96244135	0.144507621	4	0.11814823	0.527255105	0.448163436	0.684424124	3
ID100004287610010	CG4356-RB	FBgn0000037	mAcR-60C	4	0.275843648	0.522273002	1.056319768	0.368363567	4	0.808916664	0.262650798	6.15963606	0.008611122	4	-0.01132411	0.074832489	-0.302652245	0.781926481	4	-0.037423526	0.040308929	-1.856835568	0.160332607	4	-0.220420513	0.261594264	-1.685209069	0.190535561	3	-0.179371776	0.026313066	-11.80710101	0.007096937	4	-0.045617405	0.147572224	-0.618238365	0.580183	4	-0.009829058	0.104391936	-0.188310668	0.862651216	4	0.02513172	0.36493905	0.137731052	0.899177582	3
ID10000425903966	CG11348-RA	FBgn0000038	nAcRbeta-64B	4	2.08167496	0.126562771	32.89553374	6.17E-05	4	2.06851325	0.202406911	20.43915639	0.000256066	4	0.009272824	0.104734156	0.17707355	0.870730847	4	-0.130721955	0.117421065	-2.226550326	0.112356289	4	-0.101403112	0.265209216	-0.764702777	0.50009758	3	-0.167216324	0.154355476	-1.876364709	0.201419997	4	-0.200975986	0.094876885	-4.236563751	0.024072591	4	-0.034543352	0.212060568	-0.325787598	0.765986443	4	0.007699009	0.421857968	0.036500478	0.97317625	3
ID10000425913766	CG11348-RB	FBgn0000038	nAcRbeta-64B	4	1.043808519	0.278264426	7.502277832	0.004906685	4	1.593297095	0.198813073	16.02809185	0.000528169	4	-0.082593205	0.072611902	-2.274921961	0.107436522	4	-0.065426145	0.113230323	-1.155629403	0.331514302	4	-0.173736163	0.23902408	-1.453712635	0.241993071	3	-0.037928274	0.015920289	-4.126413608	0.054014898	4	-0.094480873	0.166638264	-1.133963726	0.339228727	4	-0.098418152	0.100899095	-1.950823286	0.146156125	4	0.084800574	0.127012318	1.335312594	0.274051986	3
ID100004455111105	CG6844-RA	FBgn0000039	nAcRalpha-96Ab	4	0.286541352	5.858873283	0.09781449	0.928248501	4	0.508516098	1.977320841	0.514348595	0.642500433	4	-0.025241276	0.066664941	-0.75725788	0.503942658	4	-0.085578221	0.08603836	-1.989303869	0.140779018	4	-0.050299173	0.384233732	-0.261815498	0.810410786	3	-0.05074062	0.226763109	-0.387564501	0.735695881	4	-0.066911088	0.108110274	-1.237830328	0.303823158	4	-0.005441116	0.067707906	-0.160723202	0.88252455	4	0.173467944	0.26262552	1.321028849	0.278215763	3
ID100003112439616	CG4027-RA	FBgn0000042	Act5C	4	0.132390951	0.284639355	0.930236449	0.420866502	4	-0.133986757	0.377809593	-0.709281923	0.529304059	4	-0.02634119	0.284659325	-0.185071682	0.864977836	4	0.334660848	0.135429632	4.942210103	0.015890347	4	0.025116162	0.394404898	0.127362323	0.90671115	3	0.034743005	0.335794889	0.179206568	0.874287118	4	0.330173008	0.499733283	1.321396908	0.278107638	4	0.065217249	0.14061073	0.927628342	0.422022846	4	-0.210094987	0.78786678	-0.533326171	0.630790246	3
ID100004136834115	CG12051-RA	FBgn0000043	Act42A	4	0.606039283	0.127987858	9.470262138	0.002495866	4	0.165650031	0.207404199	1.597364299	0.208469697	4	0.054751812	0.063363896	1.728170639	0.182404797	4	0.23374332	0.175890109	2.657833584	0.076480019	4	0.131759669	0.313836859	0.839669817	0.462735525	3	-0.250595309	0.200685416	-2.162806917	0.163042896	4	0.194732551	0.239615049	1.625378301	0.202552044	4	0.101456711	0.070299279	2.88642251	0.063197016	4	-0.568183526	0.747339707	-1.520549546	0.225708775	3
ID10000340703891	CG10067-RA	FBgn0000044	Act57B	4	1.731171613	0.504079898	6.868639747	0.006319365	4	1.568062728	0.357196497	8.779832619	0.003112382	4	-0.73513886	0.108843791	-13.50814513	0.000877366	4	-0.122801562	0.146650203	-1.674754749	0.192575868	4	-0.052890746	0.389017438	-0.271919666	0.803323677	3	-0.272640741	0.525509212	-0.898609585	0.463695764	4	0.043335716	0.139974202	0.61919575	0.579629493	4	-0.006666236	0.270607987	-0.049268585	0.96380193	4	-0.370325315	0.693860769	-1.067434079	0.364047537	3
ID1000043717310518	CG7478-RA	FBgn0000045	Act79B	4	3.612371419	0.335882156	21.50975489	0.000219885	4	3.551592101	0.281532471	25.23042608	0.000136536	4	-1.036333417	0.329342987	-6.293338296	0.008103943	4	-0.197448793	0.265322608	-1.488367645	0.233394665	4	-0.186480768	0.618871624	-0.602647661	0.58925109	3	-0.008482826	0.053688886	-0.273663452	0.810015099	4	-0.225025899	0.383742295	-1.172796959	0.325526739	4	-0.015737984	0.391675759	-0.080362309	0.941009865	4	-0.110139172	0.646252524	-0.340854907	0.75568745	3
ID1000043464211412	CG18290-RB	FBgn0000046	Act87E	4	7.04017702	0.527775702	26.67867049	0.000115554	4	7.393896608	0.687886835	21.49742147	0.000220262	4	-0.235210078	0.201091175	-2.339337648	0.10128274	4	0.09214686	0.219172389	0.84086194	0.462161287	4	0.151832879	0.327487178	0.927259993	0.422186393	3	0.286272626	0.538355793	0.921024235	0.454268166	4	0.594620434	0.216226974	5.499965358	0.011829799	4	0.237112134	0.304036532	1.559760812	0.216718926	4	-0.208435924	0.761001796	-0.547793515	0.621959347	3
ID100003180818173	CG5178-RA	FBgn0000047	Act88F	4	2.152364503	0.247596041	17.38609791	0.000414683	4	0.942276457	1.102582906	1.709216517	0.185942327	4	-0.401929356	0.240130319	-3.347593566	0.044137653	4	0.180044865	0.664320378	0.542042276	0.625459864	4	-1.173124996	0.663341968	-3.53701425	0.038445707	3	0.011107767	0.306663886	0.062737148	0.955681724	4	-0.174522487	0.540936667	-0.645260333	0.564709996	4	-0.096581429	0.152832059	-1.263889649	0.295548475	4	-0.012762815	0.698740248	-0.036530927	0.973153886	3
ID1000035085271112	CG9127-RA	FBgn0000052	ade2	4	0.713357205	0.551860401	2.585281365	0.081406144	4	0.242660765	0.457700244	1.060347981	0.366793582	4	-0.089759489	0.302077096	-0.594281988	0.59415892	4	0.440510453	0.173488743	5.078259785	0.014750074	4	0.412964555	0.464780379	1.777030932	0.173634822	3	-0.408030537	0.089407798	-7.904563566	0.015630327	4	0.196348517	0.130410134	3.011246307	0.057155077	4	-0.381479493	0.203817197	-3.743349429	0.033267883	4	-0.191638203	0.330643956	-1.159181644	0.330266351	3
ID10000314921598	CG31628-RA	FBgn0000053	ade3	4	1.69011581	0.608996124	5.550497761	0.011532381	4	0.468724463	0.483819934	1.937598805	0.148059486	4	-0.005629271	0.266268304	-0.042282699	0.968930111	4	0.389489865	0.20947587	3.718708646	0.033837295	4	0.697274384	0.310257215	4.494814943	0.020554	3	0.066029996	0.095970465	1.191692761	0.355618757	4	0.253618996	0.371245612	1.366313769	0.265240513	4	-0.289347342	0.177997459	-3.25114014	0.047448553	4	-0.263767837	0.150924824	-3.495353908	0.039613492	3
ID10000422251726	CG15845-RB	FBgn0000054	Adf1	4	-1.241480364	0.302573299	-8.206146214	0.003787127	4	-1.422661449	0.209627978	-13.57320201	0.000864972	4	0.064502674	0.134416646	0.959742353	0.407985873	4	0.090385633	0.06139802	2.944252335	0.060303129	4	0.029009258	0.115966798	0.500302813	0.651258312	3	0.040359666	0.169672441	0.411999681	0.720299877	4	-0.077653752	0.218974368	-0.709249698	0.529321433	4	-0.167725001	0.208727925	-1.60711607	0.206388045	4	0.115347643	0.162873733	1.416405708	0.251636091	3
ID1000031778181311	CG5124-RA	FBgn0000057	adp	4	0.767589922	0.215615893	7.119975357	0.005701944	4	0.407459314	0.347708125	2.343685897	0.100882942	4	-0.062438594	0.034898611	-3.578285358	0.037331776	4	0.024320593	0.066361983	0.732967631	0.516657087	4	0.347048263	0.109822817	6.320148596	0.008006999	3	0.407816481	0.05921858	11.92799387	0.006955298	4	0.034293896	0.059733469	1.148230519	0.334128851	4	-0.008564405	0.074714593	-0.22925654	0.833410149	4	-0.013749876	0.259444753	-0.105994634	0.922276672	3
ID100003789336119	CG3935-RA	FBgn0000061	al	4	-0.414034337	0.476966524	-1.736114867	0.180944986	4	-1.029203509	0.707655048	-2.908771756	0.062058456	4	0.05175548	0.215300865	0.480773543	0.663561425	4	-0.231039416	0.454039607	-1.017706	0.383745469	4	-0.034406895	0.299556158	-0.229719161	0.833081707	3	-0.158550702	0.092829241	-2.95831216	0.097790843	4	-2.298302468	4.993440955	-0.920528545	0.425185362	4	0.154063157	0.178892234	1.722413025	0.183471202	4	0.316078015	0.391928263	1.612938107	0.205156347	3
ID100004457913117	CG7643-RA	FBgn0000063	ald	4	-2.366807177	0.437487742	-10.81999312	0.001688861	4	-2.741955652	0.626170717	-8.757853336	0.003135164	4	0.076164837	0.099595077	1.529489995	0.223623314	4	-0.021714543	0.02049303	-2.119212554	0.12427527	4	-0.019394799	0.295196921	-0.131402448	0.903774104	3	0.411992022	0.047713773	14.95566298	0.004441074	4	0.125942377	0.183381522	1.373555803	0.263225872	4	0.020584558	0.157729168	0.261011429	0.810975826	4	0.089605457	0.394531767	0.454236969	0.680508858	3
ID100003721635118	CG6058-RA	FBgn0000064	Ald	4	1.951944758	0.175015197	22.306003	0.000197275	4	1.660467279	0.264006097	12.57900707	0.001083273	4	-0.010126846	0.518284191	-0.039078352	0.971283045	4	0.357564338	0.161414112	4.430397483	0.021365739	4	0.037064664	0.137448588	0.539324047	0.62711895	3	-0.039684713	0.282417817	-0.243383861	0.830394963	4	-0.064570427	0.523997601	-0.246453141	0.821232644	4	-0.390438311	0.215155914	-3.629352352	0.036009822	4	-0.212000772	0.426072171	-0.995140196	0.393016619	3
ID1000038857011514	CG2198-RA	FBgn0000071	Ama	4	-0.999899406	0.71034187	-2.815262475	0.067000308	4	-3.106231043	0.657457154	-9.449227301	0.002512135	4	-0.142291138	0.036582555	-7.77917978	0.004419964	4	-0.282403791	0.432188404	-1.306855015	0.282413489	4	-0.05328611	0.211711219	-0.503384852	0.649330034	3	-0.320620713	0.453770698	-1.223814952	0.345630504	4	-0.209288092	0.081332742	-5.146465888	0.014218457	4	0.102880389	0.165177275	1.245696647	0.301300404	4	0.326891719	0.666551488	0.980844615	0.398999007	3
ID10000392970748	CG10501-RA	FBgn0000075	amd	4	-0.987863708	0.766622004	-2.577185896	0.081979775	4	-1.44104254	1.320850064	-2.181992611	0.117129939	4	-0.02876649	0.174395652	-0.329899167	0.763169472	4	-0.251189609	0.41201651	-1.219318171	0.30984623	4	-0.04990808	0.173009545	-0.576940187	0.604425515	3	0.025217234	0.126777842	0.344520227	0.763309631	4	-0.155139905	0.102595727	-3.024295652	0.056566077	4	0.061800774	0.19205424	0.643576254	0.565665215	4	0.263363152	0.548208801	0.960813295	0.407525284	3
ID10000434303901	CG11937-RA	FBgn0000076	amn	4	0.55033214	4.300587408	0.255933475	0.81454779	4	-1.367664225	1.979149943	-1.382072368	0.260877567	4	0.044334449	0.213022862	0.416241226	0.705219206	4	0.001998568	0.169574175	0.023571605	0.98267453	4	-0.027858937	0.171919952	-0.324091959	0.767149599	3	0.054867866	0.261648187	0.363212652	0.751243082	4	-0.067533543	0.183749521	-0.735060882	0.51555121	4	0.1622758	0.169778999	1.911612161	0.15188489	4	0.230717185	0.57355611	0.804514785	0.479949049	3
ID100003440726012	CG12127-RA	FBgn0000077	amx	4	-1.637869111	0.155455412	-21.07188287	0.000233803	4	-1.673350945	0.216791723	-15.43740622	0.000590508	4	0.182401208	0.134507318	2.712138057	0.073032424	4	0.075702484	0.047745188	3.171104256	0.050437805	4	-0.041411096	0.449858848	-0.184107065	0.865671093	3	-0.017577036	0.127839061	-0.238145672	0.833943527	4	0.123966309	0.20183723	1.228379014	0.306883033	4	0.098539522	0.232683609	0.846982924	0.459222627	4	-0.030404191	0.18703029	-0.325125853	0.766440281	3
ID1000037049221219	CG17876-RA	FBgn0000078	Amy-d	4	1.977120678	0.253988711	15.56857132	0.000575853	4	2.256892294	0.261037939	17.29168032	0.000421458	4	0.593170457	0.176261343	6.730579122	0.006696285	4	0.197203152	0.149271295	2.64221131	0.077508934	4	0.148757864	0.663037022	0.448716616	0.684066966	3	-0.615415414	0.285396125	-3.734916736	0.064796798	4	-0.149853006	0.377178672	-0.794599574	0.484901958	4	-0.051797499	0.104513804	-0.991208759	0.39465337	4	-0.908294411	0.460598696	-3.943973001	0.029059936	3
ID10000328610281	CG5730-RA	FBgn0000083	AnnIX	4	1.305090468	0.152004424	17.17174317	0.000430279	4	0.738965043	0.583137667	2.534444557	0.085092192	4	0.093100525	0.221106162	0.842134153	0.461549156	4	0.383184184	0.180250699	4.251680427	0.023846078	4	-0.054723823	0.242908001	-0.450572421	0.682869584	3	-0.478050035	0.346718968	-2.388121293	0.139555316	4	0.127725566	0.252027343	1.013584993	0.385422938	4	0.06884298	0.253124026	0.543946627	0.624299299	4	-0.11511995	0.250760938	-0.918164936	0.426242983	3
ID10000328620081	CG5730-RD	FBgn0000083	AnnIX	4	0.952723352	0.252585484	7.543769624	0.004829393	4	0.619232961	0.164403153	7.533103239	0.004849108	4	0.209959047	0.387167523	1.084590181	0.357481756	4	0.261196875	0.242389357	2.155184359	0.120119339	4	-0.242513555	0.398049963	-1.218508116	0.31011257	3	-0.164024166	0.451234286	-0.629602397	0.593288182	4	0.122133391	0.170254504	1.434715532	0.246852398	4	0.019904606	0.456782793	0.087151295	0.936042517	4	-0.271585109	0.492377092	-1.103158995	0.350505969	3
ID100003672512910	CG5730-RC	FBgn0000083	AnnIX	4	0.925917762	0.196904704	9.404729746	0.002547018	4	0.632312968	0.137426812	9.202177623	0.002714171	4	0.051592417	0.189767526	0.543743375	0.624423097	4	0.253768171	0.100390065	5.055643148	0.014932064	4	-0.126956282	0.217744087	-1.166105437	0.32784749	3	-0.304902096	0.119442437	-4.421426198	0.047535665	4	0.091578152	0.211548045	0.865790581	0.450295344	4	-0.003692354	0.079530086	-0.092854269	0.931872787	4	-0.249727344	0.402775358	-1.240032882	0.303114603	3
ID1000045276111216	CG9579-RA	FBgn0000084	AnnX	4	-0.022723162	0.468595801	-0.096984063	0.92885511	4	0.175408772	0.133198653	2.633791981	0.078070544	4	0.013830693	0.166348316	0.166285941	0.878507275	4	0.1636056	0.136582721	2.39569981	0.096246099	4	-0.016815731	0.444759607	-0.075617169	0.944483937	3	0.124060747	0.286820494	0.749177695	0.531879788	4	0.115817628	0.173131473	1.337915353	0.273300392	4	0.050065764	0.123153739	0.813061205	0.475714507	4	-0.278561346	0.437498563	-1.273427482	0.29257861	3
ID1000037698211517	CG2650-RA	FBgn0000092		4	1.350137802	0.40147102	6.725953979	0.006709418	4	1.504286082	0.610432267	4.928592943	0.016010713	4	-0.039744587	0.099049237	-0.802521821	0.480941122	4	-0.069284124	0.135698286	-1.021149582	0.382349086	4	-0.007498766	0.195010056	-0.07690645	0.943539844	3	-0.140918463	0.088792441	-2.74885943	0.110779889	4	0.064337135	0.21473348	0.599227793	0.591253863	4	-0.017767483	0.074829868	-0.474876782	0.667304709	4	0.206849862	0.442745664	0.934395879	0.419028354	3
ID100003879611918	CG3354-RA	FBgn0000093	Mst77F	4	9.512607794	0.364283811	52.22635484	1.55E-05	4	9.816996852	0.188169398	104.3421189	1.94E-06	4	-0.140827874	0.319199929	-0.88238036	0.442548432	4	0.082277094	0.087597341	1.878529493	0.156923126	4	0.069087621	0.579478088	0.238447742	0.826893428	3	0.388425843	0.193292212	3.480602175	0.073553744	4	0.947243437	0.172400303	10.98888369	0.00161366	4	0.530827238	0.309597823	3.429140637	0.041564141	4	-0.555433196	0.914960329	-1.214114269	0.311561325	3
ID1000034867310217	CG1361-RA	FBgn0000094	Anp	4	8.84691371	1.410539934	12.54401027	0.001092229	4	10.01649677	0.363211028	55.15524575	1.31E-05	4	-0.32438175	0.436411469	-1.486586735	0.233828303	4	-0.219055559	0.159511057	-2.746587766	0.070944956	4	0.011792945	0.215509688	0.109442367	0.919761719	3	-1.688950193	0.872193216	-3.354013183	0.078561006	4	-0.440057388	0.582760346	-1.510251652	0.22813748	4	-0.424912515	0.709712818	-1.197420997	0.317128844	4	0.076715901	0.857043097	0.179024606	0.869326454	3
ID1000034337221319	CG1028-RH	FBgn0000095	Antp	4	-0.501267346	1.397884642	-0.717179846	0.525059694	4	0.039042064	0.968905098	0.080590069	0.940843159	4	0.22109745	0.421977474	1.047911151	0.371661783	4	-0.06909852	0.119055585	-1.160777455	0.329707259	4	-0.103695728	0.246588723	-0.841041927	0.462074643	3	-0.167649407	0.162845742	-1.783143276	0.216501568	4	-0.072952155	0.215059828	-0.678435907	0.546141257	4	0.084411429	0.174227208	0.968981021	0.404028396	4	0.159862588	0.603255668	0.529999456	0.632832709	3
ID100004043421189	CG1028-RI	FBgn0000095	Antp	4	2.10742907	0.974027991	4.327245397	0.022754171	4	1.753761158	0.390082203	8.991751713	0.00290356	4	0.006190903	0.066879023	0.185137369	0.864930633	4	-0.029441547	0.026383927	-2.231778948	0.111811594	4	-0.038031807	0.251540432	-0.302391207	0.782107178	3	0.078547231	0.15898875	0.855707048	0.482314359	4	-0.056691281	0.144493598	-0.784689173	0.489895603	4	0.013432918	0.096362881	0.278798604	0.798513181	4	0.06881796	0.137313454	1.002348393	0.390032306	3
ID100004043521123	CG1028-RL	FBgn0000095	Antp	4	1.159544559	1.551003861	1.495218145	0.231734816	4	0.713015772	0.71793453	1.986297475	0.141190641	4	-0.012662213	0.062771119	-0.403440737	0.713657487	4	-0.120627126	0.089715617	-2.689099825	0.074471025	4	-0.0384516	0.12078543	-0.636692678	0.569582229	3	0.039527363	0.174248989	0.392905587	0.732312819	4	-0.146517818	0.149265729	-1.963180951	0.144403419	4	0.005189443	0.053779957	0.192987999	0.859294715	4	0.141831934	0.188680318	1.50340995	0.229766953	3
ID100003152117152	CG3166-RB	FBgn0000097	aop	4	-0.441639468	0.291576345	-3.029323023	0.056341196	4	-0.857744493	0.348761437	-4.918803529	0.01609798	4	0.028616389	0.070959869	0.806551361	0.478937068	4	0.058521675	0.026924984	4.347016559	0.022479197	4	0.022298554	0.154055151	0.289487938	0.791061899	3	0.082840684	0.145519773	0.986012213	0.428071403	4	0.172380242	0.077027799	4.475793028	0.020789479	4	-0.11529879	0.106318354	-2.168934833	0.118574746	4	0.121028743	0.138399352	1.748978467	0.178609417	3
ID100003276907135	CG8376-RA	FBgn0000099	ap	4	0.837240476	0.200569896	8.348615541	0.003602788	4	0.510999905	2.019891026	0.505967796	0.647716844	4	-0.042657139	0.069341629	-1.230347187	0.306243231	4	0.006846649	0.047786854	0.286549476	0.793107296	4	-0.150662964	0.201935536	-1.492188713	0.232467234	3	0.078248298	0.013480858	10.05351646	0.009749369	4	-0.103416858	0.059722039	-3.463272838	0.040543705	4	-0.018561073	0.054952966	-0.675525796	0.547751071	4	-0.043350059	0.145494079	-0.595901353	0.593206616	3
ID100004163028134	CG7490-RA	FBgn0000100	RpLP0	4	-0.353497697	0.185638494	-3.808452537	0.031821405	4	-0.481243262	0.142397025	-6.759175775	0.006615831	4	0.161094676	0.185868385	1.733427403	0.181437329	4	-0.010137025	0.072324942	-0.280318935	0.797451608	4	-0.028472842	0.319642349	-0.178154379	0.869952774	3	-0.161276481	0.459527434	-0.607883313	0.605097541	4	-0.292584628	0.391893669	-1.493183742	0.232226389	4	0.059495362	0.163028637	0.729876205	0.518293818	4	-0.27879145	0.42060991	-1.325653263	0.276860459	3
ID10000439520812	CG7727-RA	FBgn0000108	Appl	4	1.263346196	0.772132353	3.272356586	0.046693968	4	1.448109287	1.107557686	2.614959573	0.079345064	4	0.10081862	0.168670966	1.195447241	0.3177938	4	0.372894491	0.269353386	2.768812351	0.069637512	4	0.370059327	0.752588866	0.983430247	0.397910676	3	-0.16914545	0.199449157	-1.468888205	0.279613292	4	0.058828	0.275000164	0.427839743	0.697622028	4	0.113853652	0.128835412	1.767427925	0.175319636	4	0.222211844	0.269106854	1.651476655	0.197208308	3
ID100004317424419	CG18315-RB	FBgn0000109	Aprt	4	-0.165864144	0.262627647	-1.263112588	0.29579181	4	-0.388891983	0.0568712	-13.67623621	0.000845813	4	0.081292658	0.079493429	2.045267344	0.13336924	4	0.166615607	0.079978369	4.166516749	0.025159239	4	0.070215234	0.073378392	1.91378503	0.151560637	3	-0.152288637	0.156853595	-1.681642404	0.234661493	4	-0.081905061	0.139241954	-1.176442275	0.324269457	4	-0.007525397	0.120281563	-0.125129688	0.908335071	4	-0.252346285	0.137679657	-3.665701829	0.03510513	3
ID100004194621143	CG31762-RB	FBgn0000114	aret	4	5.429128667	0.216673652	50.11341819	1.75E-05	4	5.198246022	0.302140738	34.40943489	5.40E-05	4	-0.347914528	0.244063085	-2.851021303	0.065054442	4	-0.129901192	0.27364765	-0.949404769	0.412456716	4	0.010520645	0.401065706	0.05246345	0.961457415	3	-0.243879378	0.108066438	-3.908812759	0.059653608	4	-0.064469729	0.291616448	-0.442154269	0.688311027	4	0.085485972	0.338401909	0.505233392	0.648175256	4	-0.184052214	0.604791397	-0.608646931	0.585749597	3
ID100004194721126	CG31762-RD	FBgn0000114	aret	4	-4.500159849	0.059759912	-150.6079818	6.45E-07	4	-4.278841492	0.372952441	-22.94577548	0.000181301	4	0.876386835	0.88751949	1.974912877	0.142762269	4	-0.000721222	0.059725733	-0.024151138	0.982248674	4	-0.389105849	0.786774553	-0.989116507	0.395527041	3	-0.142773566	0.138493388	-1.785580334	0.216088611	4	0.479665471	1.385134475	0.692590473	0.538363637	4	0.521484927	0.962502491	1.083602238	0.357856691	4	0.668986229	0.78072883	1.713747984	0.185089534	3
ID1000031852151015	CG6025-RA	FBgn0000115	Arf72A	4	-0.470760577	0.327167467	-2.877795776	0.063643473	4	-0.540652723	0.069826652	-15.48556912	0.00058507	4	0.003338629	0.13466689	0.049583524	0.963570793	4	0.020360402	0.084405983	0.482439781	0.662506064	4	-0.065099043	0.173657945	-0.749738722	0.507850797	3	-0.194274137	0.136881567	-2.458276033	0.133201114	4	-0.157124484	0.130640496	-2.405448365	0.09540615	4	-0.013257776	0.164382323	-0.161304158	0.882104772	4	-0.174112658	0.203807223	-1.708601444	0.186058424	3
ID10000329703081	CG32031-RC	FBgn0000116	Argk	4	1.140427145	1.295892679	1.760064183	0.176624291	4	1.794365917	0.081695654	43.92806315	2.60E-05	4	0.293164027	0.288885287	2.029622419	0.135393266	4	0.360389547	0.184814095	3.900022311	0.029920532	4	-0.011892839	0.372926286	-0.063781181	0.953156456	3	0.06085971	0.290062685	0.363411483	0.75111534	4	0.310044642	0.170288645	3.641401234	0.035706673	4	0.074751901	0.259610128	0.575878158	0.605058298	4	-0.322839314	0.75244899	-0.858102856	0.453925803	3
ID100003823220148	CG32031-RA	FBgn0000116	Argk	4	2.422390755	0.266986847	18.146143	0.000365082	4	2.291044634	0.14023015	32.67549297	6.30E-05	4	-0.266153702	0.407081235	-1.307619605	0.282185357	4	0.215973204	0.166898391	2.588080128	0.081208979	4	-0.232441128	0.424937667	-1.094001053	0.353929475	3	0.103913011	0.369653052	0.486896061	0.674465748	4	-0.044306203	0.218092362	-0.406306786	0.711763297	4	-0.028110627	0.312503056	-0.179906255	0.868692044	4	-0.310463582	0.641745726	-0.967559483	0.404634991	3
ID10000322331111513	CG11579-RA	FBgn0000117	arm	4	-0.903287728	0.289417507	-6.242108419	0.008293516	4	-1.072178227	0.198143449	-10.82224248	0.001687829	4	0.360195311	0.139029738	5.1815578	0.013954663	4	-0.012689464	0.18382532	-0.138060025	0.898938789	4	0.061230546	0.413082937	0.296456427	0.786220343	3	0.056796691	0.263922584	0.372740951	0.745136154	4	0.147827482	0.525273184	0.562859429	0.612852825	4	0.228829654	0.263191292	1.738884689	0.180439151	4	0.057933608	0.475284107	0.243785167	0.823117626	3
ID100003663502175	CG5912-RA	FBgn0000119	arr	4	-0.416198706	0.329068633	-2.529555627	0.085457393	4	-0.172194252	0.472406163	-0.729009337	0.518753526	4	0.043828263	0.06442835	1.36052724	0.266862069	4	0.02093252	0.088005681	0.475708385	0.666776013	4	-0.055067194	0.253865502	-0.433829671	0.693716987	3	-0.064321508	0.15278307	-0.729191529	0.541716993	4	0.165372738	0.190198918	1.7389451	0.180428136	4	-0.005960266	0.061022614	-0.195346153	0.857603986	4	0.024402585	0.234666527	0.207976699	0.848565976	3
ID100003284824319	CG5711-RA	FBgn0000120	Arr1	4	-0.018452807	0.480427038	-0.076818355	0.943604349	4	-0.334017156	0.382883934	-1.744743649	0.179374481	4	1.696631716	0.565293186	6.002661124	0.009261149	4	1.98964492	0.949019663	4.1930531	0.02474027	4	0.24863021	0.330230657	1.505797268	0.229196922	3	-0.224007901	0.327971913	-1.183006992	0.358377722	4	-0.820752261	2.202581944	-0.745263769	0.510188469	4	-0.537302508	0.913657882	-1.176156894	0.324367709	4	-0.688532162	0.572083676	-2.407102988	0.095264473	3
ID100003663926910	CG5962-RA	FBgn0000121	Arr2	4	0.989700883	0.251288586	7.877006276	0.004263303	4	0.328243641	0.483299276	1.358345262	0.267476263	4	1.000395289	0.451433145	4.432086119	0.021343935	4	1.134024987	0.467548548	4.850940042	0.016720289	4	-0.11040671	0.215156979	-1.026289831	0.380273718	3	-0.004811496	0.179519661	-0.04642252	0.967191992	4	-0.755242892	1.320652755	-1.143741818	0.335725086	4	-0.259241335	0.490137221	-1.05783166	0.367773549	4	-0.618001991	0.667352404	-1.852100891	0.161088115	3
ID100004441732917	CG3258-RA	FBgn0000137	ase	4	-1.084782181	0.944180319	-2.297828411	0.105197668	4	-0.558930603	0.570327145	-1.960035071	0.144847252	4	-0.106912923	0.036587982	-5.844155153	0.009984428	4	-0.231039416	0.454039607	-1.017706	0.383745469	4	-0.174493687	0.364086186	-0.958529564	0.40850805	3	-0.191585658	0.127821796	-2.596083793	0.121844028	4	0.067345962	0.222539906	0.605248407	0.5877313	4	0.154063157	0.178892234	1.722413025	0.183471202	4	0.222936574	0.67766281	0.657957234	0.557547396	3
ID100003368116184	CG6677-RA	FBgn0000139	ash2	4	-0.237307328	0.294099379	-1.613790068	0.204976799	4	-0.534373247	0.135915787	-7.863299175	0.004284808	4	0.146305115	0.186280415	1.570805123	0.214258996	4	0.053742955	0.051287055	2.095770755	0.127076013	4	-0.122781022	0.1429452	-1.717875409	0.184316653	3	-0.127610982	0.054764203	-4.036006955	0.056259169	4	0.023791968	0.202418736	0.235076735	0.829281397	4	0.045891591	0.194281622	0.472423386	0.668865974	4	-0.268858182	0.220360666	-2.440164905	0.092486631	3
ID1000033717361212	CG6875-RA	FBgn0000140	asp	4	-2.892080812	0.064112398	-90.21908129	3.00E-06	4	-2.946239446	0.496820204	-11.860385	0.001288754	4	0.309143655	0.503181285	1.22875657	0.306760192	4	-0.034945885	0.073629814	-0.949231917	0.412531855	4	-0.214221021	0.6426316	-0.666699306	0.552656113	3	0.076678986	0.051619865	2.572883502	0.123658652	4	0.458345603	0.600077475	1.527621421	0.224057416	4	0.32874335	0.599022746	1.097598886	0.352580594	4	0.16897085	0.493762128	0.684422074	0.542841376	3
ID10000350260562	CG8787-RA	FBgn0000142	Asx	4	-0.669800977	0.369224987	-3.628145445	0.036040368	4	0.284840014	2.095415781	0.271869685	0.803358673	4	-0.065893841	0.104778733	-1.257771298	0.29747006	4	-0.000286836	0.067981246	-0.008438671	0.993796787	4	0.007044303	0.171704651	0.08205139	0.939773654	3	0.239288965	0.353234413	1.173330313	0.361481046	4	0.110938209	0.166146602	1.335425557	0.27401932	4	-0.029956603	0.076470951	-0.783476682	0.490509513	4	0.182050141	0.281330991	1.294206089	0.286215798	3
ID1000037229131219	CG6137-RA	FBgn0000146	aub	4	-3.118785136	0.328595928	-18.98249414	0.000319219	4	-3.820607691	0.382654457	-19.96897003	0.000274471	4	0.157438436	0.294676258	1.068551885	0.363616187	4	-0.048759963	0.020166811	-4.835664118	0.016864667	4	-0.327533302	0.565672845	-1.158030846	0.330670124	3	0.034913336	0.071067289	0.850907253	0.484444726	4	0.258866461	0.548255368	0.94432805	0.41466886	4	0.200900535	0.476502752	0.843229277	0.461022798	4	0.118557655	0.46928341	0.505271027	0.648151759	3
ID100004104317919	CG3068-RA	FBgn0000147	aur	4	-1.510781845	0.237992543	-12.69604352	0.001054023	4	-1.512066518	0.254296966	-11.89213182	0.001278632	4	0.036681525	0.17884506	0.410204506	0.70919174	4	0.173291241	0.053481349	6.480436399	0.007458094	4	0.118932308	0.361022589	0.658863525	0.557038786	3	0.114276571	0.266721156	0.742096461	0.535345593	4	0.29502841	0.237056934	2.48909328	0.088554981	4	0.230637309	0.198245893	2.326780191	0.102448172	4	-0.037933328	0.196488801	-0.386111863	0.725168811	3
ID1000043581261512	CG2210-RA	FBgn0000150	awd	4	0.399451944	0.184184101	4.33752905	0.022610608	4	0.26439506	0.044476458	11.88921378	0.001279558	4	0.105141796	0.165004943	1.274407831	0.292275116	4	0.130642942	0.052180042	5.007391163	0.01533023	4	0.049943887	0.421084918	0.237215275	0.827766199	3	0.13596732	0.068491895	3.438396682	0.075170759	4	-0.01049844	0.254565757	-0.082481161	0.939459148	4	-0.042465123	0.089446595	-0.949507872	0.412411902	4	-0.356031197	0.371167548	-1.918439257	0.150868814	3
ID1000045342111013	CG9703-RA	FBgn0000152	Axs	4	-0.872017505	0.288662701	-6.041774727	0.009093317	4	-0.994525307	0.388658446	-5.117734187	0.014439302	4	0.007634834	0.040779504	0.374444675	0.732974692	4	-0.246798994	0.412878821	-1.195503286	0.317774899	4	-0.194242739	0.400680586	-0.969564017	0.403779866	3	0.058366423	0.134036958	0.754221904	0.529424069	4	-0.00315127	0.142653386	-0.04418079	0.967536551	4	0.044224893	0.050198464	1.762001829	0.176279917	4	0.043436041	0.170829488	0.508530946	0.646118575	3
ID100003710618118	CG7811-RA	FBgn0000153	b	4	1.64635185	0.617744467	5.330203465	0.012905501	4	1.676092494	0.315003714	10.64173164	0.001773363	4	-0.189863553	0.127947454	-2.967836355	0.059170679	4	0.099413328	0.201394176	0.987251271	0.396307449	4	0.373955282	1.060984155	0.704921521	0.531659022	3	-0.136346155	0.173531458	-1.360897157	0.306606363	4	0.029740925	0.49267471	0.1207325	0.911535142	4	-0.129412653	0.193147037	-1.340042844	0.272687661	4	0.112635963	0.198654109	1.133990771	0.339218987	3
ID1000040156041816	CG3629-RB	FBgn0000157	Dll	4	1.447934842	0.848526473	3.412821844	0.042063561	4	1.304645769	0.570601308	4.572880398	0.01962303	4	-0.14706466	0.10202714	-2.882853731	0.063381233	4	0.001619471	0.068755514	0.047108092	0.965387663	4	-0.009293431	0.087166461	-0.213234107	0.844813028	3	0.032375686	0.087781744	0.638815427	0.588339236	4	-0.271178184	0.165034269	-3.286325739	0.046205425	4	-0.186127579	0.067388038	-5.524053962	0.011686785	4	0.22514243	0.330989421	1.360420699	0.266892024	3
ID10000451382033	CG3629-RA	FBgn0000157	Dll	4	1.362304274	0.497934426	5.471821997	0.011999799	4	1.291587927	0.431593996	5.985198771	0.009337391	4	-0.16948406	0.225063829	-1.506097725	0.229125291	4	-0.034215481	0.088757516	-0.770987794	0.496870501	4	-0.044910091	0.331660943	-0.270819292	0.804094271	3	0.046777029	0.118749418	0.682278637	0.565480866	4	-0.252582713	0.306527409	-1.648026934	0.197905463	4	-0.169073234	0.126847797	-2.665765405	0.075964079	4	0.252267025	0.218115443	2.313151435	0.103731485	3
ID1000039543371717	CG10422-RA	FBgn0000158	bam	4	-3.095890534	0.211157365	-29.32306473	8.71E-05	4	-3.181684063	0.225886419	-28.17065385	9.82E-05	4	0.056006506	0.090607944	1.236238319	0.304336365	4	-0.024079	0.066398068	-0.725292168	0.520728507	4	-0.254386405	0.450256401	-1.129962417	0.340672952	3	0.061094376	0.316820147	0.334002002	0.770148347	4	0.11831634	0.127535712	1.855422904	0.160557593	4	0.07542921	0.256878307	0.587275825	0.598291645	4	0.339191871	0.553026806	1.226674248	0.307438318	3
ID1000031741310113	CG5055-RA	FBgn0000163	baz	4	-0.322136883	0.364260448	-1.768717326	0.175092328	4	-0.729419328	0.310270135	-4.70183395	0.01820161	4	0.151240934	0.12695171	2.382652964	0.097384378	4	0.015503875	0.036488242	0.849801151	0.457875104	4	0.00521843	0.094645676	0.110272963	0.919156026	3	-0.126124632	0.109689143	-1.99157605	0.184654618	4	0.109945554	0.109983945	1.999301886	0.139420265	4	0.068796538	0.13066482	1.053023119	0.369653266	4	0.021545228	0.123488956	0.348941785	0.750187565	3
ID100004450517519	CG5779-RA	FBgn0000165	Bc	4	2.184903271	0.335189433	13.03682667	0.000974612	4	1.475813512	0.190494728	15.49453392	0.000584065	4	-0.471906842	0.335650234	-2.811896394	0.067187192	4	0.293520529	0.197791746	2.967975512	0.059164077	4	0.482438697	0.151563926	6.366141461	0.007844213	3	-0.051836563	0.122221369	-0.734597902	0.539039077	4	-0.059914767	0.342296422	-0.35007533	0.74941822	4	-0.004957735	0.13481818	-0.073546981	0.946000115	4	-0.28746988	0.215243641	-2.671111475	0.075618762	3
ID1000039509131116	CG1034-RA	FBgn0000166	bcd	4	-6.509228582	0.619936908	-20.99964851	0.000236211	4	-6.400259361	0.459532079	-27.85554982	0.00010156	4	0.151571705	0.300851012	1.007619712	0.387863482	4	-0.034224847	0.080373623	-0.851643746	0.456995948	4	-0.255997476	0.485453717	-1.054673051	0.369007242	3	0.005803383	0.076051465	0.132170419	0.906946904	4	0.276494355	0.45855154	1.205946686	0.314272793	4	0.150550915	0.41193661	0.730942149	0.517728989	4	0.353250557	0.824262758	0.857130943	0.454386611	3
ID100003717916153	CG9748-RA	FBgn0000171	bel	4	-0.014502584	0.581490194	-0.049880753	0.963352658	4	0.158282005	0.287995699	1.099197005	0.351983058	4	-0.036452425	0.375018122	-0.194403538	0.858279692	4	0.043876793	0.115062112	0.762662738	0.501148781	4	0.337015369	0.988773949	0.68168335	0.544349172	3	0.295203668	0.165766331	3.08450907	0.09098879	4	0.449956544	0.161086287	5.586528226	0.011326269	4	0.119144476	0.231075945	1.031214874	0.378295349	4	-0.070615886	0.360888015	-0.391345145	0.721681918	3
ID100004317522419	CG18319-RA	FBgn0000173	ben	4	-0.958210299	0.279437568	-6.858135103	0.006347046	4	-0.822174589	0.154090935	-10.67129082	0.001758969	4	0.199570776	0.172645889	2.311908802	0.10384946	4	0.33074958	0.045472701	14.547171	0.000704362	4	-0.128597911	0.335572706	-0.766438438	0.49920466	3	0.112643075	0.377088858	0.517394046	0.656419148	4	0.113538179	0.166576596	1.363194853	0.266113217	4	0.264877235	0.313789255	1.688249237	0.189946836	4	-0.180779895	0.387815208	-0.932299154	0.419954024	3
ID1000045128081118	CG3578-RA	FBgn0000179	bi	4	0.038618473	0.490608712	0.157430849	0.884904455	4	0.573054735	0.828559557	1.383255385	0.260553146	4	-0.092741174	0.117929524	-1.572823689	0.21381276	4	-0.260316097	0.406506899	-1.280746271	0.290320777	4	-0.074301974	0.19822179	-0.749685232	0.507878687	3	-0.086964634	0.094007073	-1.60229608	0.250260325	4	-0.092589331	0.213294614	-0.868182555	0.449170998	4	-0.033668757	0.112251133	-0.599882714	0.590869943	4	0.242754234	0.381176495	1.273710404	0.29249099	3
ID10000397060457	CG4722-RA	FBgn0000180	bib	4	-0.36987221	0.997755261	-0.741408688	0.512209371	4	-0.447308359	1.312744238	-0.681485922	0.544457991	4	0.157388659	0.479561622	0.656385549	0.558430262	4	0.0721159	0.079355694	1.81753562	0.166730362	4	-0.12776787	0.14503472	-1.761893573	0.176299137	3	-0.117036894	0.27417555	-0.739357859	0.536691723	4	-0.075490832	0.251511021	-0.600298398	0.590626359	4	0.073304032	0.186936571	0.784266357	0.49010961	4	0.088787248	0.674828789	0.263140072	0.809480312	3
ID10000401640050	CG3644-RB	FBgn0000181	bic	4	1.115702199	0.251797448	8.861902366	0.003029225	4	0.923334517	0.137590943	13.42144323	0.000894254	4	0.039795189	0.527565647	0.150863458	0.889656591	4	-0.125062741	0.266099304	-0.939970449	0.416576368	4	-0.313604927	0.332631298	-1.885600836	0.155830047	3	0.021717905	0.282379564	0.133212599	0.906219596	4	-0.373960131	0.44512046	-1.680264845	0.191497428	4	-0.003246799	0.451843064	-0.014371356	0.989436026	4	-0.302344169	0.532019386	-1.136590798	0.338283837	3
ID10000386643036	CG4824-RA	FBgn0000182	BicC	4	-2.325737493	0.241506971	-19.26021005	0.000305695	4	-2.545421565	0.245267724	-20.7562701	0.000244571	4	0.280038002	0.657919067	0.851284043	0.457167457	4	-0.210261103	0.209706139	-2.005292771	0.138613499	4	-0.168927835	0.5041981	-0.670085172	0.550770543	3	-0.034840425	0.201693691	-0.299193231	0.793019776	4	0.3508308	1.151113893	0.60955011	0.585223764	4	0.430912708	0.579575858	1.486993295	0.233729231	4	0.138645772	0.621892138	0.445883662	0.685897216	3
ID1000032523161718	CG6605-RA	FBgn0000183	BicD	4	-0.4730268	0.245460413	-3.854200303	0.030852954	4	-0.769080137	0.385606362	-3.988939041	0.028212115	4	0.027129858	0.128379411	0.422651229	0.701014784	4	0.039504425	0.031027809	2.546388329	0.08420803	4	0.094232939	0.245278708	0.768374393	0.498210259	3	-0.33828628	0.642994542	-0.911250387	0.458353973	4	0.031541337	0.078049638	0.808237879	0.478100409	4	-0.008369398	0.11956896	-0.139992828	0.897536109	4	-0.064894529	0.072310845	-1.794876795	0.170552998	3
ID1000032723031711	CG8285-RA	FBgn0000206	boss	4	0.335487855	0.638355538	1.051100319	0.37040751	4	0.108845691	0.475595195	0.457724101	0.678266972	4	0.386106876	0.11271953	6.850753824	0.006366593	4	0.276678277	0.164571436	3.362409465	0.043655342	4	-0.038889432	0.161349463	-0.482052203	0.662751454	3	0.046467577	0.076462517	1.052596837	0.402931247	4	-0.280311812	0.375734538	-1.492073704	0.23249509	4	-0.051917189	0.03575593	-2.903976487	0.062300571	4	-0.383446448	0.139115751	-5.512624505	0.011754358	3
ID100003782322149	CG11491-RB	FBgn0000210	br	4	-0.199167283	0.501579581	-0.794160249	0.485122411	4	0.149052696	0.407692182	0.73120213	0.517591304	4	-0.082643992	0.054265319	-3.045922995	0.05560659	4	0.002124336	0.048039148	0.088441888	0.935098653	4	-0.028748929	0.239558008	-0.240016435	0.825783044	3	-0.237151045	0.148650761	-2.763239521	0.10981234	4	-0.077780807	0.150806617	-1.031530427	0.37816893	4	-0.042399047	0.041507109	-2.042977597	0.133663222	4	0.02795725	0.252576857	0.22137618	0.839011832	3
ID100003782420149	CG11491-RD	FBgn0000210	br	4	-1.097013171	1.025339049	-2.1398057	0.121875438	4	-0.93573132	0.493520093	-3.7920698	0.032177684	4	0.115453646	0.162424078	1.421632155	0.250260475	4	0.041870153	0.093871033	0.89207824	0.438075026	4	0.008618926	0.172724193	0.099799866	0.926798494	3	-0.016323086	0.272031924	-0.103930504	0.926707687	4	0.069855258	0.206008753	0.678177573	0.546284014	4	-0.025457915	0.080048704	-0.636060649	0.569942892	4	0.211811944	0.665496028	0.636553593	0.569661582	3
ID100004266011413	CG11491-RA	FBgn0000210	br	4	-1.339285367	0.655930484	-4.083619835	0.026528447	4	-1.416879687	0.366831431	-7.724963376	0.00451007	4	0.116786578	0.487740061	0.478888602	0.66475657	4	-0.158892424	0.477907951	-0.664949908	0.553632282	4	-0.138186797	0.12486642	-2.213354025	0.113745284	3	-0.042776773	0.082959373	-0.893106376	0.466041686	4	0.0371972	0.27588534	0.269656952	0.804908585	4	-0.029191723	0.073142735	-0.798212498	0.48309221	4	0.341919108	0.444199299	1.539485131	0.22131699	3
ID1000042661311186	CG11491-RE	FBgn0000210	br	4	-1.001607804	0.403928826	-4.959328172	0.015740701	4	-1.177959832	0.738268197	-3.191143374	0.049667539	4	0.006964963	0.062847912	0.22164502	0.838820516	4	-0.033826092	0.057315745	-1.180342046	0.322929849	4	-0.210721154	0.439061761	-0.959870216	0.407930856	3	-0.12215483	0.063017117	-3.35747467	0.078417647	4	0.033063708	0.185424965	0.35662628	0.74497973	4	-0.02157236	0.124508514	-0.346520233	0.751832397	4	0.249656725	0.509894225	0.979249077	0.399671986	3
ID100004266239186	CG11491-RF	FBgn0000210	br	4	-1.572333314	0.164388201	-19.12951541	0.000311963	4	-1.482217329	0.068904858	-43.02214278	2.76E-05	4	0.009427904	0.078946104	0.238844051	0.826612853	4	-0.046467901	0.061267997	-1.516873525	0.226572462	4	-0.161673286	0.361719779	-0.893914548	0.437232554	3	-0.03405064	0.130657297	-0.451390316	0.695931972	4	0.073015073	0.349199272	0.418185709	0.703942286	4	-0.045969118	0.091325841	-1.006705596	0.388238763	4	0.213847422	0.376724329	1.135299239	0.338748049	3
ID1000032397271812	CG5942-RB	FBgn0000212	brm	4	-1.477378015	0.293996174	-10.05032137	0.002097322	4	-1.489992547	0.444582866	-6.702878862	0.006775449	4	0.257441863	0.151748086	3.39301629	0.042679986	4	0.104884903	0.07636514	2.746931445	0.070924506	4	-0.057640757	0.357999233	-0.322016095	0.7685747	3	-0.024216192	0.021057757	-1.991839645	0.184618448	4	0.079089333	0.446085646	0.354592595	0.746356211	4	0.161623619	0.292846364	1.103811682	0.350263225	4	-0.199324827	0.261724885	-1.523162973	0.225096953	3
ID100004105537919	CG3096-RA	FBgn0000216	Brd	4	-0.665585837	0.892610771	-1.491323785	0.232676811	4	-1.659578053	0.638659635	-5.197065735	0.013840121	4	0.002001407	0.103170721	0.038797968	0.971488948	4	0.019634343	0.11943777	0.32877947	0.763936129	4	-0.195965043	0.427912043	-0.915912725	0.427252983	3	-0.225773189	0.345022078	-1.133407568	0.374619949	4	-2.371819108	4.94821737	-0.958655989	0.408453588	4	0.171466572	0.160062565	2.142494371	0.121566214	4	0.235685475	0.732277187	0.643705633	0.565591788	3
ID1000035799271115	CG4934-RA	FBgn0000221	brn	4	-0.653419791	0.266812355	-4.897972517	0.016285745	4	-0.763878733	0.271768031	-5.621549606	0.011130526	4	-0.016699775	0.046987905	-0.710811646	0.528479854	4	0.005495533	0.055428175	0.198293846	0.855492017	4	0.021902151	0.067687053	0.64715923	0.563634387	3	-0.08921174	0.220404659	-0.701070779	0.555848228	4	-0.026158052	0.104767527	-0.499354203	0.651852548	4	0.032434854	0.084347236	0.769079239	0.497848625	4	-0.002778697	0.116348575	-0.047765044	0.964905458	3
ID10000338592111611	CG12205-RA	FBgn0000227	Bsg25A	4	-0.543382476	0.732152419	-1.484342499	0.234376014	4	-1.359674025	1.956010431	-1.390252326	0.258643177	4	0.00421659	0.062864087	0.134149417	0.90177832	4	-0.101522667	0.1018057	-1.994439741	0.140079102	4	0.148498532	0.098486821	3.015602092	0.05695762	3	0.00183309	0.08776815	0.036174915	0.974428836	4	0.206144869	0.518246227	0.795547979	0.484426338	4	0.043644848	0.174959555	0.498913568	0.652128692	4	0.206185186	0.523613011	0.787547986	0.488450679	3
ID10000383331247	CG14025-RA	FBgn0000228	Bsg25D	4	-1.698534179	0.376453405	-9.023874705	0.00287354	4	-1.785608609	0.297173014	-12.01729986	0.001239734	4	0.171699376	0.063675075	5.392985462	0.012493337	4	0.036461819	0.060576256	1.203832059	0.314978725	4	-0.223367406	0.311261735	-1.435238453	0.246717231	3	0.180909778	0.083429596	3.755800585	0.064145862	4	0.170324521	0.180600565	1.886201413	0.15573762	4	0.020575024	0.181697865	0.226475135	0.835385795	4	0.086897161	0.341884189	0.508342673	0.646235886	3
ID1000032831221711	CG5680-RB	FBgn0000229	bsk	4	0.943362212	0.208639692	9.042979314	0.002855882	4	0.663398969	0.096865452	13.69732872	0.000841961	4	0.099462497	0.114121564	1.743097341	0.179672915	4	0.151425392	0.091714319	3.302110166	0.045661162	4	-0.041891367	0.189527623	-0.442060808	0.688371583	3	0.408894878	0.232137759	3.050889732	0.092733258	4	0.242756174	0.128323482	3.783503531	0.032366015	4	-0.012201857	0.101777718	-0.239774633	0.825954166	4	-0.215410876	0.305287159	-1.411201679	0.253013914	3
ID100003639316814	CG12653-RA	FBgn0000233	btd	4	-0.502471659	1.04846071	-0.958494017	0.408523364	4	-1.208369636	0.575992032	-4.195785946	0.024697635	4	0.230261499	0.468598198	0.982767325	0.398189444	4	-0.303742688	0.384658581	-1.579284607	0.212391411	4	-0.049255053	0.143013995	-0.688814455	0.540429964	3	0.113776859	0.127163178	1.549719837	0.261336996	4	-0.048581418	0.221959475	-0.437750343	0.691167842	4	0.090071349	0.173499652	1.038288528	0.375471147	4	0.172225565	0.533502903	0.645640591	0.564494479	3
ID100003543209110	CG9242-RA	FBgn0000239	bur	4	-0.944671014	0.237260783	-7.963145027	0.004131376	4	-0.799129925	0.476572361	-3.353656195	0.043939479	4	0.114273601	0.392379075	0.582465316	0.601141027	4	-0.034032552	0.148347421	-0.458822294	0.677561862	4	0.173804548	0.395375418	0.879187425	0.44403016	3	0.132595266	0.387655834	0.592437202	0.613617289	4	-0.048646008	0.445340484	-0.218466588	0.841083355	4	0.059972408	0.152419904	0.786936703	0.488759336	4	0.196830986	0.32618381	1.206871588	0.313964538	3
ID1000044243031214	CG17632-RA	FBgn0000241	bw	4	0.780335054	0.623883734	2.501539986	0.08758767	4	0.250736553	0.258726578	1.93823576	0.147967148	4	0.117593555	0.042869042	5.486176038	0.011912697	4	0.082692244	0.073110359	2.262121147	0.108712739	4	0.29379006	0.112993032	5.200144716	0.013817526	3	0.225958723	0.053459324	7.320930441	0.018151639	4	-0.099940212	0.154628525	-1.292649097	0.28668753	4	-0.015153035	0.071254208	-0.425323225	0.699266397	4	-0.094310712	0.365113317	-0.516610638	0.641097183	3
ID1000044244011214	CG17632-RB	FBgn0000241	bw	4	-0.390447776	1.043915085	-0.748045089	0.508734501	4	-0.701457529	1.533557193	-0.914811045	0.427747821	4	0.057392181	0.094126444	1.219469866	0.30979638	4	0.081346837	0.077407043	2.101794183	0.126349239	4	0.229805654	1.359929896	0.337966913	0.757656317	3	0.199793767	0.12501566	2.768076861	0.109489548	4	-0.166271103	0.168123843	-1.977959818	0.142339634	4	-0.17685744	0.042136443	-8.394512174	0.003545936	4	0.100952013	0.415698826	0.485697852	0.660445502	3
ID100004453831018	CG6500-RA	FBgn0000242	Bx	4	-2.402334324	0.750433254	-6.402526303	0.007718502	4	-2.044647331	0.191696814	-21.33209511	0.000225395	4	-0.068069638	0.078152409	-1.741971578	0.179877314	4	0.017880533	0.019238869	1.858792574	0.160021531	4	0.064608332	0.487514615	0.265051877	0.808138072	3	-0.081260851	0.226425053	-0.62160932	0.597611031	4	0.103717678	0.112698072	1.840629143	0.162935833	4	0.011210072	0.165221307	0.135697655	0.90065389	4	0.020111991	0.329207932	0.122184123	0.910478464	3
ID10000371673676	CG9379-RA	FBgn0000244	by	4	1.672576498	0.143965589	23.23578163	0.000174627	4	1.430155646	0.127521022	22.43011585	0.000194034	4	0.088106185	0.110456514	1.59530991	0.208911223	4	0.126095873	0.188244957	1.339699882	0.272786338	4	0.126579454	0.424733869	0.596041256	0.593124394	3	0.07524878	0.116445177	1.119279601	0.379401406	4	0.07025504	0.354556975	0.396297603	0.718390467	4	0.025034887	0.064378031	0.777746275	0.493419684	4	-0.248910251	0.368114038	-1.352354029	0.269170451	3
ID1000044233011018	CG17604-RA	FBgn0000246	c(3)G	4	-3.068632453	0.758274807	-8.093721237	0.003941485	4	-3.246952098	0.652600727	-9.950807478	0.002159372	4	0.138878582	0.287075888	0.967539159	0.40464367	4	0.065932146	0.127765124	1.03208362	0.377947402	4	-0.049109993	0.101845613	-0.964400744	0.405985918	3	-0.091307751	0.17513316	-0.903025241	0.461822389	4	0.284854542	0.356023054	1.600202787	0.207861369	4	0.113938792	0.156373918	1.457260816	0.241097041	4	0.428483555	0.342926207	2.498984017	0.087785249	3
ID1000041084391712	CG31037-RA	FBgn0000247	ca	4	-0.237818118	0.434004358	-1.095925025	0.353207519	4	-0.449430241	0.463657962	-1.938628379	0.147910264	4	0.07214903	0.124681332	1.157334922	0.33091454	4	-0.008450687	0.167110641	-0.101138823	0.92582081	4	0.096416379	0.207190575	0.930702365	0.420660237	3	0.114946552	0.045016597	4.422663662	0.047510933	4	0.154080199	0.17395739	1.771470573	0.174608091	4	0.017420582	0.165700738	0.210265594	0.846931401	4	0.043849892	0.384668048	0.227988219	0.83431084	3
ID1000032344251718	CG5848-RB	FBgn0000250	cact	4	-1.863426882	0.198739425	-18.75246324	0.00033103	4	-1.805117698	0.204316312	-17.66983436	0.000395174	4	0.305155933	0.197159012	3.095531156	0.053481887	4	0.00472814	0.149301994	0.063336591	0.953482398	4	-0.156520824	0.301195141	-1.039331663	0.375056386	3	-0.019685526	0.082651124	-0.412533188	0.719966073	4	0.172144609	0.525780982	0.654814895	0.559313611	4	0.214221211	0.521785511	0.821108316	0.471756636	4	-0.109233296	0.430737957	-0.507191411	0.646953532	3
ID1000032345231718	CG5848-RC	FBgn0000250	cact	4	0.190509055	0.148231724	2.570422162	0.082462863	4	0.030689125	0.285132634	0.2152621	0.843366834	4	-0.004160456	0.078717745	-0.10570567	0.922487513	4	-0.009902639	0.05654053	-0.350284603	0.749276228	4	-0.083080658	0.113810601	-1.459981005	0.240412551	3	0.136259583	0.13708483	1.721623905	0.227278698	4	-0.110661271	0.138343253	-1.599807279	0.207946013	4	0.040478512	0.18308753	0.442176611	0.688296551	4	-0.18942021	0.355934528	-1.064354229	0.365238596	3
ID100004423025519	CG1759-RA	FBgn0000251	cad	4	-1.544047417	0.157686189	-19.58380029	0.000290883	4	-1.502116755	0.262994913	-11.42316204	0.001439654	4	0.255048148	0.239551865	2.129377269	0.123083737	4	0.045044889	0.087078737	1.034578372	0.376949918	4	-0.201812553	0.33676923	-1.198521332	0.316758757	3	0.13499964	0.372423267	0.627850773	0.594233182	4	0.378238877	0.422186788	1.791808214	0.171078407	4	0.298345951	0.421924821	1.414213797	0.252215434	4	-0.236475623	0.409587975	-1.154700025	0.331841587	3
ID100004020414146	CG8472-RA	FBgn0000253	Cam	4	-0.156167646	0.172006891	-1.815830107	0.167014624	4	-0.31746849	0.138413568	-4.587245227	0.019457718	4	0.26881348	0.2163225	2.485303012	0.088852144	4	0.482572914	0.198824204	4.854267289	0.016689055	4	-0.001023539	0.17761225	-0.011525542	0.991527764	3	0.043753685	0.274695966	0.275881758	0.808531327	4	0.195617153	0.169230233	2.3118464	0.103855389	4	0.134637461	0.131535898	2.047159187	0.133126924	4	-0.382771913	0.526931303	-1.452834213	0.24221546	3
ID100004510604154	CG3399-RA	FBgn0000256	capu	4	2.293210383	0.33561921	13.665549	0.000847774	4	2.040763978	0.233748699	17.46117931	0.000409398	4	-0.157206002	0.112232431	-2.801436274	0.067772094	4	-0.071785479	0.129619521	-1.10763376	0.348845058	4	0.002682359	0.131097664	0.040921531	0.969929559	3	-0.015154838	0.360906309	-0.072730645	0.948639544	4	-0.100823381	0.102664707	-1.964129327	0.144269933	4	-0.053703964	0.1458743	-0.736304667	0.51489502	4	-0.225348386	0.29303966	-1.538006058	0.221656614	3
ID1000033875031317	CG12230-RA	FBgn0000257	car	4	-1.245397336	0.349304349	-7.130729054	0.005677337	4	-1.266647399	0.251193994	-10.0850134	0.002076247	4	0.194814925	0.174762671	2.229479835	0.112050713	4	0.119595266	0.063147092	3.787831298	0.032270692	4	-0.040324686	0.431723626	-0.186807872	0.86373047	3	-0.0507587	0.488651685	-0.179916801	0.873796812	4	0.127123949	0.134131864	1.895507088	0.15431363	4	0.180182052	0.264437548	1.362756937	0.266235995	4	-0.035202283	0.29896051	-0.235497876	0.828982931	3
ID1000036523311174	CG17520-RB	FBgn0000258	CkIIalpha	4	-1.351717328	0.27690613	-9.763000392	0.002283266	4	-1.659966861	0.166670569	-19.919136	0.000276524	4	0.260866749	0.297182593	1.755599117	0.177420799	4	-0.022768618	0.056667372	-0.803588279	0.480410036	4	-0.153055598	0.206946635	-1.479179379	0.235641423	3	0.061737806	0.192443731	0.555658616	0.634305029	4	0.316637807	0.75782331	0.835650747	0.464676058	4	0.310608663	0.34953804	1.777252419	0.173596183	4	0.030398894	0.617785272	0.098412492	0.927811714	3
ID100004120723180	CG15224-RA	FBgn0000259	CkIIbeta	4	-1.306437906	0.29017398	-9.004514496	0.002891583	4	-1.363159525	0.184679215	-14.76245747	0.000674321	4	0.210578841	0.223730246	1.882435165	0.156318293	4	0.069675431	0.09848271	1.414977937	0.252013301	4	-0.158119293	0.220559602	-1.43380104	0.247088973	3	0.195976559	0.186213159	1.822864508	0.2098985	4	0.188721553	0.362893877	1.040092244	0.374754249	4	0.007941426	0.327005937	0.04857053	0.964314256	4	0.033650676	0.311449753	0.216090563	0.842776282	3
ID100004120821180	CG15224-RB	FBgn0000259	CkIIbeta	4	-0.119230734	0.320001889	-0.745187686	0.51022829	4	-0.416176171	0.240036886	-3.467601818	0.040416572	4	-0.077446526	0.274145674	-0.565002724	0.611564823	4	-0.070722608	0.19118512	-0.739833818	0.513036822	4	-0.168423525	0.416538679	-0.808681323	0.477880629	3	0.058205573	0.188384117	0.535156634	0.646079672	4	-0.064542829	0.381612622	-0.338263596	0.757453941	4	-0.005663649	0.121080514	-0.093551779	0.931363001	4	-0.046244324	0.343544425	-0.26921889	0.80521557	3
ID100003852209710	CG6871-RA	FBgn0000261	Cat	4	2.121648901	0.404764961	10.48336246	0.001853202	4	2.392230666	0.3431071	13.94451276	0.000798506	4	0.035775765	0.421276445	0.1698446	0.875939861	4	0.712906649	0.337036955	4.230436095	0.024165201	4	0.383143004	0.245262373	3.124352098	0.052294356	3	0.045351754	0.298808747	0.262882339	0.817244724	4	0.381343577	0.360060538	2.118219221	0.124392448	4	-0.144660815	0.114083853	-2.536043637	0.084973157	4	-0.07434039	0.544636321	-0.272990937	0.802573752	3
ID100004288732010	CG4379-RC	FBgn0000273	Pka-C1	4	-0.068814309	0.213834015	-0.643623593	0.565638347	4	0.135387846	0.160122251	1.691055992	0.189405142	4	0.116092223	0.113786444	2.040528174	0.133978554	4	0.208352994	0.226649162	1.838550758	0.163273213	4	-0.040755852	0.238970618	-0.341095085	0.755523822	3	-0.053149881	0.432504562	-0.212849301	0.851169066	4	0.191675669	0.055473353	6.910549287	0.006210494	4	0.066169074	0.099739218	1.326841646	0.2765133	4	-0.09410854	0.361134916	-0.521182171	0.638267378	3
ID1000045035031118	CG4379-RA	FBgn0000273	Pka-C1	4	-0.263389335	0.373146356	-1.411721331	0.252875966	4	-0.093298396	0.156874335	-1.189466668	0.319817317	4	0.089872125	0.1144747	1.570165726	0.214400561	4	0.352946116	0.204459676	3.452476534	0.040862996	4	0.122568852	0.795091768	0.308313724	0.778012023	3	0.27507272	0.092437504	5.154184271	0.03564231	4	0.170493158	0.20355296	1.675172472	0.19249387	4	-0.177601893	0.137735261	-2.578887812	0.081858768	4	0.017048042	0.254787216	0.133821802	0.902016294	3
ID1000041383110180	CG12066-RB	FBgn0000274	Pka-C2	4	5.653819429	0.674966232	16.75289565	0.000463082	4	5.563978559	0.371763958	29.9328563	8.19E-05	4	-0.29317484	0.120707792	-4.85759593	0.016657884	4	-0.281646679	0.141798922	-3.972479836	0.028518709	4	0.1077654	0.254762131	0.846007999	0.459689589	3	-0.015343919	0.304798708	-0.087193439	0.938461781	4	-0.190849193	0.180793129	-2.111243864	0.12521901	4	0.053241765	0.299427625	0.355623603	0.745658223	4	-0.055844941	0.609997413	-0.183098945	0.86639579	3
ID100004444132018	CG3263-RC	FBgn0000275	Pka-R1	4	1.085668913	0.236532167	9.179883874	0.002733447	4	0.964339468	0.138793833	13.89599875	0.000806796	4	-0.025702641	0.100487394	-0.511559508	0.644233389	4	0.077109385	0.122639892	1.257492717	0.297557861	4	-0.007412933	0.267653569	-0.055392001	0.959308791	3	-0.002157315	0.104081138	-0.03590063	0.974622597	4	-0.103525419	0.168334881	-1.229993663	0.306358051	4	-0.018587171	0.030974317	-1.200166635	0.316206196	4	-0.329536441	0.338861649	-1.944961565	0.146996224	3
ID100003551922114	CG1367-RA	FBgn0000277	CecA2	4	5.447138569	1.524851221	7.144485305	0.005646063	4	5.073323701	0.366244971	27.70453716	0.000103225	4	-0.318495803	0.269095611	-2.367157178	0.098757681	4	-0.355511037	0.190583318	-3.730767625	0.033557083	4	-0.051085928	0.237912997	-0.429450503	0.696570675	3	-0.930800049	0.748649248	-2.153469037	0.164130091	4	-0.624749486	0.362141915	-3.450301994	0.040927693	4	-0.220301174	0.347564247	-1.267686055	0.294362623	4	-0.556884914	0.622458454	-1.7893079	0.171507893	3
ID100003561532114	CG1878-RA	FBgn0000278	CecB	4	0.028311901	1.099467509	0.051501115	0.96216356	4	0.233927281	0.979446364	0.477672469	0.665528368	4	-0.11368573	0.099313315	-2.289435811	0.106011344	4	0.014866383	0.169881025	0.175021107	0.872208911	4	-0.200870613	0.246170162	-1.631965561	0.201188071	3	-0.491545517	0.385342434	-2.20941618	0.157761002	4	0.172633415	0.170798259	2.02148916	0.136459837	4	0.1170984	0.152911025	1.531588721	0.22313685	4	0.013465271	0.629685028	0.042768273	0.968573592	3
ID100004482010716	CG1373-RA	FBgn0000279	CecC	4	0.637814135	0.746554022	1.708688498	0.186041987	4	-0.155202359	0.682078934	-0.455086211	0.679962469	4	-0.003503909	0.260421492	-0.026909521	0.980221854	4	0.077943072	0.074914958	2.080841388	0.128898913	4	-0.246341337	0.100818602	-4.886823091	0.016387416	3	-0.342439425	0.220001132	-2.695997419	0.114441942	4	0.034867366	0.242566717	0.287486813	0.792454593	4	0.126707414	0.162320001	1.561205188	0.216395439	4	-0.013936737	0.649927989	-0.042887019	0.968486409	3
ID100004102014168	CR32926-RA	FBgn0000280		4	0.090597405	5.354869102	0.033837393	0.975132283	4	-1.41853095	1.854047708	-1.530198973	0.223458849	4	0.230261499	0.468598198	0.982767325	0.398189444	4	-0.079760104	0.098186473	-1.624665845	0.202700188	4	-0.054392013	0.199190923	-0.546129434	0.622970828	3	-0.020987077	0.019454677	-1.868480472	0.202640505	4	-2.379507711	4.942006697	-0.962972273	0.406598223	4	0.154063157	0.178892234	1.722413025	0.183471202	4	0.301254117	0.495832647	1.215144339	0.311221066	3
ID100004102112168	CR32934-RA	FBgn0000281		4	-0.326307834	0.679667984	-0.960197747	0.407789959	4	-0.353340882	0.608395544	-1.161549867	0.329436986	4	0.16574263	0.465892422	0.711506013	0.52810607	4	-0.157207194	0.478971074	-0.656437111	0.558401281	4	-0.043139918	0.249875239	-0.345291658	0.75266758	3	-0.106129606	0.27149682	-0.677068224	0.568178492	4	0.154640041	0.140373412	2.203266833	0.114820965	4	0.09507732	0.164524636	1.155782168	0.331460537	4	0.060020668	0.774984171	0.15489521	0.886738477	3
ID10000367451101519	CG6384-RB	FBgn0000283	Cp190	4	-2.061637584	0.154389533	-26.70696051	0.000115189	4	-2.017066851	0.29614403	-13.62220168	0.000855789	4	0.301254994	0.286747526	2.101186349	0.126422354	4	-0.046800957	0.07433251	-1.25923252	0.29700996	4	-0.14384867	0.513688358	-0.560062022	0.614536732	3	0.229630439	0.173584102	2.291290402	0.149036795	4	0.006592417	0.736598121	0.017899629	0.986842826	4	0.213519414	0.379376753	1.125632566	0.342242655	4	0.074679584	0.363939432	0.410395671	0.709065751	3
ID1000043427131515	CG11924-RA	FBgn0000286	Cf2	4	0.324978327	0.158079042	4.111592817	0.026055912	4	0.198008245	0.097540265	4.060030917	0.02693554	4	0.051518659	0.13871054	0.742822558	0.511467438	4	0.02802186	0.054659553	1.025323413	0.380663085	4	0.037598524	0.122797365	0.612366957	0.583585993	3	-0.084419947	0.230538377	-0.634252914	0.590785559	4	-0.062145816	0.084948722	-1.463137163	0.239621007	4	0.063331352	0.074707814	1.695441174	0.188562323	4	-0.202760056	0.192051099	-2.111521946	0.125185933	3
ID1000035768091815	CG4881-RA	FBgn0000287	salr	4	3.858442361	0.314288782	24.55348447	0.000148096	4	3.399467175	0.358069606	18.98774497	0.000318956	4	-0.23609214	0.208045214	-2.269623376	0.107962574	4	-0.190764526	0.147251648	-2.591000213	0.081003895	4	0.173888263	0.384833566	0.903706322	0.432764773	3	0.287251893	0.207034346	2.403151374	0.138159069	4	-0.062572533	0.240125554	-0.52116513	0.638277912	4	0.017290217	0.134276378	0.257531771	0.813422849	4	-0.069498572	0.277202027	-0.501429029	0.650553269	3
ID10000327640581	CG8367-RA	FBgn0000289	cg	4	-3.479276508	0.208178163	-33.42595072	5.89E-05	4	-2.457578929	1.549140194	-3.172829597	0.050370895	4	0.300590288	0.309595643	1.941825053	0.147448073	4	-0.006121179	0.035124449	-0.34854237	0.750458745	4	-0.395291766	0.628806203	-1.257276928	0.297625891	3	-0.154183325	0.047258475	-5.650909193	0.029917564	4	0.14572321	0.427096577	0.682389969	0.543959834	4	0.153540078	0.488502328	0.628615542	0.574204197	4	0.210959428	0.510555747	0.826391355	0.469173666	3
ID10000450010111419	CG4145-RA	FBgn0000299	Cg25C	4	0.976856843	0.814303874	2.399244003	0.095939688	4	0.388595318	0.54359222	1.429730976	0.248144863	4	-0.196716414	0.086946474	-4.525000371	0.020187371	4	0.099817197	0.254984703	0.782926943	0.490788071	4	-0.008976534	0.422716926	-0.042470664	0.968792102	3	0.187624004	0.250873797	1.295369671	0.324556712	4	-0.176686255	0.442425094	-0.798717148	0.482839882	4	0.196952042	0.130162177	3.026256117	0.056478249	4	-0.1121287	0.407957472	-0.549707787	0.620797173	3
ID100003392629133	CG12345-RA	FBgn0000303	Cha	4	2.010202865	3.795574803	1.059235014	0.367226708	4	0.350426519	1.041954146	0.672633284	0.549354781	4	-0.030623366	0.082283751	-0.744335692	0.510674387	4	-0.037527971	0.075344662	-0.996168009	0.392589772	4	0.050874755	0.100874186	1.008677383	0.387429695	3	0.00448583	0.142071445	0.054688575	0.96135822	4	-0.051818846	0.114223971	-0.907319994	0.431126356	4	-0.022213794	0.100167558	-0.443532704	0.687418267	4	0.202463434	0.17901966	2.261912853	0.108733656	3
ID100003392727133	CG12345-RB	FBgn0000303	Cha	4	1.249047992	1.576037314	1.585048756	0.211132226	4	1.040502918	1.539149956	1.35204879	0.269257071	4	-0.03843444	0.151706217	-0.506695648	0.647262727	4	-0.101013656	0.093649951	-2.157260192	0.119884623	4	0.124857922	0.290546288	0.859470092	0.453278258	3	0.137293959	0.159741309	1.488657597	0.274997854	4	-0.105522463	0.33401317	-0.631846124	0.572352232	4	-0.04651954	0.080834935	-1.150976104	0.333156237	4	-0.022387257	0.229785149	-0.194853821	0.85795689	3
ID10000323290111718	CG5813-RA	FBgn0000307	chif	4	-2.192476026	0.212366912	-20.6480003	0.000248417	4	-2.184437275	0.207478224	-21.05702697	0.000234296	4	0.277201898	0.215973382	2.567000583	0.082708578	4	0.001773088	0.168811788	0.021006679	0.984559395	4	-0.062022619	0.443071784	-0.279966457	0.797697675	3	-0.099981881	0.284813532	-0.608024826	0.60501995	4	0.197399223	0.525360998	0.751480312	0.506943384	4	0.177348813	0.316171138	1.121853275	0.343618638	4	0.283709832	0.188928105	3.003362922	0.057514639	3
ID100004526619166	CG9553-RA	FBgn0000308	chic	4	-0.157779029	0.156725555	-2.013443556	0.137524697	4	-0.377530306	0.101878744	-7.411365503	0.005081833	4	0.179607683	0.11913526	3.015189339	0.056976294	4	0.208303364	0.130602126	3.189892377	0.049715188	4	0.118435165	0.133794201	1.770408043	0.174794785	3	0.07069056	0.327568594	0.373783214	0.744469973	4	0.108881683	0.408488396	0.5330956	0.630931665	4	0.115134159	0.187329164	1.229217674	0.306610238	4	-0.208399308	0.538850614	-0.77349567	0.495587661	3
ID10000351200862	CG1744-RA	FBgn0000313	chp	4	0.443431087	0.723866681	1.225173359	0.307928049	4	-0.952863601	2.274528536	-0.837855922	0.463610456	4	0.193900553	0.266812351	1.453460101	0.242056982	4	0.347055653	0.106809464	6.498593676	0.00739907	4	0.174533112	0.441472576	0.79068609	0.486868727	3	-0.081572884	0.054004442	-2.61623628	0.120297958	4	-0.083423404	0.481228721	-0.346709995	0.751703437	4	-0.246859438	0.209784068	-2.353462205	0.099991037	4	0.401416363	0.126236999	6.359725987	0.007866657	3
ID1000031262281813	CG2945-RB	FBgn0000316	cin	4	-0.939600363	0.258736743	-7.26298363	0.005385841	4	-1.076503907	0.21735122	-9.905662421	0.002188324	4	0.232741137	0.279358784	1.666252507	0.194253445	4	0.022892898	0.059338506	0.771603451	0.496555321	4	-0.068105021	0.084130619	-1.61903056	0.203876253	3	0.009279243	0.20802452	0.077260705	0.945449776	4	0.236550234	0.223329426	2.11839737	0.124371423	4	0.055958479	0.176963123	0.632430964	0.572017442	4	0.037537127	0.194653694	0.38568112	0.725456212	3
ID1000043930041417	CG7595-RA	FBgn0000317	ck	4	-1.102720329	0.26957522	-8.181169831	0.003820719	4	-1.213908017	0.358418589	-6.773688945	0.006575486	4	0.083799695	0.087020175	1.925983138	0.149755288	4	0.044435667	0.038244365	2.323775884	0.102729403	4	-0.121736628	0.207708278	-1.172188502	0.325737077	3	0.188508673	0.131282037	2.487062263	0.130710134	4	0.075218284	0.121027742	1.242992433	0.302165207	4	-0.035792171	0.150904113	-0.474369719	0.667627204	4	0.210613049	0.306644384	1.373663177	0.263196125	3
ID100003350127184	CG11024-RA	FBgn0000318	cl	4	0.59810595	0.182534572	6.553344323	0.007224771	4	0.309031864	0.049891339	12.38819677	0.001133318	4	0.282753828	0.045381986	12.46106	0.001113852	4	0.251970659	0.10643191	4.734870587	0.017859129	4	0.187719224	0.148999636	2.519727288	0.08619741	3	-0.052813272	0.25575643	-0.357665577	0.754812108	4	0.065266423	0.183087605	0.712952935	0.527327857	4	0.033177308	0.078189249	0.848641172	0.458429324	4	-0.634053067	0.64380008	-1.969720371	0.143485917	3
ID1000035063231114	CG9012-RD	FBgn0000319	Chc	4	0.040948434	0.087113217	0.940119889	0.416510818	4	-0.139690569	0.245799182	-1.136623546	0.338272075	4	0.277539772	0.146306846	3.793941012	0.032136733	4	0.283486401	0.084260519	6.728807412	0.006701312	4	-0.0997592	0.274832362	-0.725963998	0.520371107	3	0.104720116	0.226341729	0.801357144	0.507001651	4	0.378389736	0.231445225	3.269799468	0.046784106	4	0.223023031	0.324917162	1.372799329	0.263435547	4	-0.294489412	0.561414387	-1.049098203	0.371194447	3
ID1000034192351312	CG9554-RA	FBgn0000320	eya	4	1.112126134	0.345502896	6.437723943	0.007599401	4	0.353506486	0.276109896	2.560621636	0.083169083	4	-0.037465022	0.075856327	-0.987788981	0.396082325	4	-0.094221838	0.089388656	-2.108138608	0.12558908	4	0.161692611	0.282817237	1.143442407	0.335831831	3	-0.067915335	0.08262917	-1.423623281	0.290552489	4	0.169845154	0.197689453	1.718302636	0.184236863	4	-0.037426742	0.072158444	-1.037348922	0.375845122	4	0.075012699	0.184905299	0.811363437	0.47655316	3
ID100004032611145	CG9858-RA	FBgn0000326	clt	4	-0.381068558	0.142268341	-5.357039474	0.012727181	4	-0.486544552	0.180962214	-5.377305478	0.012594645	4	0.073498192	0.11949233	1.230174222	0.306299402	4	0.031493273	0.038324631	1.643500398	0.198824448	4	-0.055857954	0.311327566	-0.358837184	0.743484747	3	-0.05995369	0.123079877	-0.843702803	0.48766042	4	-0.183531173	0.281970267	-1.301776778	0.283933619	4	0.003893316	0.083334294	0.09343851	0.931445782	4	-0.197304872	0.065620352	-6.013526772	0.009214121	3
ID1000040576341511	CG3035-RA	FBgn0000330	cm	4	-1.099178345	0.130592455	-16.83371895	0.0004565	4	-1.060919428	0.377437807	-5.621691357	0.011129743	4	0.038074556	0.098622941	0.772123724	0.496289103	4	0.023370601	0.043880885	1.065183653	0.364917464	4	0.004103478	0.221696179	0.037018929	0.972795477	3	0.142666963	0.09964595	2.47984419	0.1313286	4	0.07515446	0.122194612	1.230078132	0.306330613	4	-0.010500573	0.180682634	-0.116232234	0.914812564	4	0.058682234	0.199776881	0.587477726	0.598172264	3
ID1000042314091318	CG1555-RA	FBgn0000337	cn	4	-0.254749776	0.609507528	-0.835920031	0.464545818	4	-0.186257308	0.34772359	-1.07129521	0.362559673	4	0.271354792	0.434906389	1.24787678	0.300605063	4	0.036554276	0.116058279	0.629929656	0.573450332	4	-0.04921226	0.200807651	-0.490143279	0.657640496	3	0.096983973	0.0930693	1.804904181	0.212850701	4	0.102828732	0.191210973	1.075552623	0.360925969	4	-0.014566472	0.144757461	-0.201253496	0.853373116	4	0.457963914	0.415560015	2.204080748	0.114733718	3
ID100003705326416	CG17894-RC	FBgn0000338	cnc	4	0.518748823	0.278364316	3.727121577	0.033641491	4	0.518824583	0.22871238	4.536917361	0.020044964	4	0.119995602	0.249839089	0.960583089	0.40762425	4	0.166340741	0.086979779	3.824814077	0.03147062	4	0.10423255	0.299091972	0.696993296	0.535962139	3	-0.07537219	0.111990757	-1.165707466	0.363947845	4	-0.183919145	0.126408253	-2.909923048	0.062000503	4	-0.050934167	0.122382165	-0.832378914	0.466261016	4	-0.284415188	0.337672076	-1.684564456	0.190660655	3
ID100003235025159	CG5855-RB	FBgn0000339	cni	4	0.21809443	0.348305581	1.252316599	0.299194132	4	0.04336635	0.090561833	0.957718017	0.408857815	4	-0.68225928	0.207953308	-6.561658354	0.007198777	4	0.069979567	0.171364853	0.816731856	0.473905623	4	0.035458728	0.107576299	0.659229373	0.556833573	3	-0.146398378	0.246916176	-1.026945393	0.412417327	4	-0.22340832	0.599050948	-0.745874189	0.509869074	4	-1.205128017	0.166484359	-14.47737218	0.000714483	4	0.947507676	0.929759128	2.03817881	0.134281833	3
ID1000031670281015	CG2534-RA	FBgn0000340	cno	4	-2.484756156	0.548388339	-9.062031338	0.002838414	4	-2.589980307	0.591873175	-8.751808386	0.003141468	4	0.195229597	0.202461669	1.928558603	0.149377335	4	-0.037056792	0.086295537	-0.858834508	0.45357918	4	-0.083233925	0.049341835	-3.373766917	0.04329014	3	0.070289243	0.082984085	1.467083	0.28003958	4	0.254659098	0.531176609	0.958849067	0.408370425	4	0.209710433	0.269594378	1.555747818	0.217620508	4	0.266150997	0.203158053	2.620137313	0.078992106	3
ID10000422671785	CG1618-RA	FBgn0000346	comt	4	2.025259459	0.378109796	10.71254688	0.001739137	4	1.639432903	0.28644566	11.44672886	0.001430939	4	-0.0891846	0.186305716	-0.957400576	0.408994703	4	-0.070147805	0.101480084	-1.382494032	0.260761884	4	0.086657441	0.263367783	0.658071692	0.557483143	3	-0.010439926	0.167997391	-0.107635499	0.924109696	4	0.178550929	0.318736442	1.120367208	0.344161196	4	-0.025416431	0.143778709	-0.353549306	0.747062846	4	-0.068756678	0.266274833	-0.516433924	0.641206734	3
ID10000425811366	CG11330-RA	FBgn0000351	cort	4	-4.819093471	0.583727585	-16.51144675	0.000483515	4	-5.30172869	0.535562386	-19.79873431	0.000281569	4	0.191829877	0.34597453	1.10892485	0.348367286	4	-0.252057532	0.413899442	-1.217965071	0.310291251	4	-0.282261891	0.567933	-0.993997148	0.393491836	3	0.099060136	0.096401208	1.779824056	0.217065682	4	0.210615187	0.389677554	1.080971614	0.358856918	4	0.134464087	0.349140603	0.770257515	0.497244576	4	0.217484039	0.733390118	0.593092362	0.594859204	3
ID100003077609107	CG1708-RA	FBgn0000352	cos	4	-3.256053131	0.334918135	-19.44387475	0.000297168	4	-3.139076675	0.31975841	-19.63405232	0.000288669	4	0.145730313	0.280488725	1.039117084	0.375141669	4	-0.246229455	0.418730722	-1.176075419	0.324395765	4	-0.10100632	0.267813243	-0.754304151	0.50547492	3	-0.284952111	0.082778068	-5.962346588	0.026995846	4	0.13541106	0.293793085	0.92181244	0.424611872	4	0.134825836	0.194784165	1.384361361	0.260250243	4	0.192615694	0.220943338	1.743575488	0.179586181	3
ID100003366010122	CG6519-RA	FBgn0000355	Cp15	4	-6.265010273	0.636996538	-19.67046885	0.000287078	4	-7.902357273	0.942681882	-16.76569248	0.000462032	4	3.296055541	3.132376606	2.104507826	0.126023434	4	-0.090964685	0.14215848	-1.279764457	0.290622607	4	-1.596654717	3.580732399	-0.891803429	0.43820123	3	0.648811484	0.094914371	11.83987679	0.007058114	4	1.94027553	3.58207539	1.083324788	0.357962055	4	1.260658662	2.317440513	1.087974992	0.356200098	4	1.672456325	2.827636148	1.18293602	0.322041899	3
ID100003366336715	CG6533-RA	FBgn0000356	Cp16	4	-5.009795711	0.362572671	-27.63471224	0.000104007	4	-6.520495791	0.501563695	-26.00066892	0.000124798	4	2.035913074	2.080121243	1.957494623	0.145206837	4	-0.023035912	0.051180619	-0.900181047	0.434368524	4	-1.442401887	3.007442854	-0.959221476	0.408210065	3	-0.245447399	0.048615023	-8.744773553	0.012825801	4	0.550228622	1.232500229	0.892865752	0.437713548	4	0.846850883	1.761772421	0.961362401	0.407289313	4	1.290409972	2.340139717	1.102848657	0.350621447	3
ID100003365912122	CG6517-RA	FBgn0000357	Cp18	4	-6.73689944	0.848283337	-15.88360668	0.000542576	4	-8.228995309	0.221801736	-74.20136056	5.39E-06	4	3.138248783	3.202944964	1.959602065	0.144908467	4	-0.011445802	0.071136433	-0.321798579	0.768724098	4	-2.110717269	4.044079797	-1.043855401	0.373262796	3	-0.06314679	0.157675765	-0.693660497	0.559628556	4	1.000324248	2.224662512	0.89930427	0.434768227	4	0.974621853	2.046301632	0.952569101	0.411083399	4	1.587814694	3.35846128	0.945560816	0.414130687	3
ID1000033661310715	CG6524-RA	FBgn0000358	Cp19	4	-8.486402407	0.104928352	-161.7561365	5.21E-07	4	-8.880773002	0.421408026	-42.14809619	2.94E-05	4	3.076396211	2.796268047	2.200358592	0.115133362	4	-0.315141893	0.374853719	-1.681412651	0.19127364	4	-1.965868431	3.779077322	-1.040395982	0.374633656	3	-0.232380846	0.201233689	-2.000139409	0.183484449	4	0.990600559	2.018850118	0.981351266	0.398785531	4	1.385786556	2.51971511	1.099954952	0.351700011	4	1.690767587	2.679272651	1.262109391	0.296106266	3
ID100003812727181	CG1478-RA	FBgn0000359	Cp36	4	-8.091830446	0.387430037	-41.77182805	3.02E-05	4	-8.660815381	1.088754205	-15.90958794	0.000539947	4	2.567512716	2.476130815	2.073810236	0.129768188	4	0.007948234	0.188023226	0.084545241	0.937948863	4	-1.250863558	2.497984776	-1.001498143	0.390383206	3	0.122503847	0.157890869	1.343857872	0.3111549	4	1.477535375	2.962277195	0.997567262	0.392009372	4	1.148426952	2.234736407	1.027796341	0.379667511	4	1.463636184	2.346847346	1.247321166	0.300782115	3
ID100003778800119	CG11213-RA	FBgn0000360	Cp38	4	-9.416365418	0.402755245	-46.75974069	2.15E-05	4	-8.604616764	1.207861495	-14.24768784	0.000749185	4	3.307289387	2.956105866	2.237598744	0.111209048	4	0.074993999	0.079841232	1.878578216	0.156915564	4	-1.766955741	3.605675213	-0.980097006	0.399314207	3	0.0312215	0.012056151	4.485446898	0.046280463	4	1.700686528	3.268605607	1.040618987	0.37454514	4	1.315143887	2.46244435	1.068161306	0.363766851	4	1.349017469	2.757026317	0.978603258	0.399944686	3
ID100004274323102	CG31243-RA	FBgn0000363	cpo	4	2.143749581	0.403055624	10.63748751	0.001775442	4	1.928843388	0.233731107	16.50480687	0.000484094	4	-0.22670427	0.165066833	-2.746817947	0.070931259	4	-0.021486292	0.184880143	-0.232434823	0.831154621	4	-0.020708756	0.205339167	-0.201702927	0.853051499	3	0.13115231	0.268011921	0.847583434	0.485925615	4	-0.241100405	0.236420432	-2.039590261	0.134099532	4	-0.311052028	0.141877738	-4.384789783	0.021965697	4	0.245258988	0.301337269	1.627803882	0.202048593	3
ID1000037272311117	CG6383-RA	FBgn0000368	crb	4	-1.347988638	0.254673655	-10.5860077	0.001800925	4	-1.442153808	0.205515494	-14.03450201	0.000783427	4	0.25207397	0.267633495	1.883725129	0.156119125	4	0.041225486	0.116296691	0.708970919	0.529471751	4	-0.152140164	0.235757161	-1.290651472	0.287293955	3	0.218631149	0.147914522	2.560129004	0.124672418	4	0.181255602	0.222762246	1.627345792	0.202143566	4	0.053192043	0.193666316	0.549316409	0.621034662	4	-0.007703369	0.165544136	-0.093067253	0.93171712	3
ID1000043762151512	CG8669-RA	FBgn0000370	crc	4	1.162483609	0.344332933	6.752090777	0.006635645	4	0.733234354	0.064777707	22.63847803	0.00018875	4	0.112001823	0.321791395	0.696114467	0.536440818	4	0.25961666	0.116572804	4.45415487	0.021061613	4	0.069450744	0.098142933	1.415297923	0.251928709	3	0.345166588	0.124470342	4.803120638	0.040717314	4	0.098231142	0.238883508	0.822418783	0.471114786	4	-0.037896001	0.097803607	-0.774940753	0.494849721	4	-0.341679692	0.411837331	-1.659294418	0.195638645	3
ID100003772821149	CG2714-RB	FBgn0000376	crm	4	-3.864320129	0.304618636	-25.37152798	0.000134279	4	-3.7379627	0.574240666	-13.01880177	0.000978609	4	0.397670279	0.397707669	1.999811972	0.139351359	4	0.017914499	0.070704265	0.50674451	0.647232249	4	-0.372369171	0.607311094	-1.226288056	0.307564253	3	-0.08469756	0.022553316	-6.504607758	0.022828888	4	0.196386354	0.595975071	0.659042178	0.556938569	4	0.145634792	0.50329246	0.578728288	0.603361175	4	0.278821399	0.503613843	1.107282504	0.348975154	3
ID100003822000148	CG3193-RA	FBgn0000377	crn	4	-0.943237236	0.296635107	-6.35957926	0.007867171	4	-1.192378256	0.297159202	-8.025181427	0.004039687	4	0.151629594	0.107105431	2.831408121	0.06611286	4	0.024230148	0.062043353	0.781071508	0.491729217	4	-0.292999549	0.312353305	-1.876077788	0.157304189	3	0.089758905	0.205389546	0.756937183	0.528106672	4	0.003651406	0.266893809	0.027362236	0.979889224	4	0.086715323	0.123257149	1.407063588	0.254115321	4	-0.058839039	0.215011233	-0.547311306	0.622252334	3
ID100003790418149	CG3954-RB	FBgn0000382	csw	4	-0.320693289	0.244851589	-2.619491183	0.079036045	4	-0.350581027	0.308491377	-2.272874077	0.107639471	4	0.02044234	0.138955499	0.294228584	0.787766805	4	0.085090176	0.107419797	1.584255021	0.211305124	4	-0.01021059	0.398759718	-0.051211742	0.962375906	3	0.227699474	0.439218831	0.897928388	0.463985476	4	0.146628565	0.144885699	2.024058496	0.136121832	4	-0.054001696	0.118223892	-0.913549619	0.428315051	4	0.237116192	0.329808384	1.437902754	0.246029793	3
ID100004425907119	CG17678-RA	FBgn0000384		4	-1.985566116	0.338713445	-11.72416476	0.001333418	4	-1.633184978	0.951169796	-3.434055591	0.041415202	4	0.072487974	0.217489558	0.666588084	0.552718136	4	0.046472788	0.115892336	0.801999336	0.481201497	4	0.063806634	0.351357598	0.363200537	0.740538762	3	0.559848654	0.36826838	2.633096858	0.119025518	4	0.075986477	0.211045864	0.720094442	0.523500271	4	-0.034167988	0.067942919	-1.005785105	0.38861701	4	0.367353102	0.287772681	2.553078362	0.083717721	3
ID1000037781021517	CG11181-RA	FBgn0000392	cup	4	-0.570382232	0.162576943	-7.016766616	0.005945417	4	-0.740812779	0.140791128	-10.52357192	0.001832487	4	-0.030704839	0.116275134	-0.528141103	0.633975574	4	-0.034438608	0.076335636	-0.902294381	0.433406465	4	-0.14163528	0.33301575	-0.850622107	0.457483219	3	-0.002932487	0.375342866	-0.013532204	0.990431725	4	0.155880609	0.317860038	0.980812875	0.399012385	4	0.227302431	0.265581085	1.711736594	0.185467514	4	-0.169767038	0.409835158	-0.828464981	0.468163174	3
ID1000031375110015	CG12410-RA	FBgn0000394	cv	4	0.215632964	0.344276838	1.252671921	0.29908151	4	0.108158072	0.194358191	1.112976735	0.34687207	4	0.129324879	0.167413681	1.544973837	0.220061697	4	-0.022973765	0.029704219	-1.546835112	0.219637807	4	0.03472244	0.190374594	0.364780189	0.739473702	3	-0.057910284	0.408782291	-0.245371572	0.829050122	4	-0.090244401	0.222155996	-0.812441728	0.476020366	4	0.037563815	0.079218394	0.948360937	0.412910667	4	0.013627293	0.233522663	0.116710666	0.914464025	3
ID100003457537717	CG15671-RA	FBgn0000395	cv-2	4	1.596715255	0.575915121	5.544967293	0.011564452	4	1.584707035	0.442167433	7.167904819	0.005593341	4	-0.075818157	0.078766152	-1.925145626	0.149878434	4	-0.021350696	0.055914756	-0.763687359	0.500620581	4	0.157349922	0.220601426	1.426553992	0.248972456	3	0.118715458	0.052151873	3.942738659	0.058719685	4	-0.201865855	0.155599722	-2.594681442	0.080746263	4	-0.0890285	0.045806213	-3.88718008	0.030178163	4	0.065311008	0.18009684	0.725287661	0.520730906	3
ID10000323952111812	CG5940-RA	FBgn0000404	CycA	4	-3.844432569	0.400719201	-19.18766339	0.000309153	4	-4.085312429	0.247106748	-33.06516277	6.08E-05	4	0.807834394	0.95320668	1.694982655	0.188650249	4	-0.189746589	0.150213694	-2.526355399	0.085697492	4	-0.39337996	1.117733452	-0.703888676	0.532218056	3	-0.074662819	0.079898172	-1.618557625	0.246956739	4	0.665475506	1.590969244	0.836566148	0.464233453	4	0.68400968	1.024545209	1.33524548	0.274071395	4	0.463304961	0.827653979	1.119561972	0.344455539	3
ID10000401042042	CG3510-RA	FBgn0000405	CycB	4	-7.393926563	0.269971482	-54.77561201	1.34E-05	4	-7.364805771	0.476340061	-30.92247065	7.43E-05	4	1.704627911	1.768079179	1.928225762	0.149426117	4	-0.022567015	0.024981255	-1.80671587	0.168543235	4	-1.147306671	1.957886048	-1.171985134	0.32580741	3	-0.016773965	0.29944224	-0.097024921	0.931553916	4	1.104029405	2.35545171	0.937424784	0.417694445	4	0.852756215	1.824429102	0.93481979	0.418841432	4	1.015341281	1.828398981	1.110634267	0.347735706	3
ID100003481732170	CG13279-RA	FBgn0000406	Cyt-b5-r	4	1.979958392	0.551225146	7.183846409	0.005557823	4	2.038013161	0.229994929	17.72224428	0.000391705	4	0.217100016	0.536115097	0.809900773	0.477276691	4	0.956795899	0.434072927	4.408456919	0.021651678	4	0.455414774	0.220573702	4.129366017	0.025761305	3	0.025466032	0.366215284	0.120444077	0.91514038	4	0.656749586	0.431091365	3.046915986	0.055563029	4	-0.056742075	0.448185176	-0.253208176	0.816467343	4	-0.478195731	0.773081126	-1.237116558	0.304053141	3
ID100003481634170	CG13263-RA	FBgn0000408	Cyt-c-d	4	6.631093324	0.453232606	29.26132514	8.77E-05	4	6.85324108	0.381439188	35.93359724	4.74E-05	4	-0.42423574	0.231683593	-3.662199254	0.03519103	4	-0.155613138	0.359062601	-0.866774412	0.449832594	4	-0.499661308	1.315436458	-0.759689007	0.502684373	3	-0.023051241	0.255606408	-0.156200777	0.890216981	4	-0.072937459	0.196700974	-0.741607505	0.512104989	4	-0.041140354	0.310985576	-0.264580466	0.808468958	4	-0.196563134	0.582542131	-0.674846072	0.548127608	3
ID100003705522416	CG17903-RA	FBgn0000409	Cyt-c-p	4	0.70729457	0.313350062	4.514405162	0.020315086	4	0.972237169	0.08595103	22.62304884	0.000189135	4	-0.287833483	0.277361831	-2.075508962	0.129557535	4	0.316622371	0.1142061	5.544754103	0.01156569	4	-0.491117361	0.116927031	-8.400407623	0.003538719	3	-0.307256281	0.113844689	-4.674644842	0.042842406	4	-0.080328217	0.224731963	-0.714880219	0.526292707	4	-0.076460898	0.146966902	-1.040518605	0.374584982	4	-0.225033432	0.479891201	-0.93785188	0.417506669	3
ID1000039426301116	CG10595-RB	FBgn0000410	d	4	0.041169692	0.831643094	0.099008077	0.927376727	4	-0.159947118	0.696170977	-0.459505274	0.677123569	4	0.00299395	0.054459128	0.109952168	0.91938995	4	0.073680418	0.081514286	1.80779153	0.168361991	4	-0.111050612	0.276801168	-0.802385426	0.481009082	3	-0.027512931	0.289609002	-0.164545282	0.884428564	4	-0.082823602	0.23717272	-0.698424356	0.535183392	4	0.080797742	0.176298977	0.916599097	0.426944951	4	0.196627481	0.516423267	0.761497375	0.501750095	3
ID100003663306175	CG5893-RA	FBgn0000411	D	4	1.282772394	0.487915158	5.258178082	0.013400507	4	1.098053451	0.385523161	5.696433111	0.010726607	4	-0.08102189	0.110945147	-1.46057566	0.240263198	4	-0.026782387	0.04871252	-1.099610007	0.351828799	4	-0.03320833	0.130063375	-0.510648438	0.644800125	3	0.100831999	0.109520128	1.594648846	0.251833535	4	-0.079556682	0.142719594	-1.114866984	0.346176708	4	-0.141225319	0.052459016	-5.384215324	0.012549869	4	0.146144857	0.343570907	0.850740583	0.457426689	3
ID1000040276151012	CG9745-RB	FBgn0000412	D1	4	-1.341765446	0.313976324	-8.546921183	0.003365446	4	-1.293889281	0.16201907	-15.97206153	0.000533695	4	0.041010025	0.297892563	0.275334334	0.800934291	4	-0.03698632	0.200175155	-0.369539565	0.736269498	4	-0.295030871	0.195173225	-3.023271976	0.056612006	3	-0.140103694	0.04915928	-4.936335842	0.03867342	4	0.142782406	0.242449056	1.177834295	0.323790641	4	0.086304535	0.392758513	0.439478877	0.69004572	4	-0.18287889	0.318201673	-1.149452726	0.333695538	3
ID10000417871699	CG5102-RA	FBgn0000413	da	4	-1.4471399	0.231420059	-12.50660732	0.001101909	4	-1.406714336	0.204813918	-13.73651118	0.000834867	4	0.178937055	0.243988727	1.466764939	0.238714692	4	0.06958224	0.058428616	2.381786365	0.097460563	4	0.022008071	0.340105429	0.129419112	0.905215673	3	0.262774096	0.025470481	17.8692376	0.003117121	4	0.220301156	0.272033717	1.619660667	0.203744372	4	0.072091843	0.348109353	0.414190787	0.706567119	4	0.095096537	0.251522313	0.756167795	0.504507699	3
ID1000045335331118	CG9695-RA	FBgn0000414	Dab	4	-1.070807616	0.329466736	-6.500247213	0.007393726	4	-1.037576652	0.435741754	-4.762346702	0.017580646	4	-0.050915897	0.162851766	-0.625303588	0.576107415	4	0.043980838	0.247477796	0.355432594	0.745787511	4	0.015798138	0.342635606	0.092215392	0.93233976	3	0.016386332	0.083039903	0.341787002	0.765083378	4	0.153300434	0.192846594	1.589869239	0.210085578	4	-0.062344365	0.166083918	-0.750757394	0.507319881	4	-0.033545119	0.143721125	-0.466808469	0.67244758	3
ID100004138516180	CG12070-RA	FBgn0000416	Sap-r	4	0.962078878	0.259672961	7.409927273	0.005084669	4	0.60811365	0.197147519	6.169123039	0.008573783	4	0.392855384	0.23812213	3.29961255	0.045746739	4	0.501513112	0.217075028	4.620643065	0.019080296	4	0.189716274	0.252058856	1.505333132	0.229307624	3	0.48433526	0.219938767	3.81421289	0.062374766	4	0.490879871	0.306338292	3.204822143	0.049150273	4	-0.002686358	0.147169678	-0.036506953	0.973171494	4	-0.45324163	0.596058455	-1.520795911	0.225651021	3
ID10000315610111015	CG10697-RA	FBgn0000422	Ddc	4	2.187578452	0.302928443	14.44287257	0.000719557	4	1.966188622	0.305316732	12.87966504	0.00101021	4	-0.179249333	0.027041707	-13.25724967	0.000927439	4	-0.184202496	0.292623353	-1.258973311	0.297091525	4	0.137120427	0.120029651	2.284775905	0.106466416	3	0.001910965	0.533619886	0.006202708	0.995614065	4	-0.276951179	0.261444803	-2.118620654	0.124345077	4	0.023392236	0.172182241	0.271714847	0.80346709	4	0.19075501	0.24238406	1.573989724	0.21355546	3
ID100003708404153	CG17967-RA	FBgn0000425	DebA	4	-0.326477379	1.442878144	-0.452536315	0.681603823	4	-0.427637318	1.707388684	-0.500925562	0.650868393	4	0.228082376	0.437216668	1.043337974	0.373467529	4	-0.158021468	0.478342826	-0.66070383	0.556007098	4	-0.072432474	0.207112223	-0.699451468	0.534625014	3	0.044183442	0.130625845	0.585856244	0.617277644	4	-0.103422996	0.173811175	-1.190061519	0.319615465	4	0.081080373	0.181576523	0.893071112	0.43761933	4	0.23870192	0.476679887	1.00151874	0.390374702	3
ID1000035246381410	CG16792-RA	FBgn0000426	DebB	4	-1.839356434	0.17901613	-20.54961678	0.000251982	4	-1.911928175	0.027324446	-139.9426855	8.05E-07	4	0.195128472	0.346093319	1.127606117	0.341526292	4	-0.073188292	0.106499147	-1.374439036	0.262981288	4	-0.01731753	0.182454166	-0.189828821	0.861561342	3	-0.253600392	0.401884984	-1.092971327	0.388492969	4	0.027199985	0.647362963	0.084033184	0.938323502	4	0.108880465	0.263527669	0.826330422	0.469203388	4	0.006688756	0.372459262	0.035916714	0.973605003	3
ID100003884825412	CG2175-RA	FBgn0000427	Dec-01	4	-5.492029753	0.932414751	-11.78022923	0.00131479	4	-7.429152439	1.101768591	-13.48586718	0.000881665	4	1.496803834	1.526443345	1.961165265	0.144687615	4	-0.118099324	0.08970195	-2.633149538	0.078113604	4	-1.406030959	2.582469381	-1.088904263	0.355849019	3	0.151664211	0.201736792	1.30214284	0.322643099	4	1.063898887	2.402574925	0.885632224	0.441043892	4	0.972987859	1.684088558	1.155506763	0.331557472	4	0.725064173	0.96846645	1.497344947	0.231222137	3
ID100003884923412	CG2175-RC	FBgn0000427	Dec-01	4	-4.210478604	0.557030864	-15.11757741	0.000628384	4	-6.14199526	0.729258216	-16.84450068	0.000455631	4	1.251717496	1.305666793	1.917361309	0.151028716	4	-0.059597147	0.056941476	-2.093277221	0.127378334	4	-1.056655908	2.42724963	-0.870661093	0.448008584	3	0.021507746	0.06909774	0.539127758	0.64378558	4	1.206237919	2.030054617	1.18837977	0.320186471	4	0.73224208	1.629209954	0.898892225	0.434956183	4	0.464793207	1.117610904	0.831762119	0.466560331	3
ID10000388542541	CG2189-RA	FBgn0000439	Dfd	4	0.573156409	0.787986061	1.454737431	0.241733905	4	-0.203132361	0.296834118	-1.368659119	0.264586271	4	-0.078534782	0.119272284	-1.316899101	0.279432007	4	-0.039462289	0.067603022	-1.167471155	0.327372481	4	0.120878975	0.337297479	0.716749948	0.525290021	3	-0.014961926	0.162280515	-0.159691486	0.887794152	4	-0.234152754	0.159214204	-2.941355084	0.060444114	4	-0.056479215	0.044866026	-2.517682996	0.086352321	4	0.010728533	0.525445828	0.040835925	0.969992418	3
ID100004245808186	CG3324-RA	FBgn0000442	Pkg21D	4	1.391790355	0.365910841	7.607264936	0.004714194	4	1.433389382	0.366638216	7.819094238	0.004355142	4	0.049890151	0.083369653	1.196842005	0.317323758	4	0.063017508	0.049465414	2.547942196	0.084093834	4	0.002684799	0.231286573	0.02321621	0.982935687	3	0.033565803	0.241279094	0.240956125	0.832038799	4	-0.089738834	0.137644705	-1.303919885	0.283291052	4	-0.023019678	0.051513078	-0.893741104	0.437312066	4	-0.063347156	0.229105626	-0.552995204	0.618804804	3
ID1000040274191012	CG9741-RA	FBgn0000447	Dhod	4	1.441476633	0.142496753	20.23171203	0.000263977	4	1.054569633	0.106986434	19.71408129	0.000285189	4	-0.141154909	0.107848556	-2.617650416	0.079161391	4	-0.267990895	0.167300799	-3.20370132	0.0491924	4	0.199549274	0.24246685	1.645992212	0.198317962	3	0.037989496	0.201521807	0.326514225	0.775037631	4	-0.103423977	0.296029489	-0.698741043	0.53501118	4	0.079897295	0.203450421	0.785422751	0.489524489	4	-0.125485666	0.532050062	-0.471706234	0.669322772	3
ID100003913931141	CG33183-RB	FBgn0000448	Hr46	4	0.991401467	1.431258175	1.385356583	0.259977995	4	0.421085089	0.371056907	2.269652343	0.10795969	4	-0.031996633	0.072980011	-0.876860181	0.445112935	4	-0.110658807	0.041134548	-5.380334134	0.012574994	4	0.114169205	0.188700551	1.21005693	0.312905276	3	0.212224075	0.224137364	1.639989306	0.242688172	4	-2.546533283	4.826754752	-1.055174093	0.368811278	4	0.020408673	0.103379224	0.394831226	0.719364187	4	0.052573285	0.188079124	0.559054972	0.615143709	3
ID1000041363121414	CG12028-RA	FBgn0000449	dib	4	-0.884207507	0.748180199	-2.363621779	0.099074296	4	-0.688854431	0.679415732	-2.027784751	0.135633388	4	-0.119831149	0.025107256	-9.545539169	0.002438773	4	-0.012932613	0.084777668	-0.305094794	0.780236582	4	-0.061382417	0.164165418	-0.747811786	0.508856332	3	-0.147687911	0.034673327	-7.377514294	0.017881664	4	-2.380051241	4.941476829	-0.963295518	0.406459591	4	-0.029170035	0.084740197	-0.688458053	0.540625316	4	0.089073119	0.673137324	0.264650661	0.808419684	3
ID100003252818159	CG6611-RA	FBgn0000451	ect	4	1.789984366	2.714411355	1.3188748	0.27884945	4	0.054290131	1.272049264	0.085358535	0.937353873	4	0.048914203	0.200866976	0.487030815	0.659603631	4	-0.251150534	0.410704367	-1.223023442	0.308630951	4	0.000141884	0.070172687	0.004043855	0.997027352	3	-0.073527139	0.209487774	-0.607924456	0.605074982	4	-0.02166982	0.363402069	-0.119260852	0.912606648	4	0.090632291	0.174192574	1.04059879	0.374553156	4	0.247959024	0.265278229	1.869426114	0.158343477	3
ID100003367034122	CG6611-RC	FBgn0000451	ect	4	-0.675264646	0.883978559	-1.527785123	0.224019349	4	-0.329103007	0.927998395	-0.709274948	0.529307819	4	0.223980977	0.423981386	1.056560427	0.368269588	4	-0.157497689	0.478786292	-0.657903918	0.557577328	4	-0.028118596	0.1976557	-0.284520976	0.794520594	3	-0.04228833	0.114623093	-0.639012039	0.588234016	4	0.123083179	0.157452572	1.5634318	0.215897811	4	0.160338539	0.171830785	1.866237642	0.158844487	4	0.180242025	0.624385851	0.577341797	0.604186348	3
ID1000034148391611	CG9285-RC	FBgn0000454	Dip-B	4	-0.440726666	0.377508086	-2.334925704	0.101690362	4	-0.662154664	0.180665192	-7.330185242	0.005245267	4	0.587189549	0.228783074	5.133155502	0.014320215	4	0.377405718	0.105046278	7.185513354	0.005554127	4	0.2177262	0.580972817	0.749522845	0.507963367	3	0.213755407	0.331823804	1.115758484	0.380603992	4	0.623411482	0.301194629	4.139592298	0.02559374	4	0.229531613	0.334776552	1.371252623	0.26386481	4	-0.377753405	0.710989753	-1.062612796	0.365913729	3
ID100003805831516	CG5663-RA	FBgn0000455	Dip-C	4	0.753282823	0.112679375	13.37037625	0.000904404	4	0.474443556	0.03565046	26.61640566	0.000116364	4	0.258404605	0.12395862	4.169207511	0.025116341	4	0.260294581	0.062350665	8.349376315	0.003601836	4	0.356628695	0.175944293	4.053881923	0.027042979	3	0.087940748	0.33797277	0.450680814	0.696365816	4	0.125554218	0.151664789	1.65568051	0.196362492	4	0.002611352	0.116501569	0.044829467	0.967060334	4	-0.512508415	0.409933348	-2.500447537	0.087672051	3
ID1000040348151816	CG9908-RA	FBgn0000459	disco	4	0.676616069	0.410775181	3.294337636	0.045928146	4	0.527677306	0.120458427	8.761152196	0.003131731	4	-0.060756324	0.146774692	-0.827885558	0.468445342	4	-0.014030151	0.032620098	-0.86021514	0.452925734	4	-0.004356572	0.105103217	-0.082900835	0.939152045	3	-0.028423803	0.048547724	-1.014084021	0.417266843	4	-0.143973326	0.189625422	-1.518502368	0.226189315	4	-0.079273637	0.08909432	-1.779544127	0.173196966	4	0.103597306	0.230016204	0.900782677	0.434094446	3
ID100003255838913	CG6667-RA	FBgn0000462	dl	4	-1.35709108	0.180853302	-15.00764502	0.000642147	4	-1.572540535	0.40865699	-7.69613917	0.004558964	4	0.115766849	0.122549519	1.889307286	0.155260651	4	-0.043162066	0.113808904	-0.758500688	0.50329909	4	-0.007905021	0.129956995	-0.121655958	0.910862902	3	-0.129027678	0.06439304	-3.470600159	0.073932382	4	-0.085058834	0.40872535	-0.416215112	0.705236364	4	0.071750988	0.163130445	0.879676231	0.443803037	4	0.055813668	0.129636248	0.861081201	0.452516255	3
ID100003255936913	CG6667-RC	FBgn0000462	dl	4	1.259141528	0.127672749	19.72451507	0.000284739	4	1.622260072	0.673594725	4.816724398	0.017045934	4	0.001597415	0.157747745	0.020252781	0.985113433	4	-0.046673762	0.11464119	-0.814258148	0.475124009	4	-0.077645122	0.269507933	-0.576199158	0.604866989	3	0.026013069	0.159419813	0.282624582	0.804029301	4	-0.0561828	0.174145209	-0.645240839	0.564721046	4	-0.110418242	0.085017797	-2.597532426	0.080547429	4	-0.159883054	0.30494221	-1.048612152	0.371385734	3
ID10000401530101816	CG3619-RA	FBgn0000463	Dl	4	-1.081216937	0.327704202	-6.598737092	0.007084335	4	-0.937279611	0.294848179	-6.357710024	0.007873727	4	0.106899705	0.070530129	3.031320308	0.056252166	4	0.013038825	0.11082214	0.235310827	0.829115489	4	-0.076064349	0.206611129	-0.73630447	0.514895124	3	-0.198839306	0.063627745	-5.412729619	0.032478723	4	-0.074051727	0.08390438	-1.76514568	0.175722803	4	0.048432705	0.073061352	1.32580918	0.276814886	4	0.096697351	0.371892359	0.520028705	0.638980605	3
ID10000451342833	CG3619-RB	FBgn0000463	Dl	4	-2.604012433	0.291322108	-17.8772044	0.000381682	4	-2.69405688	0.45029922	-11.96562978	0.001255598	4	0.140837739	0.210059389	1.340932584	0.272431842	4	-0.01681426	0.068042844	-0.494225667	0.655071199	4	0.015045002	0.285019308	0.105571806	0.922585189	3	0.24482378	0.138070535	3.071236214	0.091671859	4	0.004522541	0.326641925	0.027691125	0.979647578	4	0.083010015	0.160588999	1.03381945	0.377253093	4	0.144013898	0.161889581	1.779162031	0.173263454	3
ID10000395483911	CG10443-RA	FBgn0000464	Lar	4	-0.440874283	0.571159765	-1.543786205	0.220332645	4	-0.826930707	0.601394634	-2.750043514	0.070739668	4	-0.06674576	0.067917308	-1.965500725	0.14407716	4	-0.066986545	0.205914472	-0.650624937	0.561675262	4	0.020937177	0.220436529	0.189961048	0.861466437	3	0.029083831	0.071166527	0.70784222	0.552414415	4	0.16984443	0.114601528	2.964086656	0.059348938	4	-0.211467247	0.076801659	-5.506840629	0.011788748	4	0.282644978	0.179517081	3.148948016	0.051307091	3
ID1000033968081317	CG10798-RA	FBgn0000472	dm	4	-1.833186909	0.15503625	-23.64849395	0.000165681	4	-1.896085268	0.151684765	-25.00033886	0.000140326	4	0.339150199	0.293783015	2.308848247	0.104140723	4	-0.102461297	0.084500355	-2.425109261	0.093739163	4	-0.201284901	0.333191464	-1.208223634	0.313514479	3	0.272527684	0.081521067	5.79030445	0.028554799	4	0.193984553	0.609152214	0.636900101	0.569463902	4	0.252238612	0.386344539	1.305770299	0.282737471	4	-0.036214134	0.283355068	-0.255609575	0.814775836	3
ID1000032153321513	CG9438-RA	FBgn0000473	Cyp6a2	4	2.000643121	0.567812905	7.046839213	0.005873083	4	2.16165556	0.301146828	14.3561569	0.000732524	4	0.172051266	0.12334568	2.789741257	0.068433575	4	0.082290532	0.041194707	3.995199269	0.028096616	4	-0.118038685	0.245272123	-0.962512032	0.406795685	3	-0.343485315	0.531812514	-1.11869127	0.379602038	4	-0.031496506	0.361490418	-0.174259147	0.872757814	4	-0.034017648	0.100961487	-0.67387376	0.548666574	4	-0.166995233	0.124504429	-2.682558924	0.074885852	3
ID100003736321168	CG7780-RA	FBgn0000477	DNaseII	4	1.533962131	0.443257632	6.921311761	0.006182935	4	1.265647742	0.235156696	10.76429261	0.00171468	4	0.418093665	0.25837201	3.236369648	0.04798301	4	0.19252674	0.16633464	2.314932593	0.103562665	4	0.402464518	0.065824962	12.22832512	0.001177638	3	0.059592171	0.148900365	0.693192846	0.559867917	4	0.21780009	0.470991148	0.924858529	0.423254063	4	-0.137221661	0.123314519	-2.22555562	0.112460275	4	0.128059733	0.623229994	0.410954973	0.708697207	3
ID100003321906160	CG32498-RB	FBgn0000479	dnc	4	0.212959364	0.184084144	2.313717625	0.103677785	4	0.460853053	0.059481088	15.49578431	0.000583925	4	-0.114671973	0.241507581	-0.949634567	0.412356841	4	-0.059968893	0.126074115	-0.951327605	0.411621702	4	-0.021326439	0.622853261	-0.068479818	0.949712516	3	-0.001294938	0.064110192	-0.03498506	0.975269393	4	-0.222950376	0.32312304	-1.379972013	0.261454617	4	-0.127408568	0.216643442	-1.17620517	0.324351086	4	-0.169961633	0.135615258	-2.506526715	0.087203758	3
ID100003519218613	CG1658-RA	FBgn0000480	Doa	4	-0.446392057	0.296682737	-3.009221646	0.057247152	4	-0.420680579	0.189082224	-4.449710515	0.021118079	4	0.042855155	0.081033771	1.057710977	0.367820612	4	-0.060210959	0.088664418	-1.358176394	0.267523859	4	-0.102754251	0.248302693	-0.827653132	0.46855857	3	0.183967356	0.166482303	1.913962034	0.195732672	4	-0.143118853	0.206217438	-1.388038326	0.25924591	4	-0.200755114	0.189700257	-2.116550787	0.124589559	4	0.186826005	0.321364859	1.162703389	0.329033776	3
ID1000041053311919	CG3093-RA	FBgn0000482	dor	4	-0.64801924	0.3793321	-3.416632761	0.041946252	4	-0.892160494	0.28866715	-6.181240199	0.0085264	4	0.133981871	0.22116403	1.211606345	0.312391351	4	-0.032819647	0.0408207	-1.607990368	0.206202553	4	0.262806688	0.420629327	1.249588041	0.300060428	3	0.101904073	0.062902861	2.805961928	0.107007283	4	0.10237712	0.235944205	0.86780788	0.449346949	4	0.147418996	0.17272031	1.707025599	0.186356246	4	0.016065904	0.181979302	0.176568471	0.871094513	3
ID10000392960948	CG10484-RA	FBgn0000486	Dox-A2	4	-0.658299523	0.141439461	-9.308569456	0.00262462	4	-0.772695182	0.126616591	-12.20527536	0.001184217	4	0.081173417	0.336361415	0.482655934	0.662369234	4	0.161664434	0.078155169	4.137011962	0.025635888	4	0.215437703	0.342447318	1.25822392	0.297327462	3	0.247808828	0.328737027	1.305656026	0.321655907	4	0.129410078	0.458582817	0.564391308	0.611932059	4	0.129285101	0.162193678	1.594206424	0.209148814	4	-0.127979448	0.434139011	-0.589578199	0.596931291	3
ID10000432050216	CG2952-RA	FBgn0000487	Dox-A3	4	-2.300814021	1.318025585	-3.491304033	0.039729411	4	-2.199570035	1.37658492	-3.195691022	0.049494808	4	-0.132184929	0.02074231	-12.74543927	0.001041993	4	-0.231039416	0.454039607	-1.017706	0.383745469	4	-0.146932161	0.282609829	-1.039823428	0.374861008	3	-0.132967597	0.185502276	-1.241529968	0.340264399	4	-2.310489587	4.98754461	-0.926503828	0.422522312	4	0.078410527	0.176010169	0.890977238	0.438580847	4	-0.210076458	0.798669866	-0.526065818	0.635253468	3
ID10000318953343	CG6117-RA	FBgn0000489	Pka-C3	4	2.975091691	0.503909276	11.80804495	0.001305677	4	2.512430577	0.238805353	21.0416605	0.000234807	4	-0.078466665	0.098143036	-1.599026657	0.208113189	4	-0.024285661	0.106791025	-0.454825885	0.680129931	4	0.083141374	0.376344695	0.441836299	0.688517061	3	0.617548624	0.178596919	5.989048389	0.026765221	4	0.178834237	0.134991814	2.649556758	0.07702303	4	0.035857578	0.111756795	0.641707338	0.566726696	4	-0.164633051	0.414374238	-0.794610454	0.4848965	3
ID100003718112153	CG9885-RA	FBgn0000490	dpp	4	2.595965161	0.402264708	12.90675075	0.001003953	4	2.257964525	0.313649548	14.39800909	0.000726227	4	-0.17769821	0.131845645	-2.695549195	0.074064788	4	0.047117162	0.022358936	4.214615803	0.024406438	4	-0.059881705	0.063767674	-1.878121021	0.156986539	3	0.074573613	0.157603261	0.819559735	0.498595135	4	-0.102051846	0.229717502	-0.888498659	0.43972147	4	-0.066267516	0.100895071	-1.313592739	0.280409793	4	-0.133640729	0.132627357	-2.015281502	0.137280577	3
ID100003563932110	CG1897-RA	FBgn0000492	Dr	4	2.020239168	0.534554031	7.558596696	0.004802163	4	1.960760672	0.292667565	13.39923454	0.00089865	4	-0.185669578	0.049451681	-7.509131071	0.004893806	4	0.026682329	0.043922181	1.214981993	0.311274668	4	-0.037804114	0.160978082	-0.469680264	0.670614273	3	0.071078438	0.149978651	0.820859942	0.498000013	4	-0.209079945	0.210996928	-1.981829279	0.14180503	4	-0.064582486	0.069505786	-1.858334106	0.160094344	4	-0.235011105	0.18070542	-2.601041022	0.080303561	3
ID10000370742076	CG17941-RA	FBgn0000497	ds	4	0.290456657	0.67219145	0.864208128	0.451040543	4	0.456573229	0.610119056	1.496669297	0.231384872	4	-0.054253633	0.041276044	-2.628819412	0.078404601	4	0.022386677	0.052099963	0.859374001	0.453323742	4	0.052202989	0.192808371	0.541501273	0.625789832	3	-0.01484482	0.110976856	-0.231687798	0.838327239	4	0.026493449	0.191277114	0.277016407	0.799758346	4	-0.129059922	0.023408643	-11.02668976	0.001597437	4	0.269040446	0.365345401	1.472800505	0.23721512	3
ID100003357020715	CG18361-RA	FBgn0000499	dsh	4	-0.070857688	0.38857017	-0.36470987	0.739521097	4	-0.189237084	0.320017639	-1.182666585	0.322134014	4	-0.019611931	0.082161103	-0.477401855	0.665700184	4	-0.005159536	0.05531219	-0.186560529	0.863908141	4	-0.196850902	0.314791455	-1.250674999	0.299715017	3	0.074168256	0.098455352	1.304786227	0.321899976	4	0.041332109	0.208446357	0.396573102	0.718207607	4	0.055935566	0.089948722	1.2437212	0.301931897	4	-0.088178851	0.176282374	-1.000427309	0.390825566	3
ID1000037507310016	CG18090-RA	FBgn0000500	Dsk	4	-0.643908436	0.466747879	-2.759127419	0.070203551	4	-0.895938566	1.022767845	-1.751988138	0.178067959	4	0.55373699	0.240302625	4.608663677	0.019214571	4	0.163924016	0.234607526	1.397431863	0.256698963	4	0.06133259	0.146706433	0.836126792	0.464445839	3	-0.146671444	0.080017747	-3.174825615	0.086528339	4	0.052175241	0.58041858	0.179784876	0.868779377	4	-0.193606597	0.274456453	-1.410836545	0.253110892	4	-0.241715317	0.26267791	-1.840393181	0.162974095	3
ID10000335360924	CG11094-RA	FBgn0000504	dsx	4	2.559783993	1.097376702	4.665278547	0.018590581	4	2.623255287	1.507419853	3.480457394	0.040042009	4	-0.046363442	0.239085308	-0.387840156	0.724016268	4	0.005062014	0.140673939	0.071968041	0.947156716	4	0.203169278	0.526307567	0.772055319	0.496324098	3	0.037990531	0.041926327	1.569456137	0.257106822	4	-0.241779408	0.072572868	-6.663079864	0.006891361	4	0.032017493	0.112470773	0.569347797	0.608959442	4	-0.05653823	0.187801935	-0.602104874	0.589568634	3
ID10000335370724	CG11094-RB	FBgn0000504	dsx	4	-1.531540398	0.281308716	-10.88868073	0.001657727	4	-0.674829154	1.07420269	-1.256427971	0.297893689	4	-0.248413011	0.106553982	-4.662669676	0.018618752	4	-0.051505406	0.026188499	-3.933436986	0.029263311	4	-0.035589752	0.271940266	-0.261746838	0.810459029	3	-0.199708545	0.293762469	-1.177500134	0.360139937	4	-0.32041158	0.210825111	-3.039595978	0.055885154	4	-0.14200553	0.122606427	-2.316445126	0.103419567	4	0.548499038	0.572802299	1.915142583	0.151358463	3
ID100004148835617	CG2711-RA	FBgn0000520	dwg	4	-1.333445986	0.860442733	-3.099441565	0.053318786	4	-1.678530867	0.823699826	-4.075588737	0.026666151	4	0.096511022	0.117991771	1.635894123	0.200379531	4	-0.002510057	0.066649081	-0.075321575	0.944700407	4	-0.040408506	0.358260707	-0.225581567	0.836020847	3	0.053217058	0.063525343	1.450990156	0.283876072	4	-0.0818303	0.14203891	-1.15222372	0.332715212	4	0.055580404	0.215806352	0.515095166	0.642037079	4	0.024098136	0.198456089	0.242856105	0.823774405	3
ID1000037891310119	CG3929-RA	FBgn0000524	dx	4	-3.491261217	0.512544555	-13.62324967	0.000855595	4	-4.374412377	0.82526367	-10.60124791	0.001793331	4	0.203146367	0.193356618	2.101261066	0.126413364	4	-0.0546244	0.090573396	-1.206190832	0.314191393	4	-0.241753067	0.389831335	-1.240295715	0.303030165	3	-0.009092258	0.130840435	-0.120362283	0.915197594	4	0.29662204	0.436957302	1.357670592	0.267666477	4	0.090580275	0.309668924	0.58501366	0.599630386	4	0.297270381	0.307646331	1.93254625	0.148794344	3
ID1000045084001216	CG3331-RA	FBgn0000527	e	4	1.019195422	0.430171333	4.738555748	0.017821447	4	1.274386561	1.137789827	2.240108905	0.110950369	4	-0.064657671	0.047284633	-2.734828077	0.071649102	4	0.027868396	0.06692606	0.832811496	0.466051194	4	0.201679611	0.127361092	3.167052152	0.05059539	3	0.32087335	0.047476792	11.70611831	0.00721858	4	-0.013513802	0.139116401	-0.194280499	0.858367903	4	-0.031093895	0.057294894	-1.085398487	0.357175281	4	0.146066317	0.442017046	0.660908073	0.555892687	3
ID1000039435161717	CG10604-RA	FBgn0000529	bsh	4	-1.750299347	3.172315213	-1.103483878	0.350385119	4	-1.085457672	2.741612706	-0.791838811	0.486288715	4	-0.120902631	0.026286195	-9.198945143	0.002716955	4	-0.001485264	0.0542317	-0.05477477	0.959761604	4	-0.031399425	0.139253909	-0.450966509	0.682615476	3	0.086054232	0.314250909	0.474303486	0.682023634	4	-0.16070749	0.168235886	-1.910501905	0.152050884	4	0.172687948	0.15778076	2.188960785	0.11636757	4	0.213327452	0.611012066	0.698275741	0.535264223	3
ID100004129526617	CG4920-RA	FBgn0000533	ea	4	-1.990566663	0.188544213	-21.11511811	0.000232378	4	-2.0667248	0.315419343	-13.10461673	0.000959771	4	0.114057112	0.130462399	1.748505506	0.178694677	4	0.027520792	0.025009164	2.20085664	0.11507979	4	0.026263459	0.188629519	0.278466058	0.79874546	3	-0.023181029	0.307508597	-0.130567796	0.908065618	4	0.063035375	0.286690628	0.439744931	0.689873099	4	0.052265122	0.298122685	0.350628278	0.749043071	4	0.232045359	0.396924904	1.169215419	0.326766818	3
ID100003745526914	CG10952-RA	FBgn0000535	eag	4	2.231872188	4.684522966	0.952870636	0.410952754	4	-0.473887465	2.19784491	-0.431229212	0.695410761	4	-0.043841469	0.106489887	-0.823392164	0.470638523	4	-0.05527641	0.121976406	-0.906345941	0.431567433	4	-0.06496054	0.125670896	-1.033819963	0.377252888	3	0.083808195	0.14182114	1.023543118	0.413694088	4	-0.077192058	0.179805538	-0.85861714	0.453682135	4	-0.119589968	0.052187102	-4.583123506	0.019504966	4	0.333103496	0.251755793	2.646242945	0.077241772	3
ID100004011000146	CG3525-RC	FBgn0000536	eas	4	0.816731117	0.357447754	4.569792964	0.019658799	4	0.628493879	0.190806732	6.587753704	0.007117984	4	0.151568246	0.374902727	0.808573719	0.477933952	4	0.105070655	0.141912985	1.480775772	0.235249373	4	-0.37355034	0.429213065	-1.740628937	0.180121439	3	-0.061718631	0.521196496	-0.205104611	0.856470777	4	0.000489976	0.380574108	0.002574932	0.998107157	4	0.065694635	0.335270471	0.391890375	0.721319155	4	-0.328106013	0.594765584	-1.103312032	0.350449037	3
ID10000418431361	CG32346-RA	FBgn0000541	E(bx)	4	-1.45873132	0.215036004	-13.56732168	0.000866082	4	-1.297926377	0.223520891	-11.61346816	0.001371237	4	0.129701922	0.130734491	1.984203576	0.141478167	4	0.15302442	0.073252184	4.178016622	0.024976558	4	-0.213485887	0.444080658	-0.961473478	0.407241594	3	0.227987946	0.302773667	1.304230681	0.322055982	4	0.588050467	0.077449649	15.18536173	0.000620092	4	0.400092472	0.218473237	3.662622277	0.035180641	4	0.133778987	0.298925088	0.895066977	0.43670458	3
ID100003285020319	CG5714-RA	FBgn0000543	ecd	4	-0.641142213	0.21836226	-5.872280424	0.009850817	4	-0.621022783	0.340567883	-3.646983839	0.035567321	4	0.121684138	0.161248062	1.509278774	0.228368412	4	0.037693093	0.100437293	0.750579636	0.507412493	4	-0.112647401	0.295609142	-0.762137463	0.501419743	3	-0.093661267	0.225733506	-0.718661911	0.546968581	4	-0.080415346	0.225559252	-0.71303079	0.52728601	4	0.092796967	0.124978662	1.485004963	0.234214192	4	-0.176178806	0.194131209	-1.815048766	0.167145039	3
ID1000044253271214	CG1765-RB	FBgn0000546	EcR	4	-1.831109474	0.261139963	-14.02396976	0.000785172	4	-1.844080689	0.354527962	-10.4030197	0.001895533	4	0.150894899	0.150766742	2.001700069	0.139096649	4	0.154803123	0.058952465	5.251794773	0.013445565	4	-0.109578158	0.299265252	-0.73231461	0.517002475	3	-0.047137064	0.111689144	-0.730991283	0.540824136	4	0.225688848	0.105926196	4.261247112	0.023704149	4	0.089218448	0.177262888	1.006622981	0.388272697	4	-0.005216832	0.091167124	-0.114445456	0.916114461	3
ID1000042523310415	CG12676-RA	FBgn0000547	ed	4	-1.296045723	0.264185783	-9.811623531	0.002250305	4	-1.81178748	0.480436977	-7.542248273	0.004832199	4	0.126716877	0.118540273	2.137954872	0.122088848	4	0.014921077	0.055235597	0.540270317	0.626541053	4	-0.053628688	0.074429829	-1.441053655	0.245219482	3	-0.259888903	0.103320845	-4.356727659	0.048855424	4	0.122152198	0.230963065	1.057763912	0.367799969	4	0.128078796	0.074370291	3.444353787	0.04110533	4	0.209929896	0.212736791	1.973611576	0.14294322	3
ID1000037311271618	CG7673-RA	FBgn0000551	Edg78E	4	-0.358462055	0.347149639	-2.065173143	0.130845559	4	-0.377722855	0.556632817	-1.357170629	0.267807527	4	-0.047762858	0.068589646	-1.392713358	0.257974957	4	-0.160357154	0.476369181	-0.673247391	0.549013996	4	-0.104973699	0.238394701	-0.880671417	0.443340943	3	0.063853821	0.235732085	0.469168474	0.685123181	4	0.044908065	0.212355684	0.422951386	0.700818256	4	0.155605428	0.177203511	1.756234139	0.177307269	4	0.20180288	0.52617128	0.767061555	0.498884417	3
ID100004147615617	CG2345-RA	FBgn0000552	Edg84A	4	-0.818299696	0.531284888	-3.080455385	0.054116602	4	-0.770970772	0.43249504	-3.56522365	0.037679812	4	-0.007769647	0.233064665	-0.066673745	0.951036137	4	-0.243490991	0.446675978	-1.090235442	0.355346689	4	-0.04150149	0.200948302	-0.41305639	0.707313467	3	-0.115060643	0.039703622	-5.01946351	0.037473581	4	0.104329585	0.1682674	1.240045127	0.303110669	4	0.154063157	0.178892234	1.722413025	0.183471202	4	-0.124617259	0.734252717	-0.339439694	0.75665195	3
ID1000032720091711	CG8280-RA	FBgn0000556	Ef1alpha48D	4	-0.453346172	0.109702318	-8.26502449	0.003709468	4	-0.548803389	0.176611867	-6.214796318	0.008396966	4	0.298402997	0.319643302	1.86709995	0.158708809	4	0.058153953	0.175532926	0.662598802	0.554946287	4	-0.027180286	0.132428479	-0.410490037	0.709003562	3	0.137631363	0.225597635	1.05668002	0.401443892	4	-0.120455272	0.597654531	-0.403093311	0.713887293	4	0.182563099	0.244034099	1.496209745	0.23149563	4	-0.115470956	0.764534516	-0.302068654	0.782330484	3
ID100003559712615	CG1873-RA	FBgn0000557	Ef1alpha100E	4	2.280862377	0.398431472	11.4492079	0.001430027	4	2.085119631	0.223744488	18.63839998	0.000337103	4	0.094346571	0.237808209	0.793467741	0.485470083	4	0.353381071	0.154897311	4.562778638	0.019740376	4	-0.144266433	0.17648718	-1.634865866	0.200590804	3	0.150864792	0.166283871	1.571442156	0.256686008	4	-0.048837285	0.524540716	-0.1862097	0.864160166	4	-0.090536717	0.158607081	-1.141647853	0.336472332	4	-0.476756558	0.370430163	-2.574069854	0.082201899	3
ID100004146435115	CG2238-RA	FBgn0000559	Ef2b	4	-0.042779036	0.10802181	-0.79204443	0.486185315	4	-0.339601608	0.16917841	-4.014715679	0.027740429	4	0.265038006	0.141780193	3.738716954	0.033373991	4	0.2725749	0.254500196	2.142040787	0.121618315	4	-0.05843639	0.316725839	-0.369002986	0.736630386	3	0.396282875	0.408480524	1.680329986	0.234909099	4	0.140606814	0.144961922	1.939913757	0.147724214	4	-0.035030911	0.220803425	-0.317304053	0.771814111	4	-0.346573988	0.457731153	-1.514312436	0.227176346	3
ID100003572737113	CG7383-RA	FBgn0000560	eg	4	2.054768298	0.174859353	23.50195466	0.000168786	4	2.157288797	0.949516697	4.543972326	0.019961271	4	-0.047428709	0.0537729	-1.764037621	0.175918929	4	-0.080528101	0.070197649	-2.294324731	0.105536433	4	0.089469052	0.25987657	0.688550352	0.54057472	3	0.105140647	0.098296258	1.852653873	0.205120381	4	-0.061755895	0.25057085	-0.492921622	0.655891222	4	-0.011582911	0.067508118	-0.343156099	0.754120409	4	0.207450213	0.410862002	1.009829148	0.38695784	3
ID1000038377111176	CG4051-RA	FBgn0000562	egl	4	-0.412705923	0.431714809	-1.911937763	0.151836249	4	-0.724377384	0.44393943	-3.263406383	0.047010425	4	0.235257292	0.152603021	3.083258639	0.053997866	4	-0.013903082	0.069264221	-0.401450616	0.714974403	4	0.137648956	0.154612756	1.780564023	0.173019638	3	-0.053841425	0.164397436	-0.567259958	0.627718689	4	0.000217955	0.211145258	0.002064503	0.998482375	4	0.772135458	0.087517612	17.64525884	0.000396815	4	-0.040322865	0.302715987	-0.26640724	0.807187034	3
ID100003210000013	CG5400-RA	FBgn0000564	Eh	4	-1.088094449	1.663184701	-1.30844692	0.281938727	4	-0.566103437	3.175359507	-0.356560217	0.745024424	4	0.282599947	0.42798096	1.320619248	0.278336144	4	-0.15424885	0.480888789	-0.641515686	0.566835632	4	-0.115813296	0.350338495	-0.661150842	0.555756719	3	-0.217785298	0.252728008	-1.492573792	0.274094979	4	-2.582607565	4.804346822	-1.075112876	0.361094381	4	0.220473765	0.147538467	2.988695354	0.058191216	4	0.15724165	0.725233715	0.433630282	0.693846772	3
ID1000036235211174	CG7266-RA	FBgn0000565	Eip71CD	4	0.433231487	0.349351616	2.480203143	0.089253912	4	0.068921738	0.143966841	0.957466833	0.408966128	4	0.374693113	0.082062965	9.131844435	0.002775603	4	-0.039429299	0.088466673	-0.891393272	0.438389651	4	0.140248189	0.16590733	1.690681048	0.189477404	3	-0.031668798	0.211939517	-0.258809533	0.819983679	4	-0.073253899	0.208716427	-0.701946654	0.533270447	4	0.202483964	0.096475034	4.197644825	0.024668689	4	-0.215766608	0.614507295	-0.702242624	0.533109953	3
ID100003623629174	CG7266-RC	FBgn0000565	Eip71CD	4	0.585461041	0.569557803	2.055844158	0.132021183	4	0.184559745	0.237230025	1.555956039	0.217573626	4	0.222314106	0.1679604	2.647220485	0.077177166	4	0.013384961	0.109972245	0.24342434	0.823372681	4	0.054165182	0.282311586	0.38372624	0.726761311	3	0.066066031	0.101811393	1.123938283	0.377817003	4	-0.11999734	0.096393641	-2.489735589	0.088504744	4	0.104755172	0.067982669	3.081819948	0.054058763	4	-0.060464446	0.348671114	-0.34682796	0.751623276	3
ID100003873131059	CG5345-RA	FBgn0000566	Eip55E	4	-0.047432071	0.30722221	-0.308780223	0.777689868	4	-0.520176547	0.26126844	-3.981931745	0.028342123	4	0.470672978	0.254406952	3.70015815	0.034274224	4	0.204356638	0.091426084	4.47042306	0.020856588	4	0.201001544	0.221030414	1.8187682	0.166525272	3	-0.078628744	0.201763589	-0.674992844	0.569256235	4	0.106015352	0.494868583	0.428458608	0.697217983	4	0.121893327	0.223895147	1.088842959	0.355872169	4	-0.490873218	0.614315192	-1.598115184	0.208308579	3
ID10000449641118	CG32180-RA	FBgn0000567	Eip74EF	4	1.223472049	0.496469261	4.928692045	0.016009833	4	0.70652058	0.37003288	3.818690815	0.031601317	4	-0.024797908	0.043101669	-1.150670449	0.333264374	4	0.010733135	0.058687822	0.365770435	0.73880644	4	-0.052584724	0.381092844	-0.27596805	0.800491175	3	-0.019519371	0.145442834	-0.232452441	0.837807681	4	-0.029548873	0.23538566	-0.251067742	0.817976161	4	-0.086220265	0.058509879	-2.947203654	0.060159936	4	0.028615889	0.218737707	0.261645684	0.810530106	3
ID100003984512182	CG8127-RA	FBgn0000568	Eip75B	4	1.105152867	0.422265148	5.234402475	0.013569341	4	0.871267824	0.139000186	12.53621093	0.001094238	4	-0.066936657	0.126651745	-1.057019108	0.368090535	4	0.091257525	0.145865872	1.251252588	0.299531639	4	-0.188165008	0.147090027	-2.558501239	0.083322856	3	-0.202591973	0.060733272	-5.77771589	0.028674059	4	-0.142615421	0.230856451	-1.235533338	0.304563911	4	-0.020629182	0.122081176	-0.337958448	0.757662091	4	-0.201437182	0.136216534	-2.95760251	0.059658783	3
ID100003984610182	CG8127-RB	FBgn0000568	Eip75B	4	-0.073616837	0.34192621	-0.430600726	0.695820476	4	0.251568397	0.115600683	4.352368704	0.022405501	4	0.01072774	0.286000201	0.075019106	0.944921918	4	0.222733069	0.287072586	1.551754367	0.218521833	4	-0.11065167	0.197310656	-1.121598526	0.343711585	3	0.179615056	0.114840314	2.708999934	0.11352553	4	-0.084793716	0.280846837	-0.603843125	0.588552148	4	0.192536116	0.318348384	1.2095938	0.31305906	4	-0.418408994	0.666162054	-1.256177806	0.29797265	3
ID100004437121005	CG4262-RA	FBgn0000570	elav	4	1.606621752	0.541987888	5.928626038	0.009590115	4	0.906944328	0.275448618	6.585216042	0.007125788	4	0.045246992	0.074582735	1.213336912	0.311818359	4	-0.023514267	0.11545189	-0.407343127	0.711079057	4	0.022787908	0.378771502	0.120325358	0.911831557	3	0.046136318	0.292570656	0.27313213	0.810370682	4	-0.142206899	0.147072766	-1.933830474	0.148607159	4	0.018655118	0.150533512	0.247853352	0.820244013	4	0.163710468	0.285992499	1.144858472	0.335327279	3
ID10000340811101312	CG1007-RA	FBgn0000575	emc	4	-0.050526111	0.346102409	-0.291972029	0.789334538	4	-0.010299594	0.274306507	-0.075095515	0.94486596	4	0.234713714	0.19656212	2.388188672	0.096899421	4	0.115097037	0.08222421	2.799589979	0.067875991	4	0.001041736	0.243028233	0.008572959	0.993698076	3	-0.022027842	0.025625586	-1.488876822	0.274947213	4	0.039710534	0.210667114	0.376997944	0.731262681	4	0.052063257	0.121582642	0.856425817	0.454721187	4	0.154082852	0.537812885	0.572997994	0.606776705	3
ID100003128106015	CG2988-RA	FBgn0000576	ems	4	-0.154119656	0.724246048	-0.425600267	0.699085261	4	-0.286107224	3.684187784	-0.155316309	0.886433831	4	-0.085291059	0.12714793	-1.341603585	0.272239084	4	-0.242793318	0.415566425	-1.168493426	0.327017379	4	0.118100807	0.092682093	2.548514028	0.084051857	3	-0.263741507	0.215887903	-2.115976317	0.16859635	4	-2.37277558	4.946640391	-0.959348322	0.408155458	4	0.154063157	0.178892234	1.722413025	0.183471202	4	0.235427124	0.552577876	0.852104776	0.456776209	3
ID1000044128351814	CG9015-RA	FBgn0000577	en	4	2.5729559	0.465296555	11.05942382	0.001583566	4	2.145995488	0.233199862	18.40477494	0.000350012	4	-0.164736144	0.071539674	-4.605448562	0.019250817	4	-0.09270133	0.061904155	-2.994995415	0.057899393	4	0.193378425	0.117244597	3.298717892	0.045777443	3	-0.016736572	0.059770681	-0.484996855	0.675601681	4	-0.197776531	0.115290183	-3.430934466	0.041509703	4	-0.111701504	0.077242925	-2.892213212	0.062899525	4	0.084397495	0.171241755	0.985711633	0.39695272	3
ID100004115127129	CG15112-RB	FBgn0000578	ena	4	-1.385636519	0.406955379	-6.809771247	0.006476575	4	-1.046519217	0.1283694	-16.30480813	0.000501965	4	0.18725233	0.105091166	3.563616922	0.037722909	4	0.16972598	0.044519151	7.624852558	0.004682928	4	0.127264558	0.395021114	0.644343064	0.565230125	3	0.094503603	0.041030504	3.989350005	0.057470866	4	0.374371454	0.236215789	3.169741153	0.050490746	4	0.190445035	0.247848288	1.536787169	0.221936928	4	0.277987531	0.206149208	2.696954638	0.073976625	3
ID1000043545061412	CG17654-RA	FBgn0000579	Eno	4	0.177455054	0.231151844	1.53539812	0.222256853	4	0.442397869	0.265542791	3.332026954	0.044651711	4	0.233960138	0.185141563	2.527364844	0.085621669	4	0.53282584	0.252780882	4.21571312	0.024389605	4	0.000854805	0.67336957	0.002538889	0.998133653	3	0.190492565	0.140384914	2.350272498	0.143159174	4	0.349251452	0.568184981	1.229358268	0.306564531	4	-0.036628761	0.413674057	-0.177089959	0.870719033	4	-0.142239218	0.364465243	-0.780536532	0.492000858	3
ID100003735927914	CG7776-RA	FBgn0000581	E(Pc)	4	0.613595521	1.410789698	0.869861074	0.448383494	4	-0.454807859	1.62137954	-0.561013443	0.613963663	4	-0.007669141	0.08267737	-0.18551971	0.864655899	4	0.006327031	0.066145949	0.191305158	0.860501885	4	0.038662358	0.186399477	0.414833332	0.706144569	3	0.106221104	0.083852728	2.194089006	0.15947172	4	-0.064740985	0.215065701	-0.602057743	0.589596213	4	-0.136109099	0.063714286	-4.272482915	0.023538849	4	0.381094453	0.476194733	1.600582397	0.207780164	3
ID10000420142895	CG14941-RA	FBgn0000588	esc	4	-4.317031898	0.362506005	-23.81771248	0.000162189	4	-4.35965579	0.598940725	-14.5578873	0.000702825	4	0.211444001	0.220773958	1.915479549	0.151308329	4	-0.017700993	0.144734318	-0.244599808	0.822541893	4	-0.279014549	0.629108661	-0.887015442	0.440405304	3	0.264532834	0.10713755	4.276598711	0.050565506	4	0.33328	0.39662608	1.680575317	0.191436866	4	0.026095449	0.391444846	0.133328868	0.902374381	4	0.652686802	0.432554848	3.017822155	0.05685731	3
ID1000036968091117	CG8365-RA	FBgn0000591	E(spl)	4	-0.597699917	1.397222533	-0.855554362	0.455134983	4	-1.452546388	1.413450803	-2.055319343	0.132087691	4	0.230261499	0.468598198	0.982767325	0.398189444	4	-0.231039416	0.454039607	-1.017706	0.383745469	4	-0.115118433	0.246939566	-0.932361179	0.419926615	3	-0.032956701	0.194437868	-0.293578001	0.796742405	4	0.122519341	0.211080756	1.160876465	0.329672602	4	0.154063157	0.178892234	1.722413025	0.183471202	4	0.265217915	0.62172409	0.853169177	0.456269241	3
ID100003372711024	CG6917-RA	FBgn0000592	Est-6	4	4.648835435	0.507793242	18.30995394	0.000355439	4	4.406817753	0.129475525	68.07182669	6.99E-06	4	-0.112822816	0.130810153	-1.724985608	0.182993841	4	0.164855099	0.339528236	0.971083298	0.403132871	4	0.538680412	0.1647134	6.540820731	0.007264159	3	0.730587623	0.450521871	2.8087757	0.106826109	4	-0.147897529	0.154835201	-1.910386382	0.152068168	4	-0.68214196	0.414218673	-3.2936321	0.045952478	4	0.0368779	0.594583965	0.124046062	0.90912347	3
ID100003079801141	CG17148-RA	FBgn0000594	Est-P	4	-0.020648341	1.265610089	-0.032629861	0.976019293	4	0.343408802	1.927260688	0.356369851	0.745153221	4	-0.030061807	0.249107118	-0.241356464	0.824834951	4	0.056613149	0.094786869	1.194535685	0.31810138	4	-0.073627762	0.197481024	-0.745669235	0.509976295	3	-0.156199321	0.18079882	-1.496387858	0.273219243	4	-0.135016508	0.227416731	-1.18739292	0.320522019	4	-0.031977337	0.098628496	-0.648440126	0.562909711	4	-0.12854552	0.714621544	-0.359758313	0.742862339	3
ID1000038898211315	CG2328-RA	FBgn0000606	eve	4	0.204809334	0.72227596	0.567122112	0.610293035	4	-0.179757689	0.514413155	-0.698884495	0.534933186	4	-0.097567627	0.04883596	-3.995728858	0.028086873	4	-0.03511654	0.045245825	-1.552255496	0.218408501	4	-0.110296464	0.270010757	-0.816978296	0.47378439	3	0.104569322	0.022450058	8.067657628	0.015018777	4	-0.138395957	0.203586584	-1.359578358	0.267128981	4	-0.04032779	0.09603321	-0.839871743	0.462638214	4	0.153306523	0.626946044	0.489058109	0.65832453	3
ID10000433173607	CG8933-RC	FBgn0000611	exd	4	-1.028828467	0.336290537	-6.118688182	0.008774757	4	-1.15482435	0.305418111	-7.562251938	0.004795481	4	0.210124169	0.232487349	1.807618087	0.1683912	4	0.194145722	0.216371381	1.79456008	0.170607141	4	-0.023744904	0.117729831	-0.403379571	0.713697943	3	0.138931661	0.241178033	0.997755442	0.423514632	4	0.371476667	0.238116583	3.120124293	0.052466463	4	0.023531365	0.159801531	0.294507384	0.787573204	4	-0.11425214	0.368351603	-0.620342843	0.578966818	3
ID10000350592111114	CG8994-RA	FBgn0000615	exu	4	0.317296472	0.383310374	1.655559011	0.19638688	4	-0.138247973	0.145597119	-1.899048201	0.153775746	4	-0.125315687	0.180032319	-1.392146556	0.258128691	4	-0.183573773	0.218241569	-1.682298875	0.191101056	4	0.233941716	0.309332683	1.51255738	0.227591197	3	0.97903367	0.345265135	4.911402529	0.039044321	4	-1.902571888	5.280179018	-0.720646736	0.52320519	4	0.445865973	0.132267638	6.741875511	0.00666435	4	0.071332669	0.665083989	0.21450725	0.843905033	3
ID1000044115171814	CG8994-RC	FBgn0000615	exu	4	7.564647152	0.672493919	22.49729535	0.000192309	4	7.313484365	0.382532644	38.23717778	3.94E-05	4	-0.469382668	0.223559966	-4.199165682	0.02464504	4	-0.21913406	0.14900941	-2.941211022	0.060451135	4	0.26688551	0.331382524	1.610739797	0.205620447	3	0.255413244	0.204660579	2.161572675	0.163186031	4	0.293124542	0.097824169	5.992885893	0.009303727	4	0.126557594	0.337879041	0.749129592	0.508168484	4	-0.266204798	0.78633247	-0.677079501	0.546891137	3
ID1000037291311105	CG6474-RA	FBgn0000617	e(y)1	4	-0.706869099	0.308781241	-4.578445879	0.019558767	4	-1.319141801	0.214845439	-12.27991438	0.001163088	4	0.233872652	0.171399668	2.728974387	0.072002844	4	-0.062119727	0.120488298	-1.031132956	0.378328175	4	0.301326296	0.119452423	5.045126581	0.015017686	3	-0.057768457	0.167945067	-0.595777562	0.611766315	4	0.682398757	0.1655911	8.241973825	0.003739618	4	0.221522471	0.179629394	2.466438994	0.090349411	4	-0.459114989	0.504353715	-1.820607144	0.16621983	3
ID1000032641111913	CG15191-RA	FBgn0000618	e(y)2	4	-0.941501539	0.28265922	-6.661742992	0.0068953	4	-1.193323858	0.077836893	-30.66216584	7.62E-05	4	0.025606395	0.13823549	0.370474974	0.735640584	4	-0.083298771	0.172861577	-0.963762715	0.406259299	4	0.062596337	0.189118448	0.661980234	0.555292393	3	-0.1813725	0.053131858	-5.912580432	0.027433598	4	-0.297181066	0.357662072	-1.661798043	0.195138948	4	0.035889199	0.083309134	0.861590969	0.452275387	4	0.059049586	0.075618782	1.561770348	0.21626901	3
ID100003956411139	CG10488-RA	FBgn0000625	eyg	4	-0.082392983	0.470732797	-0.350062642	0.749426829	4	0.079267481	0.164500152	0.963737484	0.406270113	4	-0.043253915	0.040969635	-2.111510902	0.125187246	4	-0.239678385	0.418118699	-1.146460972	0.334757214	4	-0.133716683	0.125882661	-2.124465476	0.123657799	3	0.054397614	0.089768351	1.049584057	0.404032657	4	-0.16418727	0.126678208	-2.592194384	0.08092021	4	-0.035571375	0.042491699	-1.674274064	0.192670273	4	0.187246181	0.606463773	0.617501619	0.58060921	3
ID10000409142070	CG6502-RA	FBgn0000629	E(z)	4	-1.730815665	0.235963408	-14.67020401	0.000686981	4	-1.982936543	0.491798565	-8.064019229	0.00398365	4	0.149866717	0.189728737	1.579799873	0.21227851	4	0.020002473	0.042423629	0.942987359	0.41525488	4	-0.086551979	0.298823952	-0.579284082	0.603030615	3	-0.005145213	0.084183188	-0.105861643	0.925353358	4	0.140899949	0.287428183	0.980418469	0.399178646	4	0.033154506	0.112784951	0.587924297	0.597908273	4	0.232248272	0.109434194	4.244528405	0.023952902	3
ID100003211220013	CG5424-RA	FBgn0000630	f	4	-0.658926223	1.514295281	-0.870274419	0.448189755	4	-0.193390696	1.428548516	-0.270751317	0.804141884	4	-0.062442662	0.094401037	-1.322923217	0.277659725	4	-0.008755702	0.169250737	-0.103464266	0.924123231	4	-0.082194907	0.149607319	-1.098808642	0.352128175	3	-0.409795276	0.326322899	-2.175103987	0.161626131	4	-0.027710693	0.237544542	-0.233309445	0.83053431	4	0.089714641	0.171447903	1.046552796	0.372197257	4	0.074189291	0.613981361	0.241666263	0.82461582	3
ID10000442762905	CG17716-RA	FBgn0000633	fas	4	2.742108549	5.623319762	0.975263248	0.401357806	4	0.819299052	2.871907007	0.570560989	0.608233372	4	-0.018927553	0.022882669	-1.654313406	0.196637104	4	-0.054831416	0.075050083	-1.461195339	0.240107667	4	-0.00773336	0.223552295	-0.069186137	0.949194934	3	0.197140427	0.410203414	0.83240954	0.492744831	4	-0.090619235	0.076931919	-2.355829317	0.099776525	4	-0.009094022	0.06775124	-0.268453306	0.805752188	4	0.024793395	0.201545041	0.246033289	0.821529172	3
ID100003251332127	CG6588-RC	FBgn0000634	Fas1	4	-0.305253941	0.135713331	-4.498510777	0.020508649	4	-0.145614433	0.30013294	-0.970332899	0.403452313	4	0.072026618	0.156503186	0.920449225	0.425220816	4	0.204380508	0.346905903	1.178305159	0.323628839	4	-0.131400635	0.276532526	-0.950344881	0.412048266	3	0.293753422	0.355671394	1.430522273	0.288851102	4	0.353419246	0.147033081	4.807343264	0.017136656	4	-0.261918025	0.115006914	-4.55482224	0.019833441	4	0.148495597	0.351180561	0.845693715	0.459840211	3
ID100004017121050	CG3665-RA	FBgn0000635	Fas2	4	1.017036634	0.740049829	2.748562581	0.070827552	4	0.33829628	0.48818984	1.385921018	0.259823727	4	0.227153199	0.064587263	7.033993663	0.005903838	4	0.150768007	0.123937767	2.432963108	0.093083207	4	0.207071779	0.170264259	2.43235756	0.093133583	3	0.146599161	0.289191479	0.878024472	0.472534474	4	0.247726875	0.048813211	10.14999291	0.002037521	4	0.161317936	0.098521979	3.274760348	0.046609437	4	0.121092119	0.263699323	0.918410539	0.426132974	3
ID10000401722850	CG3665-RB	FBgn0000635	Fas2	4	1.580841162	0.422957903	7.475170222	0.004958064	4	1.286355883	0.267430156	9.620125887	0.002383898	4	0.152745116	0.094870707	3.220069113	0.048581702	4	0.198230138	0.053523189	7.407261909	0.005089932	4	0.255086239	0.212829685	2.39709267	0.096125538	3	0.170684906	0.073259654	4.035439886	0.056273672	4	0.26206404	0.204972862	2.557060845	0.083427514	4	-0.061791705	0.101986974	-1.211756804	0.312341491	4	-0.072960341	0.374180155	-0.389974399	0.722594364	3
ID100003232123127	CG5803-RA	FBgn0000636	Fas3	4	0.250000933	0.360820845	1.385734428	0.259874714	4	-0.165698939	0.273076347	-1.21357225	0.311740521	4	-0.050548624	0.090274391	-1.119888452	0.344336168	4	-0.05274107	0.071532314	-1.474608245	0.236767979	4	0.00392633	0.158693912	0.049483052	0.963644529	3	0.151876236	0.118888001	2.212648502	0.157403448	4	-0.153705619	0.141962704	-2.165436625	0.118965433	4	-0.059065115	0.114314029	-1.033383486	0.377427358	4	0.136695101	0.460731488	0.593382935	0.594688101	3
ID100003643811019	CG17285-RB	FBgn0000639	Fbp1	4	-1.125571982	0.66604401	-3.379872693	0.04309541	4	-0.854340825	1.418846381	-1.2042753	0.314830623	4	-0.096325824	0.098444416	-1.956958617	0.145282839	4	-0.231039416	0.454039607	-1.017706	0.383745469	4	0.016679479	0.231692487	0.143979454	0.894644515	3	-0.100942379	0.182686791	-0.957033226	0.439546269	4	-0.072938151	0.190245776	-0.76677814	0.499030054	4	0.073931995	0.17987359	0.822043914	0.471298315	4	0.348227846	0.545231635	1.277357455	0.291363955	3
ID100004002829818	CG3763-RA	FBgn0000640	Fbp2	4	0.985031579	1.908155875	1.032443515	0.377803348	4	0.538616427	1.969120065	0.547063063	0.622403201	4	-0.00118377	0.084414556	-0.028046579	0.979386417	4	0.048022579	0.087746294	1.09457794	0.353712851	4	0.042132613	0.104827096	0.803849674	0.48027994	3	0.11798335	0.17042638	1.199069982	0.353295033	4	0.055526251	0.206909715	0.536719613	0.628711357	4	-0.009257262	0.081835037	-0.226242021	0.835551451	4	0.204168129	0.525671989	0.776789074	0.493907202	3
ID1000037985331517	CG4015-RA	FBgn0000644	Fcp3C	4	-3.423679389	1.028488609	-6.657690437	0.006907257	4	-4.914235696	0.875080565	-11.2315046	0.001513212	4	0.604754789	0.599897993	2.016192072	0.137159822	4	-0.231992831	0.423941277	-1.094457385	0.353758109	4	-0.524519379	0.995069496	-1.054236676	0.369177997	3	-0.009678081	0.244472402	-0.068567775	0.95157215	4	0.313264812	0.870860697	0.719437248	0.523851571	4	0.591420306	0.980579606	1.206266788	0.314166073	4	0.293883794	0.804857256	0.730275565	0.518082144	3
ID10000386362859	CG10917-RA	FBgn0000658	fj	4	-0.023795398	2.618520533	-0.018174689	0.986640673	4	-1.213833505	1.517593791	-1.599681696	0.207972898	4	0.142656018	0.47397449	0.601956521	0.589655446	4	-0.30123316	0.386349802	-1.559380429	0.216804207	4	-0.024304147	0.216517451	-0.224500584	0.836789319	3	0.074965038	0.249336485	0.520755135	0.654452927	4	-2.516871705	4.847854866	-1.038344494	0.375448884	4	-0.029733224	0.058673954	-1.013506723	0.385454865	4	0.314789572	0.314404916	2.002446881	0.138996054	3
ID1000033937010210	CG10002-RA	FBgn0000659	fkh	4	0.874351389	0.415791008	4.205725342	0.02454337	4	1.453012623	0.434552668	6.687394791	0.006820238	4	0.150953477	0.136593124	2.210264662	0.114073437	4	0.177139132	0.119664964	2.960584724	0.059516027	4	0.263325469	0.277904075	1.895081742	0.154378386	3	-0.420549376	0.280105883	-2.60049121	0.121503525	4	0.111294683	0.142621234	1.560702843	0.216507885	4	0.052544772	0.039914738	2.632850633	0.078133649	4	0.02413252	0.171137903	0.282024257	0.796261565	3
ID100003967507614	CG6315-RA	FBgn0000662	fl(2)d	4	-1.243203928	0.118002388	-21.07082655	0.000233838	4	0.072743836	1.618769652	0.089875463	0.934050387	4	0.035161729	0.206877792	0.339927539	0.756319405	4	0.088880669	0.079551105	2.234555227	0.111523666	4	0.029998099	0.262770322	0.228321819	0.834073903	3	0.250787413	0.317650841	1.367465421	0.304874819	4	-0.01131704	0.109009539	-0.207633947	0.848810835	4	-0.109784889	0.138655007	-1.583569051	0.211454673	4	0.220434445	0.179101247	2.461562362	0.09074149	3
ID100004288536010	CG4376-RC	FBgn0000667	Actn	4	0.946806916	0.312843021	6.052920176	0.009046225	4	1.284994945	0.249353353	10.30661854	0.001948033	4	-0.073775603	0.15044812	-0.980744772	0.399041089	4	0.216673233	0.286683619	1.511584329	0.227821561	4	-0.084631755	0.374908575	-0.45147943	0.682284828	3	-0.145791962	0.141882135	-1.779780701	0.217073063	4	0.117119173	0.064263821	3.644948953	0.035618035	4	0.141578062	0.178462815	1.586639344	0.210786228	4	0.035622934	0.405503182	0.175697434	0.871721777	3
ID100004051901023	CG1484-RA	FBgn0000709	fliI	4	-1.754375588	0.25554551	-13.73043562	0.000835961	4	-1.776383784	0.178343328	-19.92094469	0.000276449	4	0.202693779	0.316677905	1.280125805	0.290511483	4	0.013318442	0.060331283	0.441510314	0.688728326	4	0.196487585	0.493097227	0.796952707	0.4837226	3	0.035932723	0.120155619	0.517972468	0.656080451	4	0.134245516	0.44658685	0.601206759	0.590094326	4	0.062229842	0.110797345	1.123309262	0.343087886	4	0.160660474	0.04360636	7.368671609	0.005166934	3
ID100003381711109	CG2096-RA	FBgn0000711	flw	4	0.098876293	0.20444788	0.967251834	0.404766382	4	-0.067282315	0.127011244	-1.059470211	0.367135137	4	0.161059548	0.170666588	1.887417453	0.15555067	4	0.01945321	0.180123337	0.21599878	0.842841701	4	0.058109804	0.233541905	0.497639207	0.652927749	3	-0.109714917	0.2818928	-0.674127932	0.569705928	4	-0.038406834	0.368340641	-0.208539756	0.848163783	4	0.210117158	0.102129042	4.114738628	0.026003452	4	-0.043996469	0.607887068	-0.144752115	0.894084338	3
ID1000038903231710	CG2346-RA	FBgn0000715	Fmrf	4	2.142121517	0.20785839	20.61135481	0.000249737	4	1.89854189	0.246283609	15.41752534	0.000592773	4	0.017939358	0.02430766	1.476025115	0.236418163	4	-0.07918707	0.04125834	-3.838596959	0.031178962	4	-0.131205164	0.422854242	-0.62056922	0.578836106	3	-0.069107695	0.06028599	-1.985503407	0.185490535	4	-0.059458897	0.110847229	-1.072807997	0.361978344	4	-0.037223358	0.05809541	-1.281456083	0.29010277	4	-0.070331405	0.154849642	-0.908383182	0.430645381	3
ID100004526815166	CG9559-RA	FBgn0000719	fog	4	-1.110561451	0.454718749	-4.88460814	0.016407712	4	-1.373840774	0.418321277	-6.568352362	0.007177937	4	0.162726202	0.092982858	3.500133366	0.039477244	4	0.045099309	0.051763702	1.742507101	0.179780049	4	-0.099137062	0.078353089	-2.530520809	0.085385142	3	0.196897648	0.186226409	1.831301653	0.208530359	4	0.155573243	0.116719888	2.665753811	0.07596483	4	-0.010242323	0.113723615	-0.180126584	0.868533522	4	0.066170586	0.22599346	0.585597352	0.599284755	3
ID1000034052381611	CG10033-RA	FBgn0000721	for	4	-0.431419302	0.363602338	-2.373028204	0.09823461	4	-0.476274767	0.106877754	-8.912514479	0.002979404	4	0.353198862	0.119969934	5.888122992	0.009776587	4	0.457893006	0.241254922	3.795926754	0.032093348	4	0.198576661	0.441706119	0.899134753	0.434845544	3	0.065092325	0.229146771	0.492013101	0.671412215	4	0.590575696	0.190314135	6.206325088	0.008429397	4	0.595510802	0.251326894	4.738934167	0.017817583	4	0.207314291	0.571278292	0.725790894	0.520463176	3
ID1000043292381316	CG8874-RA	FBgn0000723	Fps85D	4	2.353927259	0.243716897	19.31689832	0.000303029	4	1.891819224	0.108333898	34.92571135	5.16E-05	4	0.074801407	0.155215744	0.963837883	0.406227083	4	0.21815209	0.165013831	2.644046126	0.077387206	4	0.105349486	0.260578901	0.808580322	0.47793068	3	0.14365377	0.132202245	1.882083231	0.200540869	4	0.049088207	0.10936065	0.897730709	0.435486407	4	0.010328271	0.141997136	0.145471543	0.89356283	4	-0.271766654	0.515694705	-1.053982722	0.369277405	3
ID10000390100497	CG1505-RA	FBgn0000808	gd	4	-3.312033307	0.903453285	-7.331941477	0.005241658	4	-2.484372466	0.434742286	-11.4291733	0.001437424	4	0.3539347	0.391029375	1.810271671	0.167944955	4	-0.231039416	0.454039607	-1.017706	0.383745469	4	-0.194738165	0.286188236	-1.360909643	0.266754584	3	-0.037157435	0.070154845	-0.917378774	0.455787576	4	-0.027063054	0.092575801	-0.584668009	0.599835128	4	0.154063157	0.178892234	1.722413025	0.183471202	4	0.32737894	0.494094743	1.325166661	0.277002742	3
ID100004497131118	CG3218-RA	FBgn0000810	fs(1)K10	4	-1.071093894	0.736732149	-2.907688758	0.062113034	4	-1.801636311	0.485241479	-7.425730859	0.005053614	4	0.027477711	0.186238035	0.295081622	0.787174511	4	-0.041307552	0.063598905	-1.299002012	0.284767848	4	-0.066533952	0.190877155	-0.697138972	0.535882826	3	0.096014503	0.045072644	3.689643717	0.066241207	4	0.044102707	0.305177953	0.289029445	0.791380897	4	-0.022515688	0.107710241	-0.418078869	0.704012413	4	0.253431907	0.132568444	3.823412272	0.031500479	3
ID1000042631111916	CG11420-RA	FBgn0000826	png	4	-6.344082797	0.699619799	-18.13580119	0.000365702	4	-7.108262684	0.733056642	-19.39348823	0.000299476	4	0.399059463	0.452012666	1.76570036	0.175624719	4	-0.233525817	0.434230442	-1.075584731	0.360913675	4	-0.422481123	0.896578455	-0.94242979	0.415498819	3	0.096324676	0.348090409	0.479298563	0.679018303	4	0.278034901	0.722093079	0.770080502	0.497335283	4	0.411229845	0.441228825	1.864020759	0.159193915	4	0.458199966	0.791552437	1.157724858	0.330777568	3
ID100004148737617	CG2707-RA	FBgn0000927	fs(1)Ya	4	-7.122889416	0.621567067	-22.91913391	0.000181931	4	-7.122569045	1.212461188	-11.74894358	0.001325142	4	0.69069006	0.707445151	1.952632113	0.145898023	4	-0.298115204	0.38853113	-1.534575643	0.222446526	4	-0.58442961	1.214417596	-0.962485412	0.406807109	3	0.079818751	0.305150403	0.453055708	0.694914366	4	0.392524163	0.959516721	0.818170554	0.473198248	4	0.45316036	0.709501393	1.277405132	0.291349251	4	0.752585181	0.805490457	1.868638354	0.158467088	3
ID1000037723211149	CG2706-RA	FBgn0000928	fs(1)Yb	4	0.422493498	0.78820674	1.072037262	0.362274406	4	-0.081054548	0.905515898	-0.179024019	0.869326876	4	-0.018768657	0.042582785	-0.881513845	0.442950114	4	-0.08110156	0.065737429	-2.46743939	0.090269236	4	0.118058423	0.097183867	2.429588922	0.093364332	3	0.007288215	0.077480499	0.162925615	0.885551193	4	-2.502622851	4.856961443	-1.030530252	0.378569768	4	-0.00893804	0.077030812	-0.23206403	0.831417649	4	0.152431337	0.365195389	0.834793328	0.46509096	3
ID10000343210101319	CG10034-RA	FBgn0000964	tj	4	-2.776259201	0.717127075	-7.742725933	0.004480285	4	-3.024086066	1.220852052	-4.954058213	0.015786574	4	0.052989397	0.295578249	0.358547339	0.74368065	4	-0.047080562	0.139782921	-0.673623949	0.548805114	4	-0.207641826	0.486674355	-0.853309091	0.456202637	3	-0.22932602	0.36511488	-1.087888608	0.390277964	4	0.166844764	0.317399364	1.051323873	0.370319742	4	0.030568638	0.26433652	0.231285775	0.831969814	4	0.399520115	0.683091219	1.169741621	0.326584327	3
ID100004148313180	CG2637-RA	FBgn0000986	Fs(2)Ket	4	-2.111583679	0.140957006	-29.9606772	8.17E-05	4	-2.25592483	0.319347626	-14.12833318	0.000768105	4	0.206719637	0.314325664	1.315321402	0.279898129	4	0.098134757	0.103073887	1.904163303	0.153002634	4	-0.141099926	0.624497038	-0.451883411	0.682024475	3	0.401331343	0.094801928	7.332406543	0.018096397	4	0.490199351	0.453644831	2.161159203	0.119445242	4	0.16464383	0.456524118	0.721293019	0.522860063	4	0.184399028	0.480733719	0.767156623	0.498835573	3
ID1000036924011614	CG8171-RA	FBgn0000996	dup	4	-4.42415104	0.090589778	-97.67439812	2.37E-06	4	-3.833461525	1.199897382	-6.389648953	0.007762689	4	0.179803948	0.212892233	1.689154608	0.189771911	4	-0.213632395	0.443899629	-0.962525676	0.40678983	4	-0.38484737	0.623409953	-1.234652631	0.304848421	3	0.093090559	0.151555392	1.063885457	0.398834238	4	0.18992999	0.369318632	1.028542691	0.379367528	4	0.268024959	0.280357536	1.912022504	0.151823593	4	0.307614168	0.817971943	0.752138679	0.506600704	3
ID100003879513918	CG3352-RA	FBgn0001075	ft	4	1.807767064	1.101726829	3.281697451	0.04636657	4	0.396848741	1.085816708	0.730968197	0.517715193	4	-0.092227107	0.101513851	-1.817034942	0.166813753	4	-0.070803611	0.056466072	-2.50782846	0.087103881	4	0.000389458	0.17961548	0.004336577	0.996812173	3	0.031642229	0.226295442	0.242187589	0.831204791	4	-0.136616675	0.206664591	-1.322110128	0.277898241	4	-0.057531927	0.074122467	-1.552347869	0.218387618	4	0.110944125	0.365655604	0.606823054	0.586812509	3
ID100003379035184	CG2047-RA	FBgn0001077	ftz	4	-1.770368537	0.767261885	-4.614769926	0.019145974	4	-0.322026052	1.093993918	-0.588716347	0.597440256	4	-0.113105651	0.030537697	-7.407608429	0.005089247	4	-0.169541581	0.472853157	-0.717100345	0.525102282	4	-0.17530309	0.430549669	-0.814322262	0.475092397	3	-0.000118745	0.106358792	-0.001933763	0.998632625	4	-0.046081656	0.326344273	-0.282411306	0.79599157	4	-0.073107684	0.115376193	-1.267292369	0.294485365	4	0.248511384	0.68858144	0.721806803	0.522585823	3
ID100003838113176	CG4059-RA	FBgn0001078	ftz-f1	4	-2.440710083	0.164722916	-29.63412913	8.44E-05	4	-2.541840745	0.420319627	-12.09479921	0.001216435	4	0.276279605	0.170600719	3.238903175	0.047890798	4	0.088729695	0.067973938	2.610697489	0.079637064	4	-0.072357733	0.419686414	-0.344818088	0.752989633	3	-0.013255797	0.033869527	-0.677887055	0.567753781	4	0.419460673	0.291941829	2.873590776	0.063862521	4	0.095641012	0.372203583	0.513917737	0.642767941	4	0.205372608	0.379926512	1.081117539	0.358801362	3
ID10000409402834	CG6551-RA	FBgn0001079	fu	4	-2.870804112	0.938404354	-6.118479951	0.008775599	4	-3.112606934	0.940948826	-6.615889938	0.007032203	4	0.087400376	0.146391937	1.194059972	0.318262018	4	-0.281057379	0.40197045	-1.39839821	0.256438477	4	-0.141372055	0.269838966	-1.047825355	0.371695583	3	0.127892306	0.366975529	0.603626002	0.607435758	4	-0.038717484	0.399664791	-0.193749788	0.858748423	4	0.067517556	0.193143788	0.699142919	0.534792705	4	0.202539898	0.225129364	1.79932013	0.169795492	3
ID1000032600191719	CG1500-RA	FBgn0001083	fw	4	0.382948288	1.672397118	0.457963344	0.678113325	4	-0.450005866	1.350474781	-0.666440977	0.552800178	4	0.185756967	0.448858399	0.827686273	0.468542423	4	0.024388206	0.112021471	0.435420209	0.692682192	4	0.060329678	0.166642995	0.724058972	0.521385057	3	0.033699451	0.096215343	0.606651273	0.605773421	4	-0.138724932	0.190319431	-1.457811551	0.240958287	4	0.06390428	0.139483613	0.916298029	0.42708004	4	0.242138738	0.312193312	1.551210287	0.218644953	3
ID100003469005513	CG13396-RA	FBgn0001084	fy	4	-2.424315349	0.495498665	-9.785355718	0.002268032	4	-1.912360974	0.697919477	-5.480176547	0.011949002	4	0.021721672	0.212504179	0.204435241	0.851097061	4	-0.21701557	0.433771565	-1.000598413	0.390754851	4	-0.122552803	0.219097173	-1.118707294	0.344768229	3	0.152228885	0.191637092	1.37587229	0.302676097	4	-0.009185894	0.08636845	-0.212714101	0.845183985	4	0.127419462	0.165862243	1.536449274	0.222014705	4	0.114902858	0.558035979	0.411811649	0.708132921	3
ID10000442670305	CG17697-RA	FBgn0001085	fz	4	-3.733249844	0.685845132	-10.88656803	0.001658673	4	-3.433104436	0.100335516	-68.43248674	6.88E-06	4	0.230261499	0.468598198	0.982767325	0.398189444	4	-0.231039416	0.454039607	-1.017706	0.383745469	4	-0.120662518	0.252475451	-0.955835644	0.40967016	3	-0.103615451	0.255249248	-0.703105793	0.554814198	4	-0.06717021	0.1234135	-1.088539097	0.355986938	4	0.154063157	0.178892234	1.722413025	0.183471202	4	0.341093946	0.378969184	1.800114414	0.16966049	3
ID10000442680105	CG17697-RB	FBgn0001085	fz	4	1.078939373	0.447677155	4.820167218	0.017012796	4	1.114423795	1.559397053	1.429300886	0.248256726	4	0.043283925	0.21055412	0.411142988	0.708573342	4	-0.008866615	0.020653587	-0.858602901	0.453688879	4	-0.061236185	0.098216861	-1.246958709	0.300897674	3	0.08083553	0.097163182	1.440990734	0.286293093	4	0.057829674	0.267386956	0.432554189	0.694547457	4	0.113751176	0.161872386	1.405442628	0.254548168	4	0.043353406	0.508034976	0.17067095	0.875343978	3
ID1000045017231419	CG4274-RA	FBgn0001086	fzy	4	-2.496601751	0.156822422	-31.83985708	6.81E-05	4	-2.679068257	0.370695535	-14.45427852	0.000717874	4	0.129094699	0.268212077	0.962631519	0.406744412	4	-0.063652372	0.100989919	-1.260568839	0.296589835	4	-0.069399911	0.337471255	-0.411293759	0.708474021	3	0.032528498	0.071217325	0.791113837	0.511794008	4	0.209288536	0.5916231	0.7075063	0.530262034	4	0.134253958	0.375437429	0.715186857	0.52612816	4	0.131117477	0.263991544	0.993346037	0.393762774	3
ID10000334850344	CG10986-RB	FBgn0001087	g	4	-1.688036966	0.275418634	-12.25797211	0.001169247	4	-1.444629726	1.004545693	-2.876185198	0.06372726	4	0.10950842	0.193334903	1.132836529	0.339634957	4	0.037710128	0.013204566	5.71167979	0.010646729	4	-0.308053794	0.458306296	-1.344314039	0.271461922	3	-0.081473096	0.119736044	-1.17855524	0.359801515	4	0.193704942	0.123995699	3.12438163	0.052293157	4	0.058418285	0.089068896	1.311755008	0.280954819	4	-0.00531353	0.27873851	-0.038125553	0.971982757	3
ID100003542127114	CG9092-RA	FBgn0001089	Gal	4	2.351760081	0.312189144	15.06625152	0.000634761	4	1.705538042	0.318049234	10.72499387	0.001733212	4	0.364256604	0.242814404	3.000288276	0.057655643	4	0.308038465	0.100470739	6.131904004	0.008721501	4	0.566331026	0.039341928	28.79020182	9.20E-05	3	0.227774125	0.100003722	3.94501674	0.058657737	4	-0.023643996	0.233298213	-0.202693333	0.852342892	4	-0.018996024	0.092677792	-0.409936919	0.709368118	4	-0.706039557	0.405467544	-3.482594684	0.039980166	3
ID100003614805019	CG7088-RA	FBgn0001090	bnb	4	1.516890624	0.233847677	12.97332217	0.000988792	4	1.22551618	1.008296257	2.430865278	0.093257869	4	0.176222009	0.329169854	1.070705639	0.362786477	4	0.277021022	0.25001231	2.216059061	0.113458887	4	0.609262665	0.560375972	2.174478192	0.117958794	3	-0.126718784	0.54853544	-0.400126147	0.727755001	4	0.064595619	0.388073537	0.332904016	0.761113856	4	-0.045326332	0.156228684	-0.580256203	0.602452751	4	-0.020483246	0.219823884	-0.186360513	0.864051824	3
ID100004137916617	CG12055-RA	FBgn0001091	Gapdh1	4	0.821388157	0.24885522	6.601333563	0.007076411	4	0.81193646	0.278911949	5.822170499	0.010090526	4	-0.06706715	0.240783406	-0.557074521	0.616338586	4	0.331949241	0.281373802	2.359489325	0.099445947	4	-0.328667642	0.210824538	-3.117925888	0.052556239	3	-0.065968057	0.060019662	-1.903709944	0.197262012	4	-0.121814703	0.458842324	-0.530965417	0.632239196	4	-0.214976216	0.249508561	-1.72319711	0.183325559	4	-0.068894418	0.400575802	-0.343976934	0.75356183	3
ID10000432991616	CG8893-RA	FBgn0001092	Gapdh2	4	-0.635619226	0.224861663	-5.653424587	0.0109562	4	-0.786560502	0.107934136	-14.5748237	0.000700405	4	0.337015213	0.04116363	16.37441653	0.000495647	4	0.439376206	0.170909554	5.141622513	0.014255375	4	0.065806437	0.180861645	0.727699193	0.519448932	3	-0.140683975	0.309487559	-0.787339543	0.513571053	4	0.12534299	0.434239167	0.577299329	0.604211635	4	0.062112185	0.482826181	0.257285902	0.813595861	4	-0.351110812	0.517617062	-1.356643117	0.267956435	3
ID10000417931694	CG5320-RA	FBgn0001098	Gdh	4	0.592916111	0.184324508	6.433394204	0.007613921	4	0.899771762	0.094279936	19.08723747	0.000314027	4	0.005490392	0.387969222	0.028303236	0.979197847	4	0.365811549	0.17718518	4.129143871	0.02576496	4	0.067677457	0.567051831	0.238699369	0.82671528	3	0.151652203	0.319009345	0.823390675	0.496843704	4	0.238626231	0.306661909	1.556282175	0.217500217	4	-0.080106164	0.260909336	-0.614053646	0.582606921	4	-0.247654893	0.380280429	-1.302485611	0.283720921	3
ID1000034067121317	CG10060-RA	FBgn0001104	G-ialpha65A	4	-2.343925127	0.087323841	-53.68350945	1.42E-05	4	-2.386894338	0.086368541	-55.27230883	1.30E-05	4	0.465912862	0.197128496	4.726996565	0.017939991	4	0.216937498	0.087812054	4.940950322	0.015901433	4	-0.213342474	0.459982732	-0.927610794	0.422030637	3	-0.103351847	0.142977065	-1.252023534	0.337132584	4	0.325460533	0.558944476	1.164554072	0.328387912	4	0.321131399	0.528899742	1.214337514	0.311487549	4	-0.237890961	0.503958926	-0.944088688	0.41477343	3
ID100003930327214	CG10545-RA	FBgn0001105	Gbeta13F	4	-0.760627305	0.172682997	-8.809521712	0.003081955	4	-0.868925743	0.096595611	-17.99099837	0.000374538	4	0.095448449	0.257799647	0.74048549	0.512694296	4	0.033832024	0.065638126	1.030865024	0.378435557	4	0.137468709	0.384258784	0.715500673	0.525959805	3	0.133840211	0.147404157	1.572669662	0.256426355	4	0.057911418	0.290349834	0.398907876	0.716658939	4	0.077223216	0.253820366	0.60848715	0.585842658	4	-0.032171811	0.299147705	-0.215089809	0.843489665	3
ID100003903936412	CG9206-RA	FBgn0001108	Gl	4	-0.330046023	0.33819718	-1.951796418	0.146017202	4	-0.624554076	0.256143408	-4.876596915	0.016481394	4	0.178479806	0.147571991	2.418884569	0.094263064	4	0.064941519	0.102158456	1.271388014	0.293211035	4	0.07348808	0.222580864	0.660327024	0.556218219	3	0.295946642	0.107569239	4.765252832	0.041327293	4	0.328756146	0.279391666	2.353371164	0.099999299	4	0.177694956	0.157201421	2.260729642	0.108852569	4	-0.141202011	0.359710843	-0.785086211	0.489694714	3
ID100003783208211	CG1152-RA	FBgn0001112	Gld	4	4.313007733	0.897589162	9.61020457	0.002391102	4	4.143048848	0.542177864	15.28298782	0.000608404	4	0.122270112	0.329805564	0.741467855	0.512178305	4	0.269691767	0.189302679	2.849318012	0.065145517	4	0.095732671	0.377598303	0.50706092	0.647034907	3	-0.077468225	0.334251815	-0.401430586	0.726933544	4	-0.219328834	0.214890761	-2.041305386	0.133878403	4	-0.083554791	0.107890086	-1.548887285	0.219171488	4	0.277536691	0.329605346	1.684054546	0.190759675	3
ID10000390731101315	CG9280-RC	FBgn0001114	Glt	4	1.643322016	0.271810014	12.09169589	0.001217357	4	0.98874135	0.332282463	5.951209952	0.009488164	4	0.211452448	0.375145833	1.127307991	0.341634411	4	0.314486018	0.124818699	5.039085024	0.015067163	4	0.417073538	0.186816901	4.465051456	0.020923998	3	0.179807971	0.082175199	3.789909182	0.063102941	4	0.095109967	0.206857704	0.919569016	0.425614425	4	-0.557623362	0.298913144	-3.731005963	0.033551575	4	0.398085922	0.567841443	1.402102389	0.255442618	3
ID1000032043061513	CG5272-RA	FBgn0001120	gnu	4	-7.780595463	0.569575564	-27.32067862	0.000107623	4	-7.553428001	0.599301337	-25.20744586	0.000136908	4	0.751295469	0.860462904	1.746258823	0.179100319	4	0.003112851	0.120419723	0.051700023	0.9620176	4	-0.548140208	1.361007594	-0.80549177	0.479463355	3	-0.188562696	0.121737593	-2.68282099	0.115381281	4	0.714162986	1.121184208	1.273944069	0.292418645	4	0.603447312	1.063148612	1.135207825	0.338780929	4	0.682168862	1.487351677	0.917293297	0.42663361	3
ID100003886201514	CG2204-RA	FBgn0001122	G-oalpha47A	4	-0.608134857	0.205201984	-5.927183014	0.009596678	4	-1.039805456	0.663641185	-3.133637514	0.051918854	4	0.090002111	0.151337057	1.189425945	0.319831141	4	0.068105279	0.208280781	0.653975649	0.559786044	4	-0.368567884	0.162921734	-4.524477801	0.020193645	3	-0.171234004	0.147734403	-2.007562147	0.182478221	4	0.130383898	0.129512289	2.013459871	0.137522528	4	0.05427882	0.107314453	1.011584535	0.386239744	4	-0.016536727	0.171791439	-0.192520964	0.859629686	3
ID100003886301154	CG2204-RC	FBgn0001122	G-oalpha47A	4	-0.665484212	0.381583454	-3.488013981	0.039823901	4	-0.340549901	0.219495011	-3.103030905	0.053169627	4	-0.037617064	0.196730786	-0.382421732	0.727632908	4	0.087405432	0.134111507	1.303474005	0.283424614	4	0.13697088	0.469231642	0.583809222	0.600344033	3	0.228802	0.240105351	1.650511688	0.2406273	4	0.141728669	0.347353677	0.816048186	0.474242085	4	0.121375223	0.052047577	4.664010492	0.018604267	4	0.011880352	0.322738077	0.073622254	0.945944981	3
ID100003775123211	CG2835-RB	FBgn0001123	G-salpha60A	4	1.642432211	0.216535072	15.17012642	0.000621943	4	1.283702774	0.087118869	29.47014318	8.58E-05	4	0.048492293	0.15423927	0.628793083	0.574102305	4	0.114150282	0.044132406	5.173082204	0.014017788	4	-0.067578535	0.124775696	-1.083200297	0.358009342	3	0.16368477	0.09705892	2.921012686	0.099939876	4	-0.040142904	0.254366208	-0.315630797	0.772965941	4	-0.145234513	0.040786899	-7.121625596	0.005698159	4	-0.301718978	0.283987466	-2.124875316	0.123609778	3
ID1000036983231117	CG8430-RA	FBgn0001124	Got1	4	1.714430016	0.274966772	12.4700887	0.001111471	4	1.377469616	0.164382347	16.75933754	0.000462553	4	0.098806718	0.311307914	0.634784492	0.57067164	4	0.264791455	0.161963563	3.269765754	0.046785295	4	0.286349446	0.507424931	1.128637673	0.34115245	3	0.012005551	0.196002119	0.106091835	0.925191949	4	-0.0281548	0.219852127	-0.25612488	0.81441304	4	-0.042833247	0.206949534	-0.413948718	0.706726346	4	-0.511603869	0.588450478	-1.738817072	0.18045148	3
ID10000417441861	CG4233-RA	FBgn0001125	Got2	4	1.447483643	0.06729893	43.01654234	2.77E-05	4	0.973943905	0.229700345	8.480125757	0.003443016	4	0.382780863	0.267180537	2.865334938	0.064295334	4	0.722267729	0.286921133	5.034608099	0.015103964	4	0.870976148	0.684320933	2.545519525	0.084271963	3	0.324500528	0.206936478	2.716057639	0.113032433	4	0.372901468	0.436777453	1.707512443	0.186264178	4	-0.058754037	0.216043285	-0.543909868	0.624321687	4	-0.667206008	0.59274498	-2.25124136	0.109811841	3
ID100004414211165	CG9042-RA	FBgn0001128	Gpdh	4	1.284796167	0.311861515	8.239530074	0.003742833	4	1.244478849	0.143130995	17.38936904	0.000414451	4	-0.090371351	0.463290932	-0.390127864	0.722492178	4	0.512534716	0.163598645	6.265757488	0.008205288	4	-0.338425537	0.701764246	-0.964499228	0.405943735	3	-0.082544876	0.28259561	-0.505924066	0.663163054	4	0.073182763	0.283183077	0.516858307	0.640943664	4	-0.340061035	0.413623683	-1.644301568	0.198661444	4	-0.082576434	0.558006318	-0.295969529	0.786558212	3
ID100004414311112	CG9042-RB	FBgn0001128	Gpdh	4	-0.805954913	0.271311756	-5.941172063	0.009533302	4	-1.077409858	0.237932196	-9.056444447	0.002843522	4	0.34271209	0.281181965	2.437653424	0.092694143	4	0.149860249	0.143250477	2.092282712	0.127499149	4	0.148093282	0.105013897	2.820451136	0.066713502	3	-0.156088236	0.038490942	-7.023802038	0.019673875	4	0.06938619	0.59761233	0.232211375	0.831313124	4	0.116693935	0.190021403	1.228218855	0.306935156	4	-0.102150013	0.578937343	-0.352887974	0.747510947	3
ID10000441441912	CG9042-RC	FBgn0001128	Gpdh	4	2.410962091	0.446833937	10.79131145	0.001702091	4	1.846120052	0.288895571	12.7805355	0.001033556	4	-0.154269269	0.437288239	-0.705572457	0.531306938	4	0.199592893	0.280167573	1.424810809	0.249427816	4	-0.472550024	0.38811251	-2.435118743	0.092904149	3	0.013086045	0.295035634	0.076823586	0.945757495	4	-0.119581617	0.394364817	-0.606451752	0.587029066	4	-0.294216047	0.28571167	-2.059531185	0.131555058	4	0.039585554	0.526310525	0.15042661	0.889972916	3
ID100003200009013	CG33133-RA	FBgn0001133	grau	4	-0.861257293	0.148983146	-11.56180838	0.001389375	4	0.180523383	1.479449985	0.244041211	0.822936655	4	0.033733622	0.209369613	0.322239908	0.768420991	4	-0.025966753	0.013470174	-3.855444419	0.030827149	4	0.266536551	0.326754155	1.631419506	0.201300745	3	0.206728238	0.241313457	1.483812036	0.276120189	4	-0.012135105	0.107267773	-0.22625817	0.835539975	4	0.002618105	0.067740922	0.077297589	0.943253452	4	0.195249187	0.176993515	2.206286347	0.114497692	3
ID100003575431177	CG7446-RA	FBgn0001134	Grd	4	-0.579456154	2.996843179	-0.386711028	0.724769136	4	-0.100089394	1.073009361	-0.186558286	0.863909752	4	-0.045428026	0.095537078	-0.951003038	0.411762539	4	-0.258764783	0.407966126	-1.268560137	0.294090294	4	-0.150046916	0.187173103	-1.603295703	0.207200773	3	-0.167049025	0.256949684	-1.12604691	0.377102369	4	-0.17269207	0.187587553	-1.84118901	0.162845089	4	0.082963951	0.172385613	0.962539148	0.406784049	4	0.250668544	0.531249473	0.94369428	0.414945787	3
ID10000351342462	CG17610-RA	FBgn0001137	grk	4	0.211737155	0.514774255	0.822640809	0.471006115	4	-0.058481391	0.287778297	-0.406433641	0.711679521	4	-0.003390051	0.0742264	-0.091343546	0.932977075	4	-0.069987543	0.118629436	-1.179935516	0.323069234	4	-0.044805781	0.159284532	-0.562587973	0.613016088	3	0.1057059	0.111540802	1.641444089	0.242401888	4	-0.129265164	0.092781339	-2.786447467	0.068621323	4	-0.107846858	0.069215018	-3.116284895	0.052623377	4	-0.107143945	0.165407747	-1.295513019	0.285820456	3
ID10000453171333	CG9656-RA	FBgn0001138	grn	4	0.175588039	0.593496021	0.591707551	0.595675128	4	-0.241845731	0.454124638	-1.065107288	0.364947019	4	-0.146355549	0.117335345	-2.494654086	0.088121206	4	-0.018846456	0.081525094	-0.462347367	0.675301534	4	-0.062165051	0.151256692	-0.821980837	0.471329203	3	-0.016632999	0.224821802	-0.128142374	0.90975935	4	-0.08799531	0.184006864	-0.956435085	0.409411307	4	-0.064689555	0.065240062	-1.983123639	0.141626729	4	0.109111725	0.529013963	0.41250981	0.707673234	3
ID100003277201135	CG8384-RE	FBgn0001139	gro	4	-0.082551512	0.185494693	-0.890068724	0.43899863	4	-0.066083207	0.556907387	-0.23732207	0.827690559	4	-0.007765122	0.10246628	-0.15156444	0.889149061	4	0.013865183	0.063376303	0.437551024	0.691297303	4	-0.224894957	0.312137645	-1.440998611	0.245233612	3	0.07154435	0.235680491	0.525790014	0.651516046	4	-0.092704767	0.189373316	-0.979068952	0.399748027	4	-0.133838424	0.070700356	-3.786074996	0.032309333	4	-0.025221895	0.148857338	-0.338873379	0.757038074	3
ID1000037730091510	CG2718-RC	FBgn0001142	Gs1	4	-0.535124978	0.220494323	-4.853866274	0.016692815	4	-0.666433974	0.263616912	-5.056079053	0.014928529	4	0.182586756	0.193297168	1.889181908	0.155279873	4	0.177600813	0.114680709	3.097309284	0.053407644	4	0.173056159	0.236522609	1.463337137	0.239570951	3	-0.065902335	0.147812213	-0.772237905	0.520741989	4	0.105806176	0.405046805	0.522439259	0.637490676	4	0.132527981	0.196842528	1.346538088	0.270825983	4	-0.081753799	0.423443228	-0.386138179	0.725151254	3
ID1000036493311812	CG1743-RB	FBgn0001145	Gs2	4	1.790196431	0.308466464	11.60707333	0.001373466	4	1.611620146	0.106175415	30.35768956	7.85E-05	4	0.101007217	0.378290045	0.534019957	0.630364846	4	0.159330969	0.090124024	3.535815667	0.038478687	4	0.2565214	0.415301959	1.235348857	0.304623484	3	-0.294977567	0.287235795	-1.778734203	0.217251328	4	-0.136244993	0.146515647	-1.859801273	0.159861467	4	-0.247156347	0.367144582	-1.346370662	0.270873801	4	-0.260513033	0.655627328	-0.794698519	0.484852319	3
ID100004148639617	CG2692-RA	FBgn0001147	gsb-n	4	2.716270067	0.427783948	12.69926131	0.001053234	4	2.652432385	0.67965925	7.805182924	0.004377591	4	-0.097420688	0.046944424	-4.150468953	0.025417058	4	-0.13081866	0.058737616	-4.454340117	0.021059264	4	0.040494274	0.188385857	0.429907796	0.696272363	3	0.212318568	0.146597695	2.508542486	0.128893514	4	-0.143764007	0.145145672	-1.980961671	0.141924693	4	-0.069408245	0.108947964	-1.274154063	0.292353645	4	0.187613046	0.222860926	1.683678239	0.190832788	3
ID1000045103010154	CG3388-RA	FBgn0001148	gsb	4	1.440991899	0.282330167	10.2078493	0.002003842	4	1.559543263	0.36479669	8.550205128	0.003361693	4	-0.124158928	0.17931356	-1.384824751	0.260123443	4	-0.089823703	0.115200134	-1.559437476	0.216791414	4	-0.098894274	0.207553256	-0.952953239	0.410916971	3	-0.043154697	0.134529697	-0.555610609	0.634332399	4	-0.243348372	0.156471076	-3.110458218	0.052862643	4	-0.056989504	0.073267279	-1.55566045	0.217640183	4	0.305096613	0.475904878	1.282174768	0.289882211	3
ID10000340591691	CG10045-RA	FBgn0001149	GstD1	4	-0.11109586	0.290831402	-0.763988069	0.50046565	4	-0.511671313	0.185929871	-5.503917262	0.01180618	4	0.494112666	0.134566188	7.343786329	0.005217406	4	0.397783325	0.21866217	3.638336939	0.03578346	4	0.312957828	0.226773468	2.760092089	0.070146914	3	-0.230844248	0.323409949	-1.236306946	0.341836148	4	0.143019428	0.308529209	0.927104624	0.422255395	4	0.039390721	0.36569527	0.215429207	0.843247705	4	-0.528867937	0.535285404	-1.976022262	0.142608218	3
ID10000439852275	CG7952-RB	FBgn0001150	gt	4	0.624550431	3.843055556	0.325028052	0.766507365	4	-0.576078591	0.622556231	-1.850687737	0.16131441	4	0.176366428	0.45657889	0.772556209	0.496067895	4	-0.225288361	0.429584317	-1.048866783	0.371285511	4	-0.113818849	0.243110564	-0.936354617	0.418165293	3	-0.071116293	0.19177987	-0.642283427	0.586485698	4	0.037503958	0.217097932	0.345502677	0.752524097	4	0.163792594	0.168217363	1.947392247	0.146647174	4	0.026526425	0.719269875	0.07375931	0.945844594	3
ID10000409112670	CG6494-RA	FBgn0001168	h	4	1.766631208	0.24834865	14.22702484	0.000752415	4	1.557569362	0.078897487	39.4833709	3.57E-05	4	-0.324175541	0.287174149	-2.257693057	0.109158466	4	0.104428489	0.258854637	0.806850441	0.478788607	4	0.15755315	0.122776257	2.566508438	0.082743995	3	0.030115831	0.069014477	0.755814596	0.528650945	4	-0.442312351	0.206433224	-4.285282598	0.023352351	4	-0.132642488	0.139537698	-1.901170644	0.153454401	4	-0.385380491	0.149819888	-5.144583877	0.014232788	3
ID1000030979310107	CG5460-RC	FBgn0001169	H	4	-0.223390378	0.491408372	-0.909184257	0.430283304	4	0.051510233	0.326291303	0.31573157	0.772896549	4	0.249438263	0.400141808	1.246749317	0.300964454	4	-0.120389564	0.109953727	-2.189822346	0.116273723	4	0.01711949	0.145394143	0.235490785	0.828987957	3	-0.21582473	0.230248209	-1.623549644	0.245953874	4	-0.037857723	0.09690223	-0.781359179	0.491583201	4	-0.009626364	0.081437122	-0.236412186	0.828335086	4	0.054874469	0.320541649	0.342385891	0.754644721	3
ID100004131828150	CG5460-RB	FBgn0001169	H	4	-2.285006834	0.240592872	-18.99480074	0.000318603	4	-2.256173744	0.352580874	-12.79804953	0.001029379	4	0.115158801	0.194346275	1.185088841	0.321306839	4	0.011949951	0.03564928	0.670417515	0.55058573	4	-0.102269634	0.384315046	-0.532217698	0.631470313	3	0.094150444	0.122354432	1.33279481	0.314152384	4	0.208785976	0.387845643	1.076644689	0.360508067	4	0.057007291	0.266372497	0.428026852	0.697499854	4	0.17644988	0.199379352	1.769991508	0.174868036	3
ID1000032246391513	CG11607-RA	FBgn0001170	H2.0	4	0.182944854	0.193960094	1.886417465	0.155704385	4	-0.107659568	1.029114628	-0.209227554	0.847672572	4	0.018886592	0.121011584	0.31214519	0.775367869	4	-0.003392709	0.083600708	-0.081164602	0.940422652	4	0.059829728	0.27566576	0.434074425	0.693557693	3	-0.151636903	0.100462623	-2.614333697	0.12044274	4	0.108412211	0.44677964	0.485305064	0.660693707	4	-0.030860494	0.127884236	-0.482631716	0.662384564	4	0.195030182	0.514390795	0.758295773	0.503405156	3
ID100003574615411	CG7428-RA	FBgn0001174	halo	4	-1.082161961	1.51518501	-1.42842221	0.248485431	4	-2.409351537	1.60987398	-2.993217564	0.057981558	4	0.230261499	0.468598198	0.982767325	0.398189444	4	-0.231039416	0.454039607	-1.017706	0.383745469	4	-0.022630021	0.245500864	-0.184357977	0.86549075	3	-0.003728554	0.153329509	-0.042118737	0.970230755	4	0.047535229	0.285708218	0.33275367	0.761216645	4	0.173167529	0.159509086	2.171255995	0.118316362	4	0.122662101	0.56232942	0.436264213	0.692133452	3
ID1000043998001810	CG8019-RA	FBgn0001179	hay	4	-1.274385051	0.150366659	-16.95036733	0.000447217	4	-1.574909542	0.447372943	-7.040700895	0.005887753	4	0.145641602	0.098860723	2.946399675	0.060198901	4	-0.012876237	0.031678233	-0.812939101	0.475774781	4	-0.139258381	0.330674498	-0.842268648	0.461484484	3	0.050702808	0.062985508	1.394286448	0.297928017	4	0.011559325	0.3382225	0.068353374	0.949805176	4	0.069946094	0.120366163	1.162221884	0.329202024	4	-0.096186819	0.163570629	-1.17608912	0.324391047	3
ID10000402963142	CG9786-RA	FBgn0001180	hb	4	-4.864289032	0.221378859	-43.94537995	2.59E-05	4	-4.91627972	0.417118848	-23.5725609	0.00016728	4	0.423943131	0.475340147	1.783746373	0.172467669	4	-0.038719496	0.055188614	-1.403169714	0.255156442	4	-0.566725321	0.786232913	-1.441621971	0.245073637	3	-0.128311579	0.08141236	-2.729833339	0.112078636	4	0.434753014	0.749071053	1.160779106	0.329706681	4	0.106725962	0.296298791	0.720394175	0.523340113	4	0.358359346	0.6571043	1.090722875	0.355162927	3
ID100004544727819	CG4694-RA	FBgn0001185	her	4	-1.378455011	0.357220565	-7.717668829	0.004522378	4	-1.306010418	0.167738939	-15.57194089	0.000575483	4	0.17670656	0.047914919	7.375847162	0.0051525	4	0.113237074	0.033663628	6.727562015	0.006704848	4	0.118783841	0.255451351	0.929991883	0.420974811	3	-0.037094604	0.14445071	-0.444786593	0.699977287	4	0.205484181	0.086999611	4.723795366	0.017973002	4	0.190432244	0.034868855	10.92277027	0.001642558	4	0.288059349	0.087059962	6.617493064	0.007027357	3
ID100003130408213	CG3001-RA	FBgn0001186	Hex-A	4	0.638686057	0.12101255	10.55569947	0.001816155	4	0.952761724	0.230313359	8.273612354	0.003698317	4	0.072405107	0.44729174	0.323748911	0.76738502	4	0.471789459	0.211632565	4.458571472	0.021005694	4	0.276813447	0.440440604	1.25698423	0.297718193	3	0.063907675	0.668659876	0.16554207	0.883737886	4	0.064584934	0.270325468	0.47783092	0.665427778	4	-0.043317431	0.204909889	-0.422794931	0.700920691	4	-0.126382867	0.331007684	-0.763624972	0.500652729	3
ID10000398313687	CG8094-RA	FBgn0001187	Hex-C	4	2.689824263	0.475169355	11.32153929	0.00147805	4	2.925119023	0.092322204	63.36761711	8.66E-06	4	-0.12531625	0.255237727	-0.981957109	0.3985304	4	0.570068027	0.276345223	4.125767199	0.02582061	4	0.332835717	0.791393159	0.841138728	0.462028049	3	0.231926227	0.213682033	1.879933482	0.200870756	4	0.331964407	0.280887332	2.363683718	0.099068739	4	0.117528308	0.207384652	1.133433038	0.339419921	4	-0.364215814	0.811727597	-0.897384332	0.435644639	3
ID100004105439919	CG3095-RA	FBgn0001189	hfw	4	0.13115204	0.170889692	1.534932126	0.222364295	4	-0.045481905	0.353824344	-0.257087484	0.813735494	4	0.120280786	0.196064498	1.2269512	0.307348037	4	0.075625477	0.128972369	1.172739204	0.325546698	4	0.092315668	0.204520045	0.902754238	0.433197377	3	0.174054248	0.114944643	2.622747721	0.119804296	4	0.085010204	0.185079558	0.918634177	0.426032826	4	-0.190861139	0.133924878	-2.850271628	0.065094508	4	0.210530191	0.331029843	1.271971063	0.29303009	3
ID10000380481982	CG5499-RA	FBgn0001197	His2Av	4	-3.025627311	0.198820678	-30.4357408	7.79E-05	4	-3.097220716	0.095420851	-64.91706322	8.05E-06	4	0.691254945	0.694797479	1.989802686	0.140710859	4	-0.033623736	0.16705633	-0.402543692	0.714250921	4	-0.308376571	0.770018459	-0.800958906	0.481720341	3	0.153493913	0.185723216	1.431481004	0.288615649	4	0.694617637	1.146339694	1.211887961	0.312298034	4	0.614597837	1.001843952	1.226933269	0.307353882	4	0.159592222	0.752079479	0.424402545	0.699868551	3
ID100003946418139	CG10653-RA	FBgn0001202	hk	4	-0.546488568	0.251600518	-4.344097314	0.022519526	4	-0.68195238	0.196996863	-6.923484671	0.006177391	4	0.029071648	0.139784574	0.415949305	0.705411021	4	-0.014526337	0.039815555	-0.72968153	0.518397027	4	0.03736035	0.118947589	0.628181708	0.574453236	3	0.177220289	0.221044974	1.388651995	0.299371025	4	0.069547381	0.247994235	0.560879014	0.614044611	4	0.082209158	0.114751104	1.432825558	0.247341597	4	-0.104786279	0.187498392	-1.117729892	0.345126163	3
ID10000444693605	CG32688-RA	FBgn0001203	Hk	4	1.981754349	2.420573762	1.637425291	0.20006539	4	1.00788812	1.493502396	1.34969736	0.269925346	4	-0.054434369	0.073969599	-1.4718038	0.237462047	4	-0.050207929	0.116352571	-0.863030856	0.451595642	4	0.129661099	0.311371103	0.832839645	0.466037543	3	0.063139614	0.305030623	0.358524725	0.754258669	4	-0.229565822	0.279093191	-1.645083644	0.198502469	4	-0.069605356	0.048482791	-2.871342768	0.063980012	4	0.017467262	0.198761791	0.175760758	0.871676171	3
ID1000040287371012	CG9768-RA	FBgn0001204	hkb	4	-0.420695741	0.711002444	-1.183387608	0.321887567	4	-0.166172258	0.624211763	-0.532422708	0.631344499	4	0.345056637	0.3563509	1.936611561	0.148202739	4	0.022461558	0.115880007	0.387669254	0.724130194	4	-0.070944592	0.315259263	-0.450071416	0.683192714	3	-0.068962673	0.147277449	-0.811032877	0.502515667	4	0.046909848	0.266367891	0.352218492	0.747964709	4	-0.039547194	0.118614911	-0.666816569	0.552590727	4	-0.076710366	0.770116206	-0.199217638	0.85483047	3
ID100003434028132	CG10367-RA	FBgn0001205	Hmgcr	4	1.742539122	0.328315961	10.61501315	0.001786508	4	1.427003664	0.234327067	12.17958886	0.001191606	4	-0.228725028	0.221332263	-2.06680241	0.130641518	4	-0.094910402	0.04925277	-3.854012789	0.030856846	4	0.242657163	0.374992315	1.294198059	0.286218229	3	-0.159186756	0.125843983	-2.190963302	0.159823708	4	-0.15573521	0.105065561	-2.964533924	0.05932764	4	0.037055896	0.174507816	0.424690387	0.699680261	4	-0.173054537	0.426903449	-0.810743212	0.47685985	3
ID100003117327101	CG1619-RB	FBgn0001206	Hmr	4	-2.95663459	0.359268171	-16.45920696	0.000488093	4	-3.137867804	0.736050699	-8.526227359	0.003389229	4	0.07762347	0.148009756	1.048896668	0.37127375	4	-0.070907827	0.10275978	-1.380069658	0.26142776	4	-0.019560614	0.085740848	-0.456272941	0.679199386	3	-0.013633482	0.039210313	-0.602236559	0.608200526	4	0.112074849	0.128111769	1.749641726	0.178489931	4	0.068197156	0.229473786	0.594378619	0.594102064	4	0.184393923	0.397824496	0.927011408	0.422296798	3
ID100003670200512	CG7399-RA	FBgn0001208	Hn	4	2.076571727	0.466249191	8.907561732	0.002984231	4	1.790805363	0.252529823	14.18292175	0.000759373	4	0.178939837	0.7254173	0.493343174	0.655626066	4	0.689048462	0.54987938	2.5061804	0.087230353	4	0.185276562	0.470535747	0.787513226	0.488468226	3	0.021402735	0.22412277	0.165403203	0.883834098	4	0.144006947	0.358416932	0.803572232	0.480418023	4	-0.10225613	0.701842103	-0.291393548	0.789736651	4	-0.530309831	0.562881311	-1.884268743	0.156035281	3
ID100004095218147	CG9983-RA	FBgn0001215	Hrb98DE	4	0.116647219	0.215523147	1.082456527	0.358291982	4	-0.059576648	0.198000603	-0.601782491	0.589757295	4	-0.051437309	0.112410718	-0.915167337	0.42758773	4	-0.008850881	0.099334248	-0.178204011	0.869917049	4	0.11626583	0.081526971	2.852205317	0.064991226	3	0.090572967	0.870462205	0.180222621	0.873585718	4	0.152299622	0.330486893	0.921668151	0.424676287	4	0.078801341	0.124354713	1.267363971	0.294463037	4	0.022530359	0.540786423	0.083324425	0.938842091	3
ID100004095316147	CG9983-RB	FBgn0001215	Hrb98DE	4	1.068306631	0.402644962	5.30644479	0.013066106	4	0.678113184	0.177990861	7.619640476	0.004692165	4	0.004187472	0.172956782	0.048422183	0.964423136	4	-0.092655123	0.03440867	-5.385568446	0.012541125	4	-0.154633886	0.08410393	-3.677209541	0.034824786	3	0.111069686	0.192958171	0.996995042	0.423808079	4	-0.075926953	0.083381107	-1.821202815	0.166121031	4	-0.007608279	0.075392473	-0.201831272	0.852959661	4	0.078498437	0.109122964	1.43871526	0.245820565	3
ID10000433193207	CG8937-RC	FBgn0001216	Hsc70-1	4	3.250599358	0.398994163	16.29396947	0.000502959	4	3.195643828	0.231332365	27.62816029	0.000104081	4	-0.202729368	0.243855816	-1.662698646	0.19495955	4	-0.03930234	0.244549487	-0.321426477	0.768979703	4	-0.003676941	0.528799385	-0.013906751	0.989777514	3	-0.11801682	0.144844062	-1.411249629	0.293635368	4	-0.184308631	0.22422198	-1.643983621	0.198726114	4	0.005630711	0.202542105	0.0556004	0.959155909	4	-0.065439146	0.33783316	-0.387405111	0.724306293	3
ID10000439540412	CG7756-RA	FBgn0001217	Hsc70-2	4	6.475244494	0.449350709	28.82044857	9.17E-05	4	6.367945746	0.276305103	46.0935805	2.25E-05	4	-0.391969962	0.417562997	-1.877417131	0.157095885	4	-0.037723462	0.390495868	-0.193207994	0.859136942	4	0.24426516	0.738663339	0.661370743	0.555633581	3	0.47102331	0.560012216	1.456818763	0.282478981	4	0.062711735	0.161454525	0.776834652	0.493883979	4	0.008902856	0.344738137	0.05164996	0.962054336	4	-0.356226382	0.3832346	-1.859051255	0.159980465	3
ID100004430902917	CG4147-RA	FBgn0001218	Hsc70-3	4	0.287532025	0.271158754	2.1207652	0.124092377	4	0.124270315	0.125957894	1.97320408	0.142999939	4	-0.115245664	0.161594558	-1.426355763	0.249024193	4	0.276076661	0.213245943	2.589279366	0.081124677	4	-0.341108035	0.178352299	-3.82510388	0.031464452	3	-0.053797727	0.168962341	-0.551486179	0.63668738	4	-0.39903243	0.291912455	-2.733918494	0.071703927	4	-0.134848758	0.082564523	-3.266506064	0.046900522	4	-0.27653244	0.344711319	-1.604429126	0.20695928	3
ID10000443722805	CG4264-RA	FBgn0001219	Hsc70-4	4	-0.360089087	0.183871197	-3.916753606	0.029589105	4	-0.644678701	0.231407982	-5.571793133	0.011409974	4	0.060447413	0.211783813	0.570840729	0.60806604	4	0.12740591	0.111173002	2.292029677	0.105759054	4	0.105529956	0.23976713	0.880270416	0.443527088	3	-0.14135705	0.213410971	-1.147258692	0.369999586	4	0.213787889	0.436664027	0.979187091	0.399698152	4	0.268473636	0.317461375	1.691378269	0.189343056	4	-0.350705091	0.683374803	-1.026391637	0.380232723	3
ID1000040237310145	CG8542-RA	FBgn0001220	Hsc70-5	4	0.203689517	0.147836438	2.755606392	0.070410755	4	-0.023058892	0.193644669	-0.238156749	0.827099464	4	0.199607382	0.264619351	1.508637833	0.228520692	4	0.109081292	0.132480207	1.646756072	0.198162991	4	0.083887035	0.166867167	1.005434877	0.388761017	3	-0.15522991	0.075717752	-3.550898993	0.070969861	4	0.162859658	0.372740081	0.873851063	0.446516438	4	0.210659989	0.230350499	1.829038704	0.164827645	4	-0.359113336	0.829392008	-0.865967678	0.450212014	3
ID100003286921081	CG5748-RA	FBgn0001222	Hsf	4	-1.437368006	0.159009547	-18.07901515	0.000369134	4	-1.807049251	0.396875498	-9.106378506	0.0027983	4	0.218630682	0.224607269	1.946781887	0.146734732	4	-0.052554148	0.082204458	-1.278620382	0.290974732	4	-0.037576492	0.272581838	-0.275707967	0.800673022	3	0.23787988	0.041377245	9.957647956	0.009935197	4	0.324085596	0.48802541	1.328150498	0.276131479	4	0.215673508	0.304472372	1.416703309	0.251557542	4	0.092666103	0.30483126	0.60798294	0.586136393	3
ID10000429283415	CG4463-RA	FBgn0001224	Hsp23	4	0.176080079	0.298693593	1.17900138	0.323389748	4	0.274477847	0.201612422	2.722826736	0.072376687	4	-0.119762408	0.074963106	-3.195236034	0.049512056	4	0.04159933	0.230371646	0.361149743	0.741922649	4	-0.084740996	0.50403104	-0.336253083	0.758825875	3	-0.593574449	0.134553866	-7.640814282	0.016700671	4	0.18248292	0.118257994	3.086183251	0.053874338	4	0.153739138	0.051474928	5.973360046	0.009389548	4	-0.306259667	0.477886725	-1.28172494	0.290020239	3
ID100004432526519	CG4183-RA	FBgn0001225	Hsp26	4	-3.381027485	0.263203053	-25.69140022	0.000129343	4	-3.430498302	0.103723168	-66.14719512	7.61E-06	4	0.661311432	0.842841803	1.569242127	0.214605233	4	0.09110385	0.054978282	3.314175924	0.045250593	4	-0.22758995	0.933067095	-0.487831907	0.659098003	3	0.000603097	0.190759667	0.005475975	0.99612793	4	1.121791317	1.106842655	2.027011357	0.135734595	4	0.740131443	1.09300218	1.354309179	0.268616327	4	0.149478766	0.967481129	0.30900606	0.777533931	3
ID10000429293215	CG4466-RA	FBgn0001226	Hsp27	4	-3.106245902	0.496184813	-12.52051986	0.001098295	4	-2.817552091	0.13923463	-40.47200157	3.32E-05	4	0.586322174	0.465091244	2.521321057	0.086076876	4	0.180847771	0.157409319	2.297802605	0.105200158	4	-0.233988494	0.552018372	-0.847756182	0.458852552	3	0.056658708	0.637765619	0.153874335	0.891832807	4	1.254937079	0.717370742	3.498712748	0.039517679	4	0.6221569	0.845228342	1.472162892	0.237373052	4	0.562240946	0.638727724	1.760502715	0.176546285	3
ID1000045005031419	CG4167-RA	FBgn0001227	Hsp67Ba	4	1.555593308	0.469338488	6.628875952	0.006993071	4	1.515201563	0.632375594	4.792093741	0.017285476	4	0.000398314	0.046588261	0.017099332	0.987431009	4	0.002691967	0.079370545	0.067832886	0.95018661	4	-0.01266024	0.154856744	-0.163509053	0.880512072	3	0.160211914	0.187792049	1.477672655	0.2775505	4	-0.050373373	0.216775873	-0.464750734	0.673763085	4	-0.000921225	0.099163435	-0.018579931	0.986342844	4	0.058458566	0.276795788	0.422394907	0.701182636	3
ID1000041269210115	CG4190-RA	FBgn0001229	Hsp67Bc	4	1.570944935	2.59545975	1.210533074	0.312747252	4	-0.681941213	1.180434657	-1.155406966	0.331592605	4	0.025037811	0.056126989	0.892184369	0.438026296	4	-0.086738685	0.077493831	-2.238595868	0.111106205	4	0.110151705	0.102758185	2.143901331	0.121404773	3	0.017611577	0.229366037	0.1329933	0.906372627	4	-0.07647336	0.06489074	-2.356988391	0.099671691	4	0.016289439	0.089012845	0.366001979	0.738650462	4	0.186169069	0.307340184	1.211485378	0.312431443	3
ID1000030967110107	CG5436-RA	FBgn0001230	Hsp68	4	3.558620998	0.74347715	9.572912898	0.002418441	4	4.201309507	0.292762828	28.70111303	9.29E-05	4	-0.059905817	0.11572252	-1.035335505	0.376647691	4	-0.033071306	0.243954444	-0.271126901	0.803878822	4	0.287485916	0.166345331	3.456495167	0.040743776	3	0.037899041	0.016156725	4.062894067	0.055577735	4	0.026311884	0.157108906	0.334950889	0.759715103	4	0.117379061	0.16785	1.398618535	0.256379127	4	-0.097708138	0.487482667	-0.400868152	0.715360087	3
ID10000313843414	CG1242-RA	FBgn0001233	Hsp83	4	-1.271494252	0.103735011	-24.51427425	0.000148805	4	-1.625150887	0.266116194	-12.21384434	0.001181765	4	0.321118026	0.313020649	2.051737016	0.132542728	4	0.208103193	0.240477746	1.730748034	0.181929713	4	-0.199937522	0.348915422	-1.146051504	0.334902783	3	0.045674035	0.085709011	0.923003868	0.453445314	4	0.196689469	0.553019973	0.711328627	0.528201538	4	0.298373159	0.432143106	1.380899773	0.261199557	4	-0.41304739	0.761365582	-1.085017236	0.357319803	3
ID100004098336104	CR31400-RB	FBgn0001234		4	0.665114484	0.777858903	1.710116017	0.185772692	4	1.457381992	0.913626099	3.190324781	0.049698712	4	0.1066426	0.293362829	0.727035535	0.51980148	4	0.672315428	0.239669674	5.610350417	0.011192636	4	0.553882599	1.406335092	0.787696477	0.488375726	3	0.336768977	0.388078384	1.503049392	0.271698166	4	0.790538161	0.388227959	4.072546255	0.026718558	4	-0.505303543	0.275078284	-3.673889019	0.034905384	4	0.336533069	0.453575602	1.48391169	0.234481314	3
ID100004098434104	CR31400-RC	FBgn0001234		4	1.587244979	0.678732992	4.677082143	0.018463814	4	1.619238873	0.168577295	19.21064008	0.000308053	4	0.212177065	0.271735294	1.561645247	0.216296989	4	0.749672485	0.323919478	4.628758299	0.018990026	4	0.236568124	0.517176675	0.914844524	0.427732776	3	-0.339378322	0.072610042	-8.095581283	0.014917652	4	0.120290598	0.310159734	0.775668696	0.49447834	4	-0.375918196	0.227808704	-3.300297049	0.045723266	4	0.292831655	0.391676491	1.495273073	0.23172156	3
ID10000307852308	CG17117-RA	FBgn0001235	hth	4	1.051324712	0.579308435	3.629585376	0.036003928	4	1.165545121	0.404570347	5.761891004	0.010389116	4	0.080326146	0.168174643	0.955270602	0.409914298	4	0.146363228	0.070496005	4.152383613	0.02538612	4	0.070571862	0.471770442	0.29917882	0.784332384	3	-0.180788231	0.26809228	-1.168009767	0.363200741	4	0.161334264	0.414198935	0.779018247	0.492772471	4	-0.020353443	0.074234046	-0.548358703	0.621616061	4	-0.070656476	0.185665402	-0.761116232	0.50194689	3
ID10000307862108	CG17117-RD	FBgn0001235	hth	4	0.878000233	0.618870368	2.837428574	0.065785698	4	1.076641418	0.285309893	7.547172	0.004823127	4	0.380787872	0.117683384	6.4713957	0.007487714	4	0.039898281	0.047143884	1.692617477	0.18910454	4	-0.111475409	0.243413811	-0.915933316	0.427243739	3	-0.345738884	0.43212556	-1.385794707	0.300106091	4	0.237883197	0.278016113	1.711290715	0.185551422	4	0.103131137	0.097946675	2.105862959	0.125861109	4	-0.029043904	0.170302511	-0.341086039	0.755529984	3
ID1000031021310313	CG5517-RA	FBgn0001247	Ide	4	0.436769258	0.16554627	5.2767031	0.013270855	4	0.248989413	0.093759905	5.311212974	0.013033665	4	0.129290345	0.201853668	1.281030421	0.290233484	4	-0.082137921	0.091622939	-1.792955387	0.170881768	4	0.053284108	0.125653129	0.848114302	0.458681247	3	-0.128618991	0.200955465	-1.108577105	0.383070266	4	-0.026990785	0.255481661	-0.211293328	0.846197797	4	0.184692252	0.179903821	2.05323323	0.132352449	4	-0.208141062	0.728333773	-0.57155406	0.607639491	3
ID1000036193011812	CG7176-RB	FBgn0001248	Idh	4	1.176716964	0.26603142	8.846451036	0.003044654	4	1.069970098	0.11456821	18.67830696	0.000334962	4	0.003458216	0.242081439	0.028570679	0.979001354	4	0.256303458	0.64778877	0.791318005	0.486550695	4	0.272654004	0.355838034	1.532461278	0.222934944	3	-0.002869847	0.330276673	-0.015050171	0.989358524	4	-0.078645933	0.420852238	-0.373746059	0.73344349	4	-0.019647849	0.11164107	-0.351982452	0.748124724	4	-0.321895306	0.662285554	-0.972074068	0.402711468	3
ID1000045302391419	CG9623-RB	FBgn0001250	if	4	2.371429642	0.212503148	22.31900719	0.000196932	4	1.842663859	0.196474877	18.75724661	0.000330779	4	0.088654735	0.228631841	0.775523953	0.494552166	4	0.09696383	0.134125253	1.445869862	0.243986496	4	0.1287859	0.153963983	1.67293541	0.192933459	3	-0.050560678	0.21773669	-0.402199848	0.726449388	4	0.191249262	0.188218106	2.032208968	0.135056142	4	-0.005139355	0.216138163	-0.047556201	0.965058747	4	0.072450812	0.540698541	0.267989671	0.806077232	3
ID1000030947021215	CG32356-RA	FBgn0001253	ImpE1	4	-0.641515232	1.58658847	-0.8086725	0.477885001	4	0.039794265	2.86892938	0.027741544	0.979610534	4	0.026303476	0.276392834	0.190333993	0.861198774	4	-0.230808473	0.433063254	-1.06593423	0.364627096	4	-0.071583437	0.274560505	-0.521440161	0.638107926	3	-0.127333664	0.359235014	-0.61393897	0.60178481	4	0.209413823	0.274973781	1.523154843	0.225098854	4	-0.083883072	0.100745908	-1.66524029	0.194454264	4	0.10280189	0.796043181	0.258282196	0.812894879	3
ID10000418441161	CG32356-RB	FBgn0001253	ImpE1	4	-0.461714181	0.808314678	-1.142411967	0.33619946	4	-1.249185722	0.496667618	-5.030268439	0.015139749	4	0.113590837	0.48979313	0.463831894	0.674351003	4	-0.005052915	0.166580532	-0.060666332	0.955440298	4	-0.109997255	0.247149497	-0.890127283	0.438971691	3	-0.058108051	0.196257234	-0.512827448	0.65909784	4	-0.1295822	0.152344276	-1.701175831	0.187466557	4	0.097446699	0.165343441	1.178718649	0.32348682	4	0.089050427	0.678393975	0.262533071	0.80990666	3
ID1000035659310411	CG1934-RA	FBgn0001254	ImpE2	4	-0.105182913	1.235657681	-0.170246039	0.875650369	4	-2.280051697	1.220513992	-3.736215582	0.033431465	4	0.145453171	0.472801362	0.615282368	0.581894439	4	-0.231039416	0.454039607	-1.017706	0.383745469	4	0.10471066	0.184192084	1.13697242	0.338146796	3	-0.117694037	0.136333329	-1.495247364	0.273480738	4	-2.427406397	4.912210936	-0.988315212	0.395862123	4	0.095981476	0.164726878	1.165340797	0.328113742	4	0.426970775	0.337920354	2.527049766	0.085645327	3
ID100004148933617	CG2723-RA	FBgn0001255	ImpE3	4	0.296159532	0.356542085	1.661287938	0.195240642	4	0.166097983	0.538484254	0.616909341	0.58095201	4	0.010742573	0.01730422	1.241613062	0.302607314	4	0.026536855	0.025172835	2.108372322	0.125561182	4	0.029018555	0.105574493	0.549726632	0.620785739	3	0.058736711	0.100965875	1.007617357	0.419728956	4	0.040321607	0.181048624	0.445422959	0.68619513	4	-0.10316492	0.10478279	-1.969119535	0.14356993	4	0.365177864	0.425235467	1.717532483	0.184380728	3
ID100003949732214	CG10717-RB	FBgn0001256	ImpL1	4	-1.081917585	1.252096859	-1.728169154	0.182405071	4	-3.146742494	1.868747156	-3.367756289	0.043482928	4	-0.102139588	0.057223901	-3.569822581	0.0375568	4	-0.314683625	0.375363893	-1.676685643	0.192197171	4	0.019557239	0.129078242	0.303029217	0.781665564	3	-0.212599173	0.183203046	-2.009969691	0.182153453	4	0.037105407	0.243147974	0.305208442	0.780157993	4	-0.045235475	0.092887733	-0.97398168	0.401901261	4	0.32564773	0.759540132	0.857486565	0.454217954	3
ID1000038985061710	CG15009-RA	FBgn0001257	ImpL2	4	1.796793861	0.29079125	12.35796375	0.001141527	4	2.035025679	0.31456877	12.93851056	0.000996682	4	0.094597824	0.11388362	1.661306929	0.195236855	4	0.150261117	0.103906291	2.892242926	0.062898003	4	0.206750592	0.317558774	1.30212489	0.283829141	3	-0.062022064	0.074387876	-1.444124676	0.28553281	4	0.215291778	0.349473017	1.232093855	0.305676583	4	-0.126015929	0.044641621	-5.645669934	0.01099828	4	0.190757125	0.130484134	2.923836311	0.06130546	3
ID1000038986041710	CG15009-RB	FBgn0001257	ImpL2	4	1.128993285	0.334234638	6.755692899	0.006625561	4	0.801510459	0.281367135	5.697257145	0.01072227	4	-0.525395859	0.234346739	-4.483918674	0.020688463	4	0.159952543	0.229087785	1.396430133	0.256969287	4	0.03978136	0.291238316	0.273187682	0.802436055	3	0.082094166	0.098383571	1.445274498	0.2852545	4	0.287421587	0.329312498	1.745585661	0.179222065	4	0.04157787	0.11578291	0.718203924	0.524511349	4	0.230350389	0.207734026	2.21774347	0.113280986	3
ID1000038987021710	CG15009-RC	FBgn0001257	ImpL2	4	1.43481262	0.204864215	14.00744999	0.00078792	4	1.104387441	0.343240537	6.435064169	0.007608316	4	-0.442407286	0.344920446	-2.565271445	0.082833096	4	-0.066605781	0.288509127	-0.461723908	0.675700972	4	-0.113950159	0.020336524	-11.20645371	0.001523192	3	-0.141571569	0.081125782	-3.02257981	0.094239482	4	-0.105887199	0.052557258	-4.02940346	0.027476193	4	-0.100149637	0.134063642	-1.494061115	0.23201425	4	-0.08525942	0.382243179	-0.446100415	0.685757079	3
ID100003394102210	CG10160-RA	FBgn0001258	ImpL3	4	2.163911104	0.339186478	12.75941847	0.001038621	4	1.876580256	0.326952223	11.4792323	0.001419034	4	0.084724868	0.203760702	0.831611464	0.466633466	4	0.435015434	0.123740264	7.031105612	0.005910782	4	0.174182408	0.530773544	0.656334173	0.55845914	3	-0.004819973	0.36776439	-0.022700509	0.983950384	4	-0.336835831	0.145736764	-4.622523829	0.019059326	4	-0.07683201	0.181545102	-0.846423384	0.459490581	4	-0.511978658	0.161471	-6.341431694	0.007931124	3
ID100004207122612	CG16993-RA	FBgn0001259	in	4	0.670844378	0.24414726	5.4954078	0.011857114	4	0.662381418	0.222750284	5.947300326	0.009505712	4	0.136021014	0.477008137	0.570308988	0.60838414	4	-0.086399985	0.121532898	-1.421836982	0.250206729	4	0.131309522	0.120464666	2.180050409	0.117343497	3	-0.0494551	0.077996419	-1.098239481	0.386652653	4	-2.341273222	4.96589674	-0.942940759	0.415275262	4	0.051209224	0.200299838	0.511325667	0.64437882	4	-0.156324844	0.718011687	-0.435438161	0.692670518	3
ID10000401022442	CG3504-RA	FBgn0001263	inaD	4	0.124680602	0.63006848	0.395768417	0.71874178	4	-0.466411234	0.738396163	-1.263308933	0.295730305	4	0.45488848	0.148750186	6.116139984	0.008785074	4	0.405872279	0.156277617	5.194247088	0.013860848	4	-0.003934356	0.30517549	-0.025784222	0.981048685	3	-0.116722943	0.16804918	-1.203041087	0.352051595	4	-0.324860171	0.49323242	-1.317270145	0.279322502	4	-0.102258305	0.123308238	-1.658580266	0.195781447	4	-0.40000411	0.354563193	-2.256320559	0.109297068	3
ID10000370330101219	CG17835-RB	FBgn0001269	inv	4	1.617533745	0.806077018	4.013347879	0.027765202	4	1.666616279	0.627731181	5.309968124	0.013042124	4	-0.13169217	0.126909607	-2.0753696	0.129574802	4	-0.147199658	0.07270649	-4.049147659	0.027126075	4	0.032019541	0.153559048	0.417032299	0.70469956	3	-0.009707313	0.092189188	-0.182381036	0.872096356	4	-0.236819452	0.123191798	-3.844727601	0.031050347	4	-0.024915752	0.176943855	-0.281623254	0.796541335	4	0.249040825	0.215609061	2.310114646	0.104020084	3
ID1000044105321810	CG13201-RA	FBgn0001276	ix	4	-2.062843533	0.100272448	-41.14477268	3.16E-05	4	-2.034988876	0.130063552	-31.29222356	7.17E-05	4	0.172937949	0.198112317	1.74585762	0.179172868	4	0.012677551	0.041455162	0.611627163	0.584015801	4	-0.31744535	0.152240627	-4.170310599	0.025098782	3	-0.104993258	0.345615487	-0.526173348	0.651292864	4	-0.013578441	0.133680382	-0.203147852	0.852017759	4	-0.023004557	0.238165535	-0.19318124	0.859156129	4	0.084767267	0.295321731	0.574067251	0.60613835	3
ID10000342800920	CG7933-RC	FBgn0001280	janA	4	0.579446913	0.175822831	6.591259061	0.007107222	4	0.769710579	0.486447238	3.164621029	0.050690233	4	-0.198518166	0.280073951	-1.417612489	0.251317739	4	-0.130756555	0.077390856	-3.379121546	0.043119306	4	0.280387078	0.513444756	1.09218012	0.354614102	3	-0.249795376	0.835844728	-0.517629972	0.656280984	4	-0.27151367	0.308520747	-1.760099913	0.176617934	4	-0.015501197	0.105196061	-0.2947106	0.787432101	4	0.075229414	0.289253864	0.520161857	0.638898246	3
ID100003427901120	CG7931-RA	FBgn0001281	janB	4	7.379185196	0.585116667	25.22295336	0.000136657	4	7.688887406	0.659247068	23.32626954	0.000172611	4	-0.498722794	0.126996206	-7.854136868	0.004299262	4	-0.286868062	0.156556279	-3.664727649	0.035128995	4	0.27833304	0.529351461	1.051600158	0.370211299	3	-0.181673394	0.610860991	-0.515121366	0.657751222	4	-0.29392529	0.431143031	-1.363469983	0.26603611	4	-0.000690897	0.371242324	-0.003722083	0.997263886	4	0.180772566	0.518606752	0.697146983	0.535878464	3
ID10000402561850	CG8579-RA	FBgn0001285	Jon44E	4	-0.27180918	0.534604121	-1.016861521	0.38408865	4	-0.779101056	0.492674887	-3.162739063	0.050763808	4	0.035138137	0.056562335	1.242457083	0.302336715	4	-0.178737806	0.461210169	-0.775081808	0.494777739	4	-0.071089407	0.173703744	-0.818513238	0.473029892	3	0.020532964	0.276416304	0.128661504	0.909396762	4	0.068050191	0.245132216	0.555212142	0.61746368	4	0.003794401	0.023002482	0.329912271	0.763160502	4	-0.309799368	0.219606769	-2.8214009	0.066661169	3
ID1000041471331414	CG2275-RB	FBgn0001291	Jra	4	-0.264383544	0.116701365	-4.530941752	0.020116208	4	-0.293463033	0.076567947	-7.665427716	0.004611832	4	0.057876739	0.084505674	1.369771671	0.264276524	4	-0.00572842	0.094401261	-0.121363216	0.911075996	4	-0.010447707	0.174017663	-0.120076391	0.912012823	3	-0.078280864	0.016685586	-8.125961771	0.014808776	4	-0.02189115	0.184703223	-0.237041347	0.827889393	4	-0.004661307	0.121665744	-0.076624803	0.943746073	4	-0.224356114	0.238928794	-1.87801654	0.157002764	3
ID100003634210019	CG12286-RA	FBgn0001296	kar	4	-0.402627292	0.196230494	-4.103615958	0.026189548	4	-0.910282442	0.310106762	-5.870768093	0.009857941	4	0.01279326	0.067160983	0.380972997	0.728601516	4	0.021140048	0.037437028	1.129365714	0.340888849	4	-0.329723818	0.167171383	-3.944739968	0.029045202	3	0.046248989	0.161568982	0.495798131	0.669160146	4	0.075780839	0.203092614	0.746268788	0.509662691	4	-0.030384849	0.103182448	-0.588953832	0.597299979	4	0.013388582	0.152540105	0.175541795	0.871833872	3
ID10000422920566	CG15509-RA	FBgn0001297	kay	4	1.50271597	0.166370824	18.06465743	0.000370008	4	1.833021335	0.879678057	4.167482229	0.025143836	4	0.056554591	0.232243155	0.487029133	0.659604693	4	0.28883153	0.18406368	3.138387004	0.051728099	4	0.061530056	0.244258707	0.503810543	0.649063989	3	-0.276260713	0.379064757	-1.262310943	0.334095702	4	0.079291848	0.403110764	0.393399806	0.720315383	4	0.011931297	0.179219881	0.133147027	0.902506485	4	-0.34710963	0.34420767	-2.016861685	0.137071102	3
ID1000036211211814	CG7210-RA	FBgn0001301	kel	4	-0.476566442	0.539397162	-1.767033557	0.175389227	4	-0.668841599	0.575701479	-2.323570889	0.102748627	4	0.014309683	0.119209928	0.24007535	0.825741352	4	-0.038027713	0.093464278	-0.81373791	0.475380585	4	-0.030974565	0.085710346	-0.722773063	0.52207038	3	-0.160844216	0.25152404	-1.107609255	0.383404049	4	-2.303504291	4.994534019	-0.922410091	0.424345153	4	0.075443411	0.063622766	2.371585389	0.098362843	4	0.23194917	0.274494218	1.690011337	0.189606552	3
ID10000373540568	CG7765-RA	FBgn0001308	Khc	4	-0.849732395	0.351460524	-4.835435765	0.016866838	4	-0.400208517	0.945209869	-0.846814089	0.459303464	4	0.049413099	0.243334784	0.406132636	0.711878315	4	0.169568576	0.058182152	5.828886357	0.010057959	4	-0.068693478	0.344636542	-0.39864303	0.716834521	3	-0.085303124	0.275094266	-0.537086238	0.644964151	4	0.279607469	0.161315655	3.466588142	0.040446296	4	0.037863586	0.106001573	0.714396678	0.526552266	4	-0.16445475	0.186723039	-1.761483224	0.176372013	3
ID10000399940542	CG3696-RA	FBgn0001309	kis	4	-1.569685412	0.204227673	-15.37191696	0.000598011	4	-0.821455773	1.502333281	-1.093573288	0.354090187	4	0.093366148	0.415202023	0.449738406	0.683407544	4	0.102965089	0.226245635	0.910206189	0.429821803	4	-0.065717696	0.629670518	-0.208736773	0.848023068	3	0.126293316	0.404563297	0.540697688	0.642880413	4	0.27510237	0.243017387	2.264055036	0.108518765	4	-0.021369135	0.132382923	-0.322838241	0.768010141	4	0.142431706	0.325504706	0.87514376	0.445913021	3
ID100004148411180	CG2666-RB	FBgn0001311	kkv	4	0.177326632	0.289272467	1.226018042	0.307652335	4	0.285210591	0.409688596	1.392328679	0.258079283	4	-0.01935013	0.025624807	-1.510265435	0.228134211	4	0.002558648	0.033162712	0.154308744	0.887162803	4	0.020210343	0.209081878	0.193324677	0.859053264	3	-0.171398615	0.127687212	-2.324987017	0.145638944	4	-0.022558372	0.16931362	-0.266468488	0.807144067	4	-0.045152634	0.026973254	-3.347956027	0.044125773	4	0.043293958	0.400529181	0.21618379	0.842709836	3
ID100004390703130	CG17046-RA	FBgn0001316	klar	4	0.61785693	0.18867587	6.549400606	0.007237144	4	0.199428818	0.200771394	1.986625822	0.141145616	4	0.199129469	0.122843827	3.241993891	0.047778609	4	0.164868912	0.104960704	3.141535941	0.051602114	4	-0.16660465	0.40876612	-0.815158799	0.474680097	3	-0.071330566	0.249354654	-0.495471663	0.669354171	4	0.178275476	0.174874017	2.03890183	0.134188412	4	0.193674552	0.185984518	2.082695415	0.12867085	4	-0.270555241	0.306618866	-1.764765777	0.175790017	3
ID1000040382291511	CG10197-RA	FBgn0001319	kn	4	0.227831394	1.111260013	0.410041559	0.709299143	4	-0.698278988	0.425829392	-3.279618556	0.046439183	4	-0.007270534	0.068066439	-0.213630495	0.844530292	4	-0.038910293	0.092178446	-0.844238432	0.460538224	4	-0.111769347	0.17301683	-1.292005489	0.286882765	3	0.138560561	0.21715866	1.105154783	0.384252016	4	0.122090846	0.172035898	1.419364769	0.250856258	4	-0.001771936	0.094736717	-0.037407594	0.972510031	4	0.144409067	0.394680629	0.731776817	0.517287058	3
ID10000397040857	CG4717-RA	FBgn0001320	kni	4	0.973469588	0.717797782	2.712378368	0.073017601	4	-0.276301273	2.25628494	-0.244917003	0.822317762	4	-0.067690519	0.129398686	-1.046231942	0.372323848	4	-0.009358643	0.105368592	-0.177636285	0.870325718	4	0.042897147	0.195947418	0.437843453	0.69110737	3	-0.299553503	0.256034064	-2.02645648	0.179950287	4	-0.076328353	0.234424507	-0.651197724	0.561351968	4	-0.049429416	0.104943623	-0.94201848	0.415678854	4	0.310287558	0.481918857	1.287717024	0.288187209	3
ID100003724439416	CG6217-RA	FBgn0001321	knk	4	0.441011449	0.490207329	1.799285416	0.169801395	4	0.185103687	0.622602571	0.594612663	0.59396437	4	0.185582584	0.44458825	0.834851502	0.4650628	4	-0.231039416	0.454039607	-1.017706	0.383745469	4	-0.020232903	0.090064733	-0.449296907	0.683692423	3	-0.010760899	0.065033385	-0.286597777	0.801382261	4	-0.105980177	0.169370255	-1.251461504	0.299465339	4	0.108576468	0.156297705	1.389354608	0.258887388	4	0.173777904	0.373058426	0.931639081	0.420245824	3
ID100003865931036	CG4761-RA	FBgn0001323	knrl	4	1.693716338	0.240020429	14.11310148	0.000770565	4	1.3390257	0.244270865	10.96344995	0.001624696	4	-0.004813784	0.104452835	-0.092171444	0.932371884	4	-0.073922691	0.133756156	-1.105335165	0.349697262	4	0.043886472	0.244304789	0.359276393	0.74318794	3	-0.15635435	0.211860285	-1.278265429	0.329450532	4	-0.188358601	0.079567063	-4.734587236	0.017862031	4	0.081040734	0.13858652	1.169532704	0.326656769	4	0.117729065	0.204345058	1.152257516	0.332703274	3
ID100003699405105	CG8491-RA	FBgn0001324	kto	4	0.802796517	0.152826293	10.50600003	0.001841501	4	0.810991227	0.360190079	4.503129181	0.020452161	4	0.02601473	0.161997966	0.321173542	0.769153472	4	0.008919361	0.041345724	0.431452663	0.695265126	4	0.097420658	0.231341173	0.842224983	0.46150548	3	0.280190135	0.372842559	1.301631314	0.322787142	4	-0.031839287	0.184657185	-0.344847532	0.752969607	4	-0.038116348	0.10332049	-0.737827465	0.514092554	4	0.00226529	0.21952852	0.020637771	0.984830503	3
ID100003875137164	CG3340-RA	FBgn0001325	Kr	4	-0.333584009	1.221047448	-0.546389921	0.622812422	4	-0.182785882	0.748609605	-0.488334323	0.658781016	4	-0.083881678	0.072310004	-2.320057335	0.103078791	4	-0.029874692	0.044398898	-1.345740262	0.271053929	4	-0.020641356	0.08645654	-0.477496691	0.665639968	3	-0.018080023	0.127945733	-0.244756258	0.829466328	4	0.138265712	0.180023606	1.536084246	0.222098762	4	-0.02989121	0.086132633	-0.69407398	0.537553523	4	0.224136107	0.566526346	0.791264549	0.486577592	3
ID100004183811169	CG3228-RA	FBgn0001330	kz	4	-2.93126366	0.230288594	-25.45730647	0.000132931	4	-2.817162119	0.577685234	-9.753277224	0.002289934	4	0.128413597	0.131080988	1.959301644	0.144950956	4	0.030794005	0.115505118	0.533205892	0.630864015	4	-0.10953872	0.406244063	-0.539275424	0.627148655	3	-0.027474515	0.09230581	-0.515539124	0.657506208	4	0.02322352	0.227103943	0.204518865	0.851037266	4	0.027330168	0.122367297	0.446690727	0.685375511	4	0.132894925	0.4006547	0.663388825	0.554504486	3
ID1000034097321312	CG10109-RA	FBgn0001332	L	4	-1.621318444	0.08602392	-37.69459592	4.11E-05	4	-1.597953212	0.129565697	-24.66630058	0.000146081	4	0.246037038	0.312101228	1.576648955	0.212969958	4	0.058888769	0.133006579	0.885501604	0.441104237	4	-0.322954806	0.466180512	-1.385535421	0.259929106	3	-0.242126947	0.046472179	-9.024241749	0.012057794	4	-0.031870983	0.411432569	-0.154926884	0.886715561	4	0.134948405	0.383191267	0.704339672	0.531973895	4	-0.316168354	0.324788009	-1.946921346	0.146714721	3
ID1000037887361517	CG3923-RA	FBgn0001337	Exp6	4	-2.351880669	0.181544572	-25.90967763	0.000126113	4	-2.277115162	0.441473978	-10.31596549	0.001942859	4	0.300618483	0.341031658	1.762994583	0.176103775	4	0.088542376	0.08053601	2.198826993	0.115298294	4	-0.253443532	0.488596302	-1.037435325	0.375810718	3	-0.06353636	0.134247216	-0.819742912	0.49851125	4	0.223721747	0.495138986	0.903672517	0.432780127	4	0.145920522	0.411101585	0.709900068	0.528970883	4	0.036428331	0.308477556	0.236181405	0.828498591	3
ID10000396162510	CG6189-RA	FBgn0001341	l(1)1Bi	4	-2.548285907	0.480531131	-10.60612202	0.001790911	4	-2.970314719	0.312086231	-19.03521799	0.000316591	4	0.15112881	0.199218735	1.517214831	0.226492119	4	0.001914198	0.052082403	0.073506529	0.946029744	4	-0.132059826	0.249013862	-1.060662446	0.366671294	3	0.062291102	0.097750829	1.103738499	0.384742288	4	0.036763731	0.239990281	0.306376833	0.779350242	4	0.133087811	0.226001962	1.177758015	0.323816861	4	0.1179183	0.406152013	0.580660916	0.602212291	3
ID10000343060563	CG7981-RE	FBgn0001402	trol	4	0.192896376	0.399723662	0.965148649	0.405665676	4	0.694228503	1.723805752	0.805460247	0.47947902	4	0.039620458	0.192155265	0.412379627	0.707758937	4	0.271402055	0.10205588	5.318695104	0.012982972	4	0.033052661	0.28938187	0.228436294	0.833992603	3	0.175688442	0.291321616	1.044554508	0.405878877	4	0.391699652	0.378226183	2.071245569	0.130086996	4	0.020981242	0.155192519	0.27038986	0.804395085	4	-0.144244834	0.244901555	-1.177982181	0.323739815	3
ID10000453191111118	CG9659-RB	FBgn0001404	egh	4	-0.413028676	0.111486648	-7.409473412	0.005085565	4	-0.41407581	0.294351976	-2.813473968	0.067099525	4	0.410950358	0.113579618	7.236339873	0.00544295	4	0.141211134	0.190336426	1.483805678	0.234507234	4	0.142760532	0.108664844	2.627538527	0.078490936	3	0.217484783	0.112245221	3.355997617	0.078478774	4	0.095585236	0.293265433	0.651868414	0.560973595	4	0.163186385	0.023010077	14.18390574	0.000759217	4	0.269216168	0.460371201	1.169561291	0.326646855	3
ID10000422823185	CG1639-RA	FBgn0001491	l(1)10Bb	4	-0.368654903	0.402451771	-1.832045125	0.164334501	4	-0.57628635	0.154803942	-7.445370493	0.005015369	4	-0.029364199	0.225811048	-0.260077613	0.811632237	4	-0.049795508	0.145783835	-0.683141688	0.543545884	4	-0.177023307	0.449153321	-0.78825336	0.488094716	3	-0.026143073	0.254019872	-0.178258219	0.874941951	4	-0.033181658	0.37059559	-0.179072059	0.869292304	4	-0.001265529	0.123818127	-0.020441747	0.984974561	4	-0.130556339	0.187110719	-1.395498229	0.257221041	3
ID1000037790281517	CG11233-RA	FBgn0001560	l(1)19Ec	4	-0.937955093	2.311711223	-0.811481195	0.47649495	4	-1.476982617	1.540881463	-1.917061957	0.151073156	4	8.31E-05	0.061598749	0.002698316	0.998016457	4	0.061898983	0.083433681	1.483788864	0.234511346	4	0.001047825	0.152958827	0.013700746	0.98992893	3	0.043738479	0.087658979	0.864227131	0.478556356	4	-0.066305693	0.217954691	-0.608435566	0.585872704	4	0.040250622	0.172369154	0.467028129	0.672307244	4	0.346647288	0.484255161	1.431672043	0.247640687	3
ID100003519731067	CG1666-RA	FBgn0001565	Hlc	4	-0.75409286	0.186589744	-8.082897227	0.003956782	4	-0.956138599	0.127108173	-15.04448651	0.000637491	4	0.30848438	0.16291031	3.787168285	0.032285272	4	-0.153882387	0.0294281	-10.45819374	0.001866327	4	-0.11621422	0.217406059	-1.069098258	0.363405528	3	-0.084056101	0.310495101	-0.468894473	0.685288855	4	0.081085871	0.374249666	0.433325013	0.694045503	4	0.384945457	0.2081052	3.699527523	0.034289204	4	-0.130720888	0.440868311	-0.593015578	0.594904424	3
ID1000033487011184	CG10988-RA	FBgn0001612	l(1)dd4	4	-2.507188486	0.22003078	-22.78943418	0.000185041	4	-2.621718335	0.291331881	-17.99815612	0.000374094	4	0.164287303	0.27005026	1.216716493	0.310702476	4	0.025086814	0.108957517	0.460487996	0.67649322	4	-0.135937089	0.276745845	-0.982396604	0.398345417	3	0.025964155	0.139795098	0.321693938	0.778194167	4	0.203855547	0.3779608	1.078712644	0.359718014	4	0.173570242	0.211440842	1.641785383	0.199173889	4	0.291086572	0.114916266	5.066063895	0.01484785	3
ID1000030853211718	CG1725-RB	FBgn0001624	dlg1	4	-0.143896154	0.360994727	-0.797220252	0.483588665	4	-0.398946405	0.539769289	-1.478210833	0.235879631	4	0.09948132	0.122298884	1.626855736	0.202245221	4	0.019124008	0.119351426	0.320465514	0.76963999	4	0.001744399	0.226638835	0.015393644	0.988684649	3	-0.153104637	0.230798342	-1.1489901	0.369426687	4	0.108610944	0.303516403	0.71568418	0.525861377	4	0.114558153	0.077647812	2.950711703	0.059990284	4	0.246311288	0.471383389	1.04505714	0.372787716	3
ID100003085429718	CG1725-RC	FBgn0001624	dlg1	4	-2.026498903	0.868861951	-4.664720099	0.018596606	4	-2.478606486	0.706879939	-7.012807548	0.005955027	4	0.084119249	0.181774272	0.92553526	0.422952945	4	0.028897896	0.10310553	0.560549876	0.614242837	4	-0.088950825	0.247650184	-0.718358641	0.524428545	3	-0.078186854	0.190193561	-0.712030438	0.550300413	4	-0.01094817	0.07841873	-0.279223353	0.798216541	4	-0.048831516	0.077603435	-1.258488525	0.297244132	4	0.36404405	0.35351767	2.059552216	0.131552405	3
ID1000043051311157	CG1725-RF	FBgn0001624	dlg1	4	-1.296669449	1.150880331	-2.253352349	0.10959754	4	-0.967680696	0.605939464	-3.193984725	0.049559528	4	0.043746933	0.083074247	1.053200824	0.369583634	4	-0.034023956	0.068542453	-0.992784905	0.393996412	4	-0.026348232	0.651395251	-0.080897832	0.940617901	3	-0.021741895	0.159100463	-0.236693639	0.834928344	4	-0.14668119	0.204929078	-1.431531255	0.247677219	4	-0.047639621	0.092272231	-1.032588474	0.377745341	4	0.120898077	0.279849825	0.864021098	0.451128689	3
ID10000431070716	CG9078-RA	FBgn0001941	ifc	4	-0.009431796	0.295833897	-0.06376413	0.953168956	4	-0.289593536	0.166766552	-3.473040993	0.040257553	4	0.171965308	0.26731909	1.286592046	0.288530424	4	0.3346931	0.11476649	5.832592771	0.010040045	4	0.453551301	0.517401807	1.753187927	0.177852633	3	0.33311187	0.41192942	1.400644519	0.296310008	4	0.061791619	0.201290767	0.613953836	0.582664824	4	-0.02164957	0.035887102	-1.206537688	0.314075786	4	-0.156808552	0.196627702	-1.594979246	0.208982386	3
ID1000030673011128	CG9075-RB_01435-01673	FBgn0001942	eIF-4a	4	0.427809347	0.283773401	3.015147614	0.056978183	4	0.298441208	0.08296338	7.19452869	0.00553419	4	0.337193668	0.23466253	2.873860332	0.063848451	4	0.005154404	0.237777384	0.043354869	0.968142915	4	0.10611439	0.25033626	0.847774829	0.458843631	3	0.024030795	0.661698382	0.062902613	0.955565068	4	-0.156545069	0.381639471	-0.820381961	0.472112719	4	0.288029913	0.157384097	3.660216223	0.035239783	4	-0.071478972	0.628417135	-0.227488934	0.834665498	3
ID10000306730111612	CG9075-RB_01435-01673	FBgn0001942	eIF-4a	4	0.444826681	0.218978733	4.062738647	0.026888404	4	0.270063391	0.06968099	7.751422324	0.004465796	4	0.438089139	0.232783194	3.763924107	0.032801805	4	0.013980919	0.242042577	0.11552446	0.915328225	4	0.190138846	0.291187638	1.305954106	0.282682544	3	0.0468329	0.494004463	0.164202895	0.884665844	4	-0.187206594	0.438414463	-0.854016506	0.455866015	4	0.317345033	0.132178125	4.801778391	0.01719077	4	-0.073114952	0.631673165	-0.231496147	0.831820544	3
ID1000030673011318	CG9075-RB_01435-01673	FBgn0001942	eIF-4a	4	0.481703735	0.187312544	5.143315288	0.014242458	4	0.244400627	0.074032079	6.602560149	0.007072672	4	0.155598238	0.304127222	1.023244396	0.381502005	4	0.110230908	0.160195376	1.376205862	0.262492748	4	0.169570106	0.402897719	0.841752624	0.461732656	3	0.015390837	0.476261459	0.055972852	0.96045218	4	-0.244042686	0.45857827	-1.064344743	0.365242271	4	0.147327959	0.189352515	1.556123603	0.217535906	4	-0.020188993	0.557179069	-0.072468599	0.946790029	3
ID1000030674010128	CG9075-RB_01196-01434	FBgn0001942	eIF-4a	4	0.02170779	0.177700659	0.244318626	0.822740596	4	-0.103657178	0.112631111	-1.840649127	0.162932593	4	0.47388727	0.241407937	3.926028912	0.029407404	4	0.125628099	0.204048774	1.23135363	0.305916593	4	0.038772529	0.170580273	0.454595697	0.680278026	3	0.09951483	0.487434682	0.353616081	0.7574239	4	0.048454619	0.446951437	0.216822747	0.842254476	4	0.274253166	0.153627809	3.570358357	0.037542503	4	-0.160353946	0.606152144	-0.529088109	0.633393006	3
ID10000306740101612	CG9075-RB_01196-01434	FBgn0001942	eIF-4a	4	0.016096865	0.075247344	0.427838745	0.697622679	4	-0.176810097	0.119631518	-2.955911618	0.059739915	4	0.491157504	0.253318993	3.877778755	0.030368573	4	0.113293024	0.149300644	1.517649501	0.226389843	4	0.044780765	0.199374881	0.44921171	0.683747405	3	0.05368394	0.335877302	0.276837141	0.807892698	4	0.045078103	0.447726961	0.201364255	0.853293851	4	0.233313224	0.144573289	3.227611759	0.048303506	4	-0.129586281	0.587198339	-0.441371417	0.688818354	3
ID1000030674010318	CG9075-RB_01196-01434	FBgn0001942	eIF-4a	4	0.011072639	0.065111816	0.340111513	0.756194016	4	-0.156241506	0.078736315	-3.968727905	0.028589198	4	0.18890112	0.377674831	1.000337349	0.39086275	4	0.107931048	0.096754077	2.231038763	0.11188851	4	0.205225106	0.392129338	1.046721508	0.372130709	3	0.09870976	0.384643649	0.444490168	0.700159253	4	-0.036817777	0.497832568	-0.147912289	0.89179409	4	0.134384414	0.17358006	1.54838539	0.219285433	4	-0.084140534	0.582139685	-0.28907335	0.791350348	3
ID100003067509128	CG9075-RB_01435-01673	FBgn0001942	eIF-4a	4	0.450897179	0.198277387	4.548145269	0.019911981	4	0.233896274	0.110848031	4.220125	0.024322079	4	0.413009838	0.128894347	6.408501967	0.00769811	4	0.091511146	0.139613481	1.310921346	0.28120243	4	0.131464091	0.245720475	1.070029601	0.363046714	3	0.085732777	0.692304985	0.214491487	0.850046521	4	-0.107882608	0.287083568	-0.751576338	0.50689339	4	0.149069966	0.106534939	2.79851789	0.067936412	4	-0.186481286	0.52032014	-0.716794419	0.525266191	3
ID1000030675091612	CG9075-RB_01435-01673	FBgn0001942	eIF-4a	4	0.491032322	0.0879341	11.16818899	0.001538606	4	0.219733553	0.085633392	5.131959599	0.014329404	4	0.334231328	0.169011852	3.95512295	0.028846685	4	0.016274433	0.163074704	0.199594818	0.854560409	4	0.091060019	0.32535491	0.559758073	0.614719887	3	0.144491204	0.628125767	0.398433116	0.728822059	4	-0.09046926	0.273395068	-0.661820716	0.555381674	4	0.133921604	0.142994071	1.87310709	0.157767361	4	-0.165216794	0.57704315	-0.572632372	0.606995092	3
ID100003067509318	CG9075-RB_01435-01673	FBgn0001942	eIF-4a	4	0.488673545	0.090242662	10.83021123	0.00168418	4	0.291397126	0.086303978	6.75280871	0.006633633	4	0.132073546	0.349362953	0.75608215	0.504552115	4	0.053665963	0.053618195	2.001781803	0.139085636	4	0.26460197	0.630057645	0.8399294	0.462610432	3	0.148927838	0.63448481	0.406551233	0.723714649	4	-0.201809816	0.333790977	-1.209198745	0.3131903	4	0.045183512	0.206160116	0.438334172	0.690788715	4	-0.114377747	0.561302077	-0.407544357	0.710946239	3
ID100003067608128	CG9075-RB_00001-00239	FBgn0001942	eIF-4a	4	-0.409012092	0.460154663	-1.777715735	0.173515388	4	0.167439496	0.724615079	0.462147425	0.675429617	4	0.028073358	0.165868731	0.338500908	0.757292083	4	0.061415025	0.12813884	0.958570015	0.408490623	4	0.381821276	0.728957521	1.047581689	0.371791591	3	0.259191876	0.199144419	2.254311217	0.152892762	4	0.26851096	0.143971159	3.730065973	0.033573306	4	0.069852041	0.134823491	1.036199866	0.376302946	4	0.015411524	0.182242077	0.169132446	0.876453486	3
ID1000030676081612	CG9075-RB_00001-00239	FBgn0001942	eIF-4a	4	-1.32E-05	0.388941499	-6.79E-05	0.99995006	4	-0.051897101	0.318097619	-0.326296695	0.765637378	4	0.018212949	0.153178734	0.237799971	0.827352105	4	0.047951635	0.097630352	0.982309993	0.398381865	4	0.380890808	0.656752082	1.15992265	0.330006621	3	0.230077581	0.093246898	4.273665588	0.050629755	4	0.267081685	0.07115493	7.507046528	0.004897719	4	0.065498956	0.12669951	1.033925955	0.377210532	4	0.042515311	0.142677182	0.595965111	0.593169144	3
ID100003067608318	CG9075-RB_00001-00239	FBgn0001942	eIF-4a	4	-0.225179862	0.402600096	-1.11862796	0.344797268	4	-0.254016785	0.108103253	-4.699521591	0.0182259	4	0.044641118	0.093103822	0.958953514	0.408325444	4	0.04476781	0.059056803	1.516093252	0.226756257	4	0.504416047	0.626984279	1.609022951	0.205983719	3	0.307541488	0.164904725	3.23021359	0.083946325	4	0.159575463	0.126439	2.524149385	0.085863482	4	-0.005534729	0.093470726	-0.118426998	0.913213887	4	0.011063486	0.196746887	0.112464157	0.917558505	3
ID100003067905128	CG9075-RB_01196-01434	FBgn0001942	eIF-4a	4	0.023024627	0.18333807	0.251171256	0.817903169	4	-0.193415778	0.157665355	-2.453497513	0.091394478	4	0.362032069	0.255223192	2.836984099	0.065809783	4	0.244482282	0.110814879	4.412445044	0.021599336	4	-0.03145677	0.160309015	-0.392451663	0.72094581	3	0.111421258	0.63248981	0.305123144	0.789098267	4	0.071401619	0.237818092	0.600472561	0.590524324	4	0.044667076	0.277899738	0.321461806	0.768955433	4	-0.341574968	0.388603657	-1.757960648	0.176999022	3
ID1000030679051612	CG9075-RB_01196-01434	FBgn0001942	eIF-4a	4	0.095211637	0.233376233	0.815949728	0.474290558	4	-0.25232436	0.079228015	-6.369574223	0.007832238	4	0.314877167	0.280905721	2.241870805	0.110769233	4	0.204714693	0.117344545	3.48912159	0.039792058	4	-0.042600255	0.131651715	-0.647165968	0.563630573	3	0.01609851	0.462731059	0.060258408	0.957429498	4	0.084310029	0.241333664	0.698700943	0.535032984	4	0.043016524	0.24738195	0.347774153	0.750980454	4	-0.360442022	0.392311062	-1.837531779	0.163438918	3
ID100003067905318	CG9075-RB_01196-01434	FBgn0001942	eIF-4a	4	0.058826241	0.201994522	0.582453825	0.601147846	4	-0.296531511	0.109037595	-5.43906915	0.012201689	4	0.05553952	0.477482803	0.232634642	0.831012888	4	0.368003823	0.228168989	3.225712882	0.048373352	4	0.175960594	0.626767741	0.561485802	0.613679284	3	0.068227129	0.415186818	0.284625736	0.802695544	4	0.011771405	0.216758254	0.108613207	0.920366437	4	-0.055887198	0.197851654	-0.564940421	0.611602237	4	-0.339483764	0.341893291	-1.9859048	0.141244509	3
ID100003068004128	CG9075-RB_01674-01910	FBgn0001942	eIF-4a	4	-0.094706303	0.136534042	-1.387292161	0.259449382	4	-0.114581811	0.313664377	-0.730601366	0.517909511	4	0.385182858	0.08429966	9.138420222	0.002769782	4	0.268459091	0.088588605	6.060804159	0.009013106	4	-0.08747713	0.474519524	-0.368697707	0.73683575	3	0.06214215	0.103797961	1.03695063	0.408687999	4	-0.005678407	0.161607466	-0.070274065	0.948397778	4	0.17649409	0.153007736	2.306995643	0.104317509	4	-0.378952794	0.434091811	-1.74595689	0.179154914	3
ID1000030680041612	CG9075-RB_01674-01910	FBgn0001942	eIF-4a	4	-0.098523521	0.076919385	-2.561734502	0.083088517	4	-0.245252073	0.221844123	-2.211030605	0.113991972	4	0.341322251	0.120331498	5.673032505	0.010850737	4	0.26440066	0.102049552	5.181809303	0.013952796	4	-0.063571865	0.412785161	-0.308014292	0.778218836	3	-0.123517484	0.0500404	-4.275316701	0.050593573	4	0.004240005	0.174336078	0.048641736	0.964261994	4	0.191467655	0.145659248	2.628980423	0.078393756	4	-0.376502252	0.48193021	-1.562476242	0.216111214	3
ID100003068004318	CG9075-RB_01674-01910	FBgn0001942	eIF-4a	4	-0.084037014	0.110393079	-1.522505117	0.22525079	4	-0.169379379	0.148795343	-2.276675806	0.107263079	4	0.278073859	0.348032931	1.597974414	0.208338773	4	0.378916868	0.312201846	2.427383907	0.093548605	4	0.145473441	0.253557514	1.147459124	0.334402626	3	-0.07182272	0.1005238	-1.237523861	0.341469174	4	-0.035244514	0.160798749	-0.438368019	0.69076674	4	0.152572623	0.140669113	2.169241276	0.118540595	4	-0.325996866	0.36645267	-1.779203115	0.173256303	3
ID100003068103128	CG9075-RB_00240-00478	FBgn0001942	eIF-4a	4	0.866124653	0.406355126	4.262895178	0.023679809	4	0.779901548	0.105104411	14.84051034	0.000663851	4	-0.011216424	0.162089024	-0.138398312	0.89869325	4	0.159002327	0.050603509	6.284241143	0.008137188	4	0.340154169	0.613989656	1.108012701	0.348704763	3	0.403310216	0.154609801	4.518172704	0.045657506	4	0.556387645	0.220218311	5.053055243	0.014953075	4	0.253241709	0.11828323	4.281954596	0.023400657	4	-0.246438106	0.308275263	-1.598818559	0.20815778	3
ID1000030681031612	CG9075-RB_00240-00478	FBgn0001942	eIF-4a	4	0.771252659	0.272492772	5.660720127	0.010916804	4	0.745745119	0.041122993	36.26900965	4.61E-05	4	-0.106324253	0.178444949	-1.191675689	0.319068378	4	0.146559082	0.095394511	3.072694247	0.054447057	4	0.329481013	0.492494231	1.338009632	0.273273208	3	0.486726339	0.154527483	5.455565144	0.031994817	4	0.520777251	0.129855974	8.020843934	0.00404601	4	0.200590422	0.110219596	3.639832266	0.035745963	4	-0.319675506	0.459576014	-1.391175765	0.258392228	3
ID100003068103318	CG9075-RB_00240-00478	FBgn0001942	eIF-4a	4	0.810203004	0.251071565	6.453960667	0.007545273	4	0.816170588	0.114763194	14.22356003	0.000752959	4	-0.114456972	0.185866819	-1.231601994	0.305836042	4	0.230796257	0.15559255	2.966674918	0.059225822	4	0.438232563	0.546868449	1.602698289	0.207328187	3	0.384756061	0.224705519	2.965735108	0.09737102	4	0.408720124	0.213837218	3.822722043	0.031515195	4	0.04709049	0.080717383	1.166799238	0.327606093	4	-0.239122662	0.370809814	-1.28973211	0.287573499	3
ID100003068202128	CG9075-RB_00240-00478	FBgn0001942	eIF-4a	4	0.848597295	0.188232027	9.016502777	0.002880393	4	0.501993755	0.426843685	2.352119866	0.100112931	4	0.021593292	0.169774938	0.254375501	0.815644929	4	0.176261844	0.042841887	8.228481759	0.003757416	4	0.2792432	0.617202247	0.904867737	0.432237582	3	0.468057641	0.208615307	3.886098423	0.060291014	4	0.532860712	0.193385223	5.510873094	0.011764758	4	0.241469815	0.100103865	4.824385427	0.016972308	4	-0.331271152	0.425003485	-1.558910288	0.216909663	3
ID1000030682021612	CG9075-RB_00240-00478	FBgn0001942	eIF-4a	4	0.819296308	0.31381831	5.22146912	0.013662349	4	0.523902734	0.428196613	2.447019511	0.091923149	4	-0.023604629	0.198140258	-0.238261818	0.827025068	4	0.168943335	0.02337298	14.45629402	0.000717577	4	0.281598117	0.582276084	0.967232296	0.404774728	3	0.49258049	0.290622824	2.935675949	0.099087108	4	0.611338521	0.191581696	6.382013869	0.007789045	4	0.252823108	0.059504838	8.49756476	0.003422538	4	-0.29351746	0.494894162	-1.186182753	0.320933986	3
ID100003068202318	CG9075-RB_00240-00478	FBgn0001942	eIF-4a	4	0.812537747	0.415515377	3.91098762	0.029702787	4	1.016219066	0.450300748	4.513512677	0.020325892	4	-0.082291679	0.24534405	-0.670826776	0.550358209	4	0.113776736	0.257475943	0.88378537	0.441897814	4	0.34907976	0.53596419	1.302623448	0.28367958	3	0.384824868	0.185964261	3.584216763	0.069790824	4	0.465565056	0.222628512	4.182438723	0.024906766	4	0.080046415	0.114841584	1.394031897	0.257617709	4	-0.283068491	0.41030961	-1.379779971	0.261507447	3
ID100003068301128	CG9075-RB_01196-01434	FBgn0001942	eIF-4a	4	0.106500547	0.203323818	1.047595393	0.371786191	4	-0.200536896	0.087165752	-4.601277266	0.019297975	4	0.409406619	0.245167582	3.339810388	0.044393734	4	0.261402931	0.196214249	2.664464312	0.076048415	4	-0.247482439	0.259478328	-1.907538409	0.152494994	3	0.091860468	0.577243098	0.275632569	0.808697939	4	0.099932114	0.221453326	0.902511751	0.433307619	4	0.177658833	0.24000427	1.480463938	0.235325898	4	-0.420392123	0.557000711	-1.509485051	0.228319426	3
ID1000030683011612	CG9075-RB_01196-01434	FBgn0001942	eIF-4a	4	0.060639055	0.128618752	0.942927118	0.415281229	4	-0.183738826	0.061172125	-6.007273004	0.00924115	4	0.355767329	0.202292939	3.517347973	0.038991427	4	0.275033013	0.232550821	2.365358348	0.098918623	4	-0.231560168	0.266907836	-1.735132036	0.181124863	3	0.083679097	0.312413793	0.463924613	0.688298861	4	0.095819498	0.212554694	0.901598512	0.433723035	4	0.137126747	0.274585624	0.998790434	0.391502673	4	-0.422688939	0.545454879	-1.549858493	0.218951182	3
ID100003068301318	CG9075-RB_01196-01434	FBgn0001942	eIF-4a	4	0.040654251	0.116557658	0.697581821	0.535641771	4	-0.171219568	0.039249012	-8.724783611	0.003169859	4	0.141296445	0.639074845	0.442190601	0.688287488	4	0.271573005	0.39535353	1.373823603	0.263151687	4	0.071096392	0.759482497	0.187223252	0.863432119	3	0.06610071	0.250934977	0.456252806	0.692963768	4	0.066867638	0.255428195	0.523572881	0.636790791	4	0.00761913	0.403944536	0.037723646	0.972277918	4	-0.34053238	0.48588393	-1.401702581	0.255549905	3
ID100003068400128	CG9075-RB_01674-01910	FBgn0001942	eIF-4a	4	-0.100804166	0.180621142	-1.116194535	0.345689169	4	-0.179512065	0.111108905	-3.231281323	0.048168889	4	0.521127427	0.375448104	2.776029083	0.069219415	4	0.212151785	0.24685693	1.718823817	0.184139579	4	-0.328179598	0.279532306	-2.348062039	0.100482511	3	0.113960052	0.205678764	0.959674178	0.438486859	4	0.024126333	0.440315895	0.109586474	0.919656627	4	0.396718284	0.338395906	2.344699072	0.100790061	4	-0.410657629	0.680516872	-1.206899186	0.313955345	3
ID1000030684001612	CG9075-RB_01674-01910	FBgn0001942	eIF-4a	4	-0.087250209	0.190664418	-0.915222775	0.427562825	4	-0.149247585	0.100424862	-2.972323447	0.058958247	4	0.499046364	0.342117344	2.917398797	0.06162583	4	0.20420444	0.266490974	1.532543013	0.222916041	4	-0.267962849	0.279112995	-1.920102998	0.150622405	3	0.126417679	0.128140716	1.708760885	0.229620432	4	-0.012722108	0.448936708	-0.056676623	0.958366432	4	0.303053623	0.386697796	1.567392556	0.215015757	4	-0.43635907	0.697522047	-1.251169255	0.299558089	3
ID100003068400318	CG9075-RB_01674-01910	FBgn0001942	eIF-4a	4	-0.050757289	0.204118256	-0.497332182	0.653120355	4	-0.145450582	0.085754989	-3.392236025	0.042704505	4	0.428374226	0.588425894	1.456000597	0.241414873	4	0.139573712	0.362301286	0.770484221	0.497128424	4	-0.095661826	0.583705059	-0.32777453	0.76462452	3	0.107865381	0.05886358	3.17392043	0.086571476	4	0.039195396	0.364012845	0.215351718	0.843302945	4	0.293154096	0.52101948	1.125309541	0.342360049	4	-0.383153725	0.592081869	-1.294259275	0.286199698	3
ID1000030685111128	CG9075-RB_00718-00956	FBgn0001942	eIF-4a	4	0.039172147	0.150062858	0.522076516	0.637714736	4	-0.183974433	0.078207146	-4.704798511	0.018170531	4	0.499232123	0.167161804	5.973040605	0.009390961	4	0.077605727	0.19276893	0.805168416	0.479624059	4	-0.002855982	0.124293546	-0.04595544	0.966233761	3	0.261483594	0.387761539	1.167993277	0.363206086	4	0.183173861	0.401137716	0.913271693	0.428440118	4	0.229156589	0.093638164	4.894512639	0.016317208	4	-0.095112573	0.747524587	-0.254473431	0.81557595	3
ID10000306851111612	CG9075-RB_00718-00956	FBgn0001942	eIF-4a	4	0.057623824	0.155905464	0.73921494	0.513362284	4	-0.214072829	0.07257086	-5.899691076	0.009722847	4	0.494184271	0.138889101	7.11624264	0.005710519	4	0.075573201	0.194678296	0.776390611	0.494110264	4	0.095761367	0.142562006	1.343434618	0.271713818	3	0.282835496	0.358003251	1.368382682	0.304633966	4	0.13890642	0.431506045	0.643821435	0.565526072	4	0.279992738	0.116606502	4.802352075	0.017185181	4	-0.133282129	0.758962875	-0.351221736	0.748640543	3
ID1000030685111318	CG9075-RB_00718-00956	FBgn0001942	eIF-4a	4	0.06105791	0.134535426	0.907685241	0.430961067	4	-0.226250293	0.059330906	-7.626726357	0.004679613	4	0.475535459	0.148344195	6.411244606	0.007688774	4	0.111538592	0.246340185	0.905565547	0.431921111	4	0.121171675	0.192604863	1.258241078	0.297322058	3	0.224065675	0.350396678	1.107582226	0.383413375	4	0.1372184	0.452708699	0.606210573	0.587169762	4	0.318916868	0.149246168	4.273702606	0.023520994	4	-0.057837002	0.723213173	-0.159944547	0.883087258	3
ID1000030686110128	CG9075-RB_00001-00239	FBgn0001942	eIF-4a	4	-0.359006897	0.437070721	-1.642786303	0.198969864	4	-0.315346424	0.180414368	-3.495801671	0.039600702	4	0.106110411	0.138889605	1.527982049	0.223973564	4	0.032542845	0.043879113	1.483295493	0.234632018	4	0.353537303	0.607110411	1.164655708	0.328352479	3	0.23475964	0.176099188	2.309014765	0.147236048	4	0.378011044	0.086156164	8.77502031	0.003117351	4	0.129190473	0.045757956	5.646688952	0.010992738	4	-0.101697893	0.271000449	-0.750536715	0.507434857	3
ID10000306861101612	CG9075-RB_00001-00239	FBgn0001942	eIF-4a	4	-0.197365799	0.570248576	-0.692209703	0.538571722	4	-0.371774683	0.037972047	-19.58149305	0.000290985	4	0.16052135	0.079341076	4.046361807	0.027175126	4	0.059494245	0.058651352	2.028742473	0.135508183	4	0.407157318	0.730992814	1.11398446	0.346501188	3	0.193432929	0.139276799	2.405538205	0.137939127	4	0.241037406	0.14173529	3.401233461	0.042422852	4	0.123217879	0.077385096	3.184537741	0.049919795	4	-0.070177374	0.320514231	-0.43790489	0.69106747	3
ID1000030686110318	CG9075-RB_00001-00239	FBgn0001942	eIF-4a	4	-0.068815733	0.644805127	-0.213446607	0.844661452	4	-0.372317619	0.195988681	-3.799378794	0.032018105	4	0.089104278	0.106058923	1.680278764	0.191494712	4	0.053662893	0.109686568	0.978477018	0.399998012	4	0.401258368	0.599436268	1.338785753	0.273049535	3	0.289641362	0.083672586	5.995674117	0.026708445	4	0.283547364	0.194199423	2.920166915	0.061487816	4	0.12332783	0.116147482	2.123641903	0.123754366	4	-0.024392493	0.307071892	-0.158871545	0.883862833	3
ID100003068719128	CG9075-RB_00957-01195	FBgn0001942	eIF-4a	4	0.025611103	0.107120421	0.478174065	0.665209972	4	-0.176992698	0.046581657	-7.599244307	0.004728544	4	0.164398934	0.453581653	0.724892344	0.520941299	4	0.113097023	0.104023205	2.174457581	0.117961077	4	0.098683427	0.263367925	0.749395938	0.508029553	3	0.22355262	0.133819541	2.893482477	0.101569348	4	0.020233403	0.280060375	0.14449315	0.894272078	4	0.136600189	0.164491003	1.660883415	0.195321331	4	-0.122828265	0.594918292	-0.412924823	0.707400057	3
ID1000030687191612	CG9075-RB_00957-01195	FBgn0001942	eIF-4a	4	0.031264359	0.177609865	0.352056563	0.748074482	4	-0.176890357	0.050691773	-6.979055869	0.006037791	4	0.392034282	0.176468644	4.443104137	0.021202375	4	0.089556137	0.09585945	1.868488423	0.158490627	4	0.015725693	0.173384455	0.181396803	0.86761979	3	0.19088076	0.23495192	1.40716098	0.294662975	4	0.028833991	0.325024727	0.177426446	0.870476781	4	0.131690861	0.201517686	1.306990603	0.282373019	4	-0.153168455	0.614010631	-0.498911411	0.652130044	3
ID100003068719318	CG9075-RB_00957-01195	FBgn0001942	eIF-4a	4	0.130983855	0.195420506	1.340533369	0.272546594	4	-0.235542186	0.132294963	-3.560863991	0.037796898	4	0.358865019	0.219479949	3.270139437	0.046772109	4	0.103702027	0.035835546	5.78766271	0.01026006	4	0.034171191	0.183125444	0.37319982	0.733810146	3	0.167270553	0.146168395	1.982104931	0.185960571	4	0.024672479	0.344598011	0.143195712	0.895212809	4	0.140539392	0.179844249	1.562901153	0.216016291	4	-0.130060223	0.613085984	-0.424280531	0.699948374	3
ID100003068818128	CG9075-RB_00001-00239	FBgn0001942	eIF-4a	4	-0.092501926	0.330842928	-0.559189383	0.615062672	4	-0.019866786	0.232658312	-0.170780799	0.875264774	4	-0.020170839	0.122354503	-0.329711434	0.763297988	4	0.039714951	0.030216923	2.628656157	0.078415598	4	0.345365735	0.586155426	1.178410091	0.323592793	3	0.222867863	0.056618079	6.817936446	0.020842455	4	0.276840162	0.109813174	5.04202098	0.015043093	4	0.07217342	0.086045545	1.677563206	0.192025337	4	0.004793927	0.101177302	0.094762901	0.930477938	3
ID1000030688181612	CG9075-RB_00001-00239	FBgn0001942	eIF-4a	4	0.006811238	0.479840456	0.028389595	0.979134398	4	-0.153575944	0.279757106	-1.097923454	0.352459157	4	-0.071464643	0.107896459	-1.324689314	0.277142394	4	-0.283178	0.400165955	-1.415302807	0.251927419	4	0.440006306	0.572139765	1.53810776	0.221633243	3	0.325664604	0.214159104	2.633871873	0.118967484	4	-2.295105718	4.995976916	-0.918781554	0.42596684	4	0.086521428	0.08373447	2.066566565	0.130671031	4	0.027807298	0.183340789	0.303340006	0.781450483	3
ID100003068818318	CG9075-RB_00001-00239	FBgn0001942	eIF-4a	4	0.083458165	0.332512989	0.501984392	0.650205777	4	0.005978646	0.263699996	0.045344301	0.96668239	4	-0.014536375	0.114104666	-0.254790187	0.815352848	4	0.063666259	0.068874494	1.848761567	0.161623451	4	0.415304478	0.672661889	1.234809002	0.304797886	3	0.404670503	0.067215671	10.42777474	0.00907143	4	0.243361697	0.078757174	6.180051535	0.008531033	4	0.052759263	0.099896432	1.056279218	0.368379404	4	0.079666216	0.202898919	0.785279849	0.489596764	3
ID100003068917128	CG9075-RB_00240-00478	FBgn0001942	eIF-4a	4	1.042241952	0.365895175	5.696942852	0.010723924	4	0.76739999	0.16896384	9.083600282	0.002818809	4	-0.014293745	0.264480307	-0.108089292	0.920748573	4	0.072287866	0.165890195	0.871514632	0.447608898	4	0.436937981	0.6625458	1.318966874	0.278822332	3	0.590302642	0.288041467	3.549607562	0.071016139	4	0.54623839	0.200115402	5.459233874	0.012076872	4	0.246240565	0.136845029	3.598823668	0.036792777	4	-0.145396746	0.522972714	-0.55603951	0.616963679	3
ID1000030689171612	CG9075-RB_00240-00478	FBgn0001942	eIF-4a	4	0.96832855	0.256152888	7.560551488	0.004798588	4	0.829931204	0.249275407	6.658749161	0.006904131	4	-0.041963473	0.236672322	-0.354612426	0.746342783	4	0.109837495	0.086126438	2.550610406	0.083898186	4	0.457257609	0.650015527	1.406912881	0.254155531	3	0.543699481	0.29242207	3.220396898	0.084395823	4	0.56276541	0.252236744	4.462200088	0.020959896	4	0.196994878	0.129019141	3.053731058	0.055265221	4	-0.142767525	0.520089499	-0.549011372	0.621219803	3
ID100003068917318	CG9075-RB_00240-00478	FBgn0001942	eIF-4a	4	1.044765723	0.385777204	5.416420207	0.012343901	4	0.814255994	0.187994874	8.662533979	0.003236559	4	-0.022479188	0.162018794	-0.277488647	0.799428329	4	0.034465992	0.15345046	0.449213281	0.683746391	4	0.457273888	0.667122052	1.370885241	0.26396688	3	0.554092744	0.293531758	3.26955008	0.082179178	4	0.570969831	0.242226822	4.714340274	0.018070965	4	0.250315949	0.161365919	3.102463642	0.053193165	4	-0.18630754	0.493699141	-0.754741196	0.505247959	3
ID100003069016128	CG9075-RB_01674-01910	FBgn0001942	eIF-4a	4	-0.095441109	0.057607429	-3.313500037	0.045273468	4	-0.206697598	0.093340207	-4.428908081	0.021384995	4	0.381113045	0.160575362	4.746843359	0.01773708	4	0.18802599	0.090348529	4.162236869	0.025227667	4	0.040532587	0.232632998	0.348468077	0.75050919	3	0.043820616	0.041849148	1.813645842	0.21140699	4	-0.02562993	0.165782605	-0.309199267	0.777400536	4	0.214876527	0.155858077	2.757335789	0.070308889	4	-0.304042691	0.529567158	-1.148268682	0.334115312	3
ID1000030690161612	CG9075-RB_01674-01910	FBgn0001942	eIF-4a	4	-0.076106001	0.080750746	-1.884960931	0.155928597	4	-0.196983792	0.089085015	-4.422377697	0.021469686	4	0.384413573	0.128390435	5.988196427	0.009324244	4	0.165823662	0.08008217	4.141337899	0.025565278	4	-0.008426322	0.288793513	-0.058355342	0.957135114	3	0.112565387	0.112200527	1.737683192	0.224398722	4	-0.021260633	0.17416617	-0.244141936	0.822865467	4	0.229812079	0.148460805	3.095929299	0.053465252	4	-0.324722915	0.512178891	-1.268005849	0.294262958	3
ID100003069016318	CG9075-RB_01674-01910	FBgn0001942	eIF-4a	4	-0.090554291	0.065584953	-2.761434942	0.070068169	4	-0.215626179	0.091253733	-4.725859893	0.017951704	4	0.348624303	0.140400598	4.96613702	0.015681688	4	0.147103133	0.11028569	2.667673982	0.075840575	4	0.070578434	0.24288672	0.581163386	0.601913842	3	0.062486956	0.121567564	0.890291621	0.467246357	4	-0.028687321	0.230861189	-0.248524419	0.819770358	4	0.24884093	0.173762549	2.864149173	0.064357798	4	-0.303556964	0.50792512	-1.195282345	0.317849417	3
ID100003069115128	CG9075-RB_00001-00239	FBgn0001942	eIF-4a	4	0.115807543	0.551895992	0.41967162	0.702967385	4	0.129855695	0.152942357	1.698099826	0.188053412	4	-0.028850462	0.185060367	-0.311795143	0.775609273	4	0.00942288	0.035972392	0.523895103	0.636591948	4	0.294719627	0.593244924	0.993584994	0.39366332	3	0.333891774	0.077139791	7.497006491	0.017330802	4	0.255928504	0.176327649	2.902874342	0.062356386	4	0.058733403	0.111567643	1.052875219	0.369711229	4	-0.191480426	0.285267823	-1.342460737	0.27199306	3
ID1000030691151612	CG9075-RB_00001-00239	FBgn0001942	eIF-4a	4	-0.008453539	0.459028411	-0.036832313	0.972932534	4	-0.043491539	0.373227246	-0.233056615	0.830713609	4	-0.023026109	0.146093613	-0.315224031	0.773246068	4	0.07126152	0.062684482	2.273657459	0.107561782	4	0.315895519	0.557521874	1.133213006	0.339499225	3	0.287336067	0.109142425	4.559919468	0.044880508	4	0.141765929	0.127608054	2.221896263	0.112843818	4	0.050655807	0.096815502	1.046439995	0.372241757	4	-0.133016967	0.206512811	-1.288220002	0.288033895	3
ID100003069115318	CG9075-RB_00001-00239	FBgn0001942	eIF-4a	4	0.146109025	0.610798513	0.478419714	0.665054076	4	0.130255289	0.29958938	0.86955879	0.448525225	4	-0.02836009	0.135906503	-0.417347067	0.704492853	4	0.039380943	0.036439527	2.161440948	0.119413567	4	0.404665664	0.756369852	1.070020607	0.363050178	3	0.224749095	0.059804335	6.509174449	0.022797953	4	0.168969559	0.140993884	2.396835304	0.096147801	4	0.061604673	0.103380411	1.191805533	0.319024412	4	-0.103303328	0.222803319	-0.927305107	0.42216636	3
ID100003069313128	CG9075-RB_01435-01673	FBgn0001942	eIF-4a	4	0.554890792	0.203535644	5.45251711	0.012118262	4	0.213363816	0.127184466	3.355186725	0.043889628	4	0.168420348	0.103380585	3.258258736	0.047193663	4	0.119775936	0.137435034	1.743018967	0.179687137	4	0.047022303	0.270198072	0.348058021	0.750787653	3	0.113053554	0.564104305	0.347124634	0.761621679	4	-0.142485898	0.057585015	-4.948714411	0.015833269	4	0.054846454	0.071968545	1.524178485	0.224859708	4	-0.348792697	0.476413621	-1.464243176	0.239344299	3
ID1000030693131612	CG9075-RB_01435-01673	FBgn0001942	eIF-4a	4	0.501622639	0.219409024	4.572488675	0.019627564	4	0.181725853	0.07593619	4.786277884	0.017342675	4	0.171073651	0.150582699	2.272155467	0.107710797	4	0.118730637	0.107901096	2.200730889	0.115093314	4	0.03842638	0.169262395	0.454045099	0.680632341	3	0.119921518	0.477827444	0.434697011	0.70618931	4	-0.138409797	0.092269455	-3.000121707	0.057663294	4	0.086456566	0.095099956	1.818225152	0.166615594	4	-0.35671401	0.434933641	-1.640314644	0.199474108	3
ID100003069313318	CG9075-RB_01435-01673	FBgn0001942	eIF-4a	4	0.47760678	0.171261104	5.577527741	0.011377302	4	0.19684715	0.042218423	9.325177691	0.002610996	4	0.195590112	0.150985329	2.590849227	0.081014484	4	0.146940546	0.088310253	3.327825302	0.044791762	4	-0.041399373	0.19998514	-0.414024494	0.7066765	3	0.128126633	0.512629409	0.43290891	0.707294141	4	-0.145002411	0.12649553	-2.292609256	0.105702781	4	0.036025008	0.065388605	1.101874187	0.350984294	4	-0.355872875	0.401332567	-1.773456252	0.174259806	3
ID100003069412128	CG9075-RB_00718-00956	FBgn0001942	eIF-4a	4	0.035924683	0.149100735	0.481884716	0.662857514	4	-0.219394178	0.032307402	-13.58166628	0.000863376	4	0.324571863	0.148673706	4.366230873	0.022216074	4	0.298934506	0.190528556	3.137949634	0.051745628	4	-0.116876792	0.233713833	-1.000170086	0.390931895	3	0.235563261	0.185519739	2.199267521	0.158890897	4	0.276741579	0.150457078	3.678678108	0.034789217	4	0.070254543	0.165340768	0.849815128	0.45786843	4	-0.379287316	0.523726499	-1.448417511	0.243337002	3
ID1000030694121612	CG9075-RB_00718-00956	FBgn0001942	eIF-4a	4	0.039192831	0.117103621	0.669370091	0.551168355	4	-0.216071136	0.040003787	-10.80253402	0.001696898	4	0.311992803	0.158620515	3.933826633	0.029255757	4	0.30527192	0.142678324	4.279163248	0.023441274	4	-0.106902193	0.21590521	-0.990269686	0.395045277	3	0.262524109	0.327472514	1.388529036	0.299402612	4	0.252913992	0.136548092	3.704394384	0.034173812	4	0.084922534	0.166517427	1.019983742	0.382821294	4	-0.375290945	0.501527519	-1.496591637	0.231403585	3
ID100003069412318	CG9075-RB_00718-00956	FBgn0001942	eIF-4a	4	0.029547879	0.115675933	0.510873407	0.644660152	4	-0.217771126	0.043700865	-9.966444599	0.002149462	4	0.331379935	0.08723803	7.597143976	0.004732312	4	0.325964464	0.154330831	4.224230011	0.024259466	4	-0.169467802	0.135652416	-2.49855928	0.087818135	3	0.265818502	0.30097176	1.529748679	0.26570822	4	0.26755168	0.181246472	2.952351872	0.059911171	4	0.080646749	0.161565331	0.998317495	0.391698514	4	-0.390526666	0.494493468	-1.579501819	0.212343809	3
ID100003069511128	CG9075-RB_01674-01910	FBgn0001942	eIF-4a	4	-0.078031117	0.160310792	-0.973497985	0.402106553	4	-0.174780635	0.088530179	-3.948498383	0.028973141	4	0.377322293	0.202582939	3.725114211	0.033688079	4	0.208187386	0.243645607	1.708936096	0.185995247	4	-0.208076713	0.2505882	-1.660706397	0.195356651	3	-0.047183701	0.156876399	-0.520948776	0.654339786	4	-0.035383309	0.329858413	-0.214536342	0.843884289	4	0.251429558	0.25692515	1.957220284	0.145245731	4	-0.434032367	0.657839359	-1.319569468	0.278644924	3
ID1000030695111612	CG9075-RB_01674-01910	FBgn0001942	eIF-4a	4	-0.081704623	0.18237561	-0.89600384	0.436275787	4	-0.129570245	0.06488621	-3.993768334	0.028122962	4	0.321476615	0.159190245	4.038898436	0.027307099	4	0.235865045	0.205091555	2.300095148	0.104979201	4	-0.13495936	0.20366969	-1.325276828	0.276970522	3	-0.069200524	0.314710617	-0.380854085	0.739960139	4	-0.025475811	0.263774046	-0.193163897	0.859168566	4	0.248196586	0.218204504	2.274898833	0.107438811	4	-0.410990097	0.641803555	-1.280734873	0.290324279	3
ID100003069511318	CG9075-RB_01674-01910	FBgn0001942	eIF-4a	4	-0.071371804	0.188386421	-0.757717072	0.503704794	4	-0.143672373	0.058921251	-4.876759066	0.016479899	4	0.346070884	0.111078904	6.23108209	0.008335078	4	0.237357361	0.197994484	2.397615893	0.096080297	4	-0.262401793	0.210359994	-2.494787981	0.088110794	3	-0.001793048	0.275945578	-0.011254573	0.992042067	4	-0.016039919	0.183058781	-0.175243367	0.872048817	4	0.240449529	0.171094844	2.810716257	0.067252866	4	-0.428054819	0.614607042	-1.39293822	0.257913995	3
ID100003069610128	CG9075-RB_00240-00478	FBgn0001942	eIF-4a	4	0.744519849	0.428207361	3.477379969	0.04013127	4	0.790630152	0.119572499	13.22428081	0.000934299	4	0.041191797	0.206136237	0.399656049	0.716163058	4	0.143845887	0.090526186	3.177995091	0.050171243	4	0.229065059	0.333165043	1.375084589	0.262802675	3	0.419878632	0.431161283	1.686726411	0.233705526	4	0.591372332	0.236207184	5.007234085	0.015331549	4	0.278949706	0.215354813	2.590605728	0.081031563	4	-0.331479293	0.678689869	-0.976821101	0.400698116	3
ID1000030696101612	CG9075-RB_00240-00478	FBgn0001942	eIF-4a	4	0.78203667	0.405958579	3.85279046	0.03088223	4	0.776380228	0.139553398	11.12664028	0.001555579	4	0.022987565	0.157244536	0.292379825	0.789051124	4	0.104941616	0.082014209	2.559108156	0.083278806	4	0.263268453	0.35508025	1.482867342	0.234736794	3	0.438074291	0.476740266	1.591572986	0.25246989	4	0.540361211	0.170716718	6.330501387	0.007969972	4	0.273029773	0.195281463	2.796269226	0.068063361	4	-0.296979912	0.756024472	-0.785635712	0.489416798	3
ID100003069610318	CG9075-RB_00240-00478	FBgn0001942	eIF-4a	4	0.752450265	0.413574391	3.638766233	0.03577269	4	0.770173266	0.145770849	10.56690378	0.001810505	4	0.021447129	0.234453356	0.182954333	0.86649976	4	0.088277474	0.070724864	2.496363232	0.087988406	4	0.242828484	0.409197214	1.186853065	0.320705731	3	0.394787668	0.56176143	1.217228991	0.347651068	4	0.558574845	0.166628039	6.704452007	0.00677092	4	0.266451801	0.17113412	3.113952964	0.052718971	4	-0.313788224	0.640464149	-0.97987756	0.399406772	3
ID1000030697211128	CG9075-RB_00240-00478	FBgn0001942	eIF-4a	4	0.848388508	0.309917296	5.474934887	0.011980839	4	0.802811566	0.15518045	10.34681325	0.001925912	4	0.111492339	0.16722148	1.333469111	0.274585648	4	-0.000190686	0.13674711	-0.002788888	0.997949877	4	0.498422562	0.618378832	1.61202983	0.205347957	3	0.343720482	0.205524635	2.896690895	0.101377513	4	0.620135608	0.226044204	5.48685255	0.011908612	4	0.300412307	0.096002104	6.258452585	0.008232408	4	-0.157912953	0.77149985	-0.409366128	0.709744431	3
ID10000306972111612	CG9075-RB_00240-00478	FBgn0001942	eIF-4a	4	1.130539472	0.341669122	6.617744471	0.007026597	4	0.917501192	0.132360047	13.86371809	0.000812375	4	0.133648974	0.167497981	1.595827878	0.208799804	4	-0.077256866	0.115074346	-1.342729616	0.271915934	4	0.411031124	0.609219011	1.349370641	0.270018338	3	0.444113436	0.317795348	2.420510681	0.136570472	4	0.645032597	0.279227137	4.620128284	0.019086041	4	0.357519494	0.143037418	4.99896459	0.015401179	4	-0.151334301	0.826175639	-0.366348979	0.73841674	3
ID1000030697211318	CG9075-RB_00240-00478	FBgn0001942	eIF-4a	4	1.106050419	0.378441322	5.845294132	0.009978971	4	0.894007586	0.14566935	12.27447757	0.00116461	4	0.082252569	0.121331104	1.355836485	0.268184305	4	0.014486477	0.174692589	0.165851072	0.878821152	4	0.438117844	0.57476651	1.52450721	0.22478297	3	0.364064229	0.243000434	2.594965498	0.121930636	4	-2.105108598	5.124052811	-0.821657651	0.471487487	4	0.34495517	0.123031829	5.607576055	0.011208093	4	-0.092326796	0.78862069	-0.234147537	0.829940063	3
ID1000030698210128	CG9075-RB_00957-01195	FBgn0001942	eIF-4a	4	0.073575097	0.158103353	0.930721529	0.420651755	4	-0.226960788	0.130668859	-3.473831335	0.040234513	4	0.345951613	0.171757706	4.028367865	0.027494717	4	0.033092166	0.081010137	0.816988265	0.473779486	4	0.058918658	0.165524197	0.711903861	0.527892	3	0.095469729	0.234427107	0.705372439	0.553664565	4	0.046911427	0.386925645	0.242482903	0.824038286	4	0.178122673	0.246814775	1.443371228	0.244625323	4	-0.167262908	0.690168996	-0.484701308	0.661075337	3
ID10000306982101612	CG9075-RB_00957-01195	FBgn0001942	eIF-4a	4	0.120218069	0.1894707	1.26898849	0.293956932	4	-0.188184172	0.076853686	-4.89720616	0.016292707	4	0.379264363	0.209609848	3.618764744	0.036278925	4	0.049684499	0.106999892	0.92868316	0.421554828	4	0.026714651	0.108978376	0.490274349	0.657557907	3	0.188186035	0.240659241	1.354395416	0.308332282	4	0.059767413	0.35853249	0.333400262	0.760774628	4	0.225144366	0.225829724	1.993930309	0.140148344	4	-0.184975871	0.723319116	-0.511464074	0.644292739	3
ID1000030698210318	CG9075-RB_00957-01195	FBgn0001942	eIF-4a	4	0.071794766	0.198669405	0.722756139	0.522079405	4	-0.252272091	0.067258542	-7.501562854	0.004908031	4	0.406023906	0.126309781	6.42901766	0.007628635	4	0.046319535	0.076579026	1.209718566	0.313017623	4	0.029433319	0.154123959	0.381943463	0.727952598	3	0.084240718	0.350880558	0.415837241	0.717901062	4	-0.001182458	0.365188314	-0.006475882	0.99523959	4	0.214221508	0.143802666	2.979381603	0.058626023	4	-0.112752901	0.665218474	-0.338995099	0.756955075	3
ID100003069929128	CG9075-RB_00957-01195	FBgn0001942	eIF-4a	4	0.119385205	0.253174941	0.943104437	0.415203674	4	-0.212559106	0.089897295	-4.72893219	0.017920069	4	0.319631795	0.201075695	3.179218608	0.050124099	4	0.07609367	0.164268384	0.926455447	0.422543813	4	0.018161604	0.195895026	0.185421799	0.864726251	3	0.122430812	0.145610169	1.45632952	0.282595919	4	-0.005886956	0.345294226	-0.034098199	0.974940711	4	0.164337277	0.198192033	1.658364102	0.195824694	4	-0.19153223	0.6676584	-0.57374319	0.606331767	3
ID1000030699291612	CG9075-RB_00957-01195	FBgn0001942	eIF-4a	4	0.035906294	0.173110034	0.414837807	0.706141626	4	-0.199234617	0.111741015	-3.566006949	0.037658824	4	0.364315047	0.18543972	3.929201862	0.029345576	4	0.072923313	0.222702689	0.654893867	0.55926917	4	0.004010991	0.17121544	0.046853148	0.965574798	3	0.087429478	0.203098491	0.745610159	0.533623181	4	0.085757114	0.334611587	0.512577076	0.643600787	4	0.156326155	0.249965221	1.250783245	0.299680641	4	-0.190833515	0.669816479	-0.569808361	0.608683733	3
ID100003069929318	CG9075-RB_00957-01195	FBgn0001942	eIF-4a	4	0.14145721	0.203926683	1.387333998	0.259437969	4	-0.2023392	0.08414821	-4.809114775	0.017119476	4	0.38043736	0.24570766	3.096666664	0.053434461	4	0.115862144	0.11766376	1.969376874	0.14353394	4	0.03873504	0.116753054	0.663537935	0.554421131	3	-0.047285962	0.270846252	-0.302391813	0.790903271	4	0.021792005	0.341279609	0.127707628	0.906460045	4	0.141802507	0.172033331	1.648546901	0.197800205	4	-0.144226374	0.646979618	-0.445845185	0.685922095	3
ID100003070028128	CG9075-RB_01674-01910	FBgn0001942	eIF-4a	4	-0.017617678	0.142327592	-0.24756518	0.820447443	4	-0.179570302	0.089011655	-4.034759291	0.027380647	4	0.385662221	0.044057254	17.50731976	0.000406195	4	0.123110294	0.15490171	1.58952788	0.210159505	4	0.08305999	0.219012939	0.75849391	0.503302599	3	0.043411966	0.243776823	0.308444952	0.786905952	4	-0.038496359	0.275481789	-0.279483874	0.798034618	4	0.275454457	0.16672969	3.304204026	0.045589575	4	-0.271251965	0.701085072	-0.773806135	0.495429043	3
ID1000030700281612	CG9075-RB_01674-01910	FBgn0001942	eIF-4a	4	-0.018738407	0.148736501	-0.251967831	0.817341548	4	-0.159096051	0.090757628	-3.505954356	0.03931211	4	0.377367526	0.094504026	7.986274104	0.004096873	4	0.142272904	0.226308445	1.25733623	0.297607194	4	0.080138523	0.156298418	1.02545533	0.380609913	3	0.086898162	0.240678667	0.625365069	0.595576454	4	-0.011674727	0.273485047	-0.085377443	0.93734004	4	0.286534791	0.169118693	3.3885644	0.042820123	4	-0.262350927	0.739277334	-0.709749683	0.529051924	3
ID100003070028318	CG9075-RB_01674-01910	FBgn0001942	eIF-4a	4	-0.027979146	0.111105336	-0.503650804	0.649163813	4	-0.181260431	0.080023232	-4.530195197	0.020125132	4	0.38256915	0.126331103	6.056610633	0.009030702	4	0.141328346	0.136706223	2.067621253	0.130539113	4	0.07783645	0.193761911	0.803423637	0.480491993	3	0.064401673	0.298554032	0.373624061	0.744571675	4	0.00222941	0.305737341	0.014583826	0.98927986	4	0.304023018	0.148414978	4.096931747	0.026302209	4	-0.216195423	0.693966097	-0.623072003	0.577392423	3
ID100003070226128	CG9075-RB_01435-01673	FBgn0001942	eIF-4a	4	0.55318759	0.188688135	5.863512191	0.009892218	4	0.241909936	0.068422738	7.071039306	0.005815715	4	0.183293816	0.18001361	2.036443974	0.134506305	4	0.149970154	0.134846578	2.224307894	0.112590874	4	0.156620943	0.257809019	1.215015233	0.311263693	3	0.104009193	0.467850849	0.385056919	0.737287572	4	-0.104324268	0.035997403	-5.796210762	0.010217718	4	0.046482422	0.107646936	0.863608836	0.451323041	4	-0.339393872	0.536678166	-1.264794782	0.295265296	3
ID1000030702261612	CG9075-RB_01435-01673	FBgn0001942	eIF-4a	4	0.53756431	0.176136232	6.103960614	0.008834608	4	0.271820013	0.071056946	7.650765456	0.004637358	4	0.191300365	0.14022197	2.728536265	0.072029407	4	0.112351096	0.163217865	1.376700958	0.262356025	4	0.107125377	0.20524562	1.043874917	0.373255076	3	0.1257837	0.502072278	0.433929076	0.706663657	4	-0.024123397	0.026446096	-1.824344694	0.165601031	4	0.021756747	0.117149476	0.371435663	0.734994964	4	-0.294534338	0.480815413	-1.225145158	0.307937259	3
ID100003070226318	CG9075-RB_01435-01673	FBgn0001942	eIF-4a	4	0.554529137	0.210333708	5.272850869	0.013297681	4	0.272179391	0.061527405	8.847419873	0.003043684	4	0.190926356	0.234312306	1.629674169	0.201661358	4	0.091777886	0.130794484	1.403390775	0.255097213	4	0.20550119	0.171709656	2.393589207	0.096429137	3	-0.006823502	0.439773038	-0.026874434	0.981000335	4	-0.138381912	0.099164146	-2.79096663	0.068363891	4	0.056734897	0.121899064	0.930850417	0.420594712	4	-0.259361849	0.422194429	-1.228637002	0.306799089	3
ID100003070325128	CG9075-RB_00001-00239	FBgn0001942	eIF-4a	4	-0.061171148	0.450727994	-0.271432656	0.803664694	4	-0.133655654	0.292339806	-0.914385596	0.427939058	4	-0.071017866	0.123823975	-1.147077791	0.334538048	4	0.032658536	0.020965289	3.115486362	0.052656087	4	0.298420012	0.342144294	1.744410283	0.179434866	3	0.433508555	0.235377141	3.190024475	0.085808609	4	0.238640493	0.179239469	2.662811866	0.076155693	4	0.023755012	0.093493588	0.50816345	0.646347572	4	-0.102876756	0.198953905	-1.034176789	0.377110314	3
ID1000030703251612	CG9075-RB_00001-00239	FBgn0001942	eIF-4a	4	0.031853834	0.463468788	0.137458377	0.89937552	4	-0.012892463	0.142738036	-0.180645102	0.868160493	4	-0.036683474	0.118737594	-0.617891475	0.580383649	4	0.064236803	0.054492378	2.357643631	0.099612487	4	0.34563665	0.309414657	2.234132365	0.111567464	3	0.298666522	0.238675476	2.167401523	0.162511564	4	0.265097321	0.159168498	3.331027482	0.044684975	4	0.01412524	0.134988566	0.209280535	0.847634738	4	-0.08003238	0.174339446	-0.918121306	0.426262528	3
ID100003070325318	CG9075-RB_00001-00239	FBgn0001942	eIF-4a	4	0.083043106	0.609314053	0.272578996	0.802862091	4	0.126159476	0.192386676	1.311519892	0.281024629	4	-0.022241889	0.229520654	-0.19381166	0.858704058	4	0.037491707	0.031423925	2.386188679	0.09707429	4	0.299345602	0.442228966	1.353803686	0.268759476	3	0.228709381	0.057972391	6.833188377	0.02075239	4	0.271162663	0.233668105	2.32092149	0.102997468	4	0.043364303	0.099021851	0.875853206	0.445582168	4	-0.077354358	0.167582635	-0.923178685	0.424002371	3
ID100003070424128	CG9075-RB_00718-00956	FBgn0001942	eIF-4a	4	0.051550723	0.204550719	0.504038542	0.648921524	4	-0.234022739	0.075102907	-6.232055428	0.008331398	4	0.353866908	0.092316325	7.666399374	0.004610147	4	0.336815865	0.163250607	4.126365844	0.025810733	4	-0.026608744	0.257667032	-0.206535882	0.849595436	3	0.276133421	0.215194049	2.222538754	0.156316285	4	0.178603512	0.175980624	2.029808831	0.135368936	4	0.048222847	0.244622984	0.394262601	0.719741963	4	-0.344896811	0.570651846	-1.208781898	0.31332884	3
ID1000030704241612	CG9075-RB_00718-00956	FBgn0001942	eIF-4a	4	0.058396146	0.168809621	0.691858036	0.538763959	4	-0.204375889	0.0862171	-4.7409595	0.017796923	4	0.324552587	0.151445856	4.286054363	0.023341167	4	0.346507379	0.162501108	4.264677125	0.023653529	4	-0.023892444	0.191313234	-0.249773038	0.818889329	3	0.274337665	0.273772014	1.735629462	0.22476435	4	0.255836733	0.122028682	4.193059036	0.024740177	4	0.052808938	0.16223925	0.651000762	0.561463122	4	-0.348352799	0.498127423	-1.398649353	0.256370826	3
ID100003070424318	CG9075-RB_00718-00956	FBgn0001942	eIF-4a	4	0.071000597	0.17012899	0.834667822	0.465151719	4	-0.190141789	0.085767797	-4.433873696	0.021320886	4	0.370959138	0.162252264	4.572622027	0.01962602	4	0.302172799	0.141303094	4.276945249	0.023473612	4	-0.020447256	0.170703659	-0.239564358	0.826102986	3	0.248609002	0.317034208	1.358223852	0.307314565	4	0.191471494	0.159385491	2.402621375	0.095648804	4	0.072477332	0.236369728	0.613253925	0.583070985	4	-0.326559445	0.464314465	-1.406630504	0.254230891	3
ID100003070523128	CG9075-RB_01196-01434	FBgn0001942	eIF-4a	4	0.048518066	0.161749041	0.599917815	0.590849372	4	-0.218993388	0.054577761	-8.02500452	0.004039945	4	0.228871922	0.129518758	3.534189589	0.038523487	4	0.238760572	0.20796584	2.296151833	0.105359609	4	-0.077928909	0.284455932	-0.547915511	0.621885238	3	0.12709512	0.117259997	1.877325705	0.201271901	4	0.039901517	0.184672294	0.43213323	0.69482167	4	0.141492589	0.185247082	1.527609363	0.224060221	4	-0.385768183	0.564665265	-1.366360592	0.265227435	3
ID1000030705231612	CG9075-RB_01196-01434	FBgn0001942	eIF-4a	4	0.057643632	0.130702354	0.882059584	0.442697093	4	-0.184315479	0.088066047	-4.185846519	0.024853154	4	0.245977908	0.146713908	3.353164133	0.043955521	4	0.224595691	0.192595706	2.332302172	0.101933695	4	-0.050367657	0.266028019	-0.3786643	0.73014649	3	0.144947488	0.116614121	2.152881764	0.164198797	4	0.070008898	0.172734254	0.810596576	0.476932383	4	0.086901311	0.198764166	0.87441628	0.446252512	4	-0.363247158	0.564074406	-1.287940578	0.288119056	3
ID100003070523318	CG9075-RB_01196-01434	FBgn0001942	eIF-4a	4	0.036302371	0.147705882	0.491549427	0.656754802	4	-0.207806202	0.105874632	-3.92551451	0.029417444	4	0.24628007	0.047167485	10.44278999	0.00187442	4	0.226332708	0.132384376	3.419326581	0.04186358	4	-0.050141155	0.115458114	-0.868560096	0.448993762	3	0.103500382	0.075735939	2.367012581	0.141549511	4	0.044927615	0.141004287	0.637251759	0.569263336	4	0.158332001	0.181979655	1.740106623	0.18021651	4	-0.396218741	0.489934059	-1.617437016	0.204210208	3
ID100003070622128	CG9075-RB_01435-01673	FBgn0001942	eIF-4a	4	0.511395224	0.125784743	8.131275889	0.003889013	4	0.249572051	0.041350082	12.07117552	0.001223475	4	0.185546562	0.086857577	4.272432405	0.023539588	4	0.134270203	0.228707813	1.174163679	0.325054776	4	0.000360795	0.492999246	0.001463672	0.998924048	3	0.132896959	0.401615692	0.573145646	0.624398554	4	-0.148624579	0.171019362	-1.738102372	0.180581856	4	0.081448188	0.175877785	0.92619074	0.42266147	4	-0.315976293	0.599725598	-1.053736222	0.36937392	3
ID1000030706221612	CG9075-RB_01435-01673	FBgn0001942	eIF-4a	4	0.525924374	0.16241902	6.476142659	0.007472142	4	0.285243918	0.059079043	9.656348644	0.002357837	4	0.174460754	0.118712049	2.939225737	0.060547996	4	0.137628813	0.187665556	1.466745581	0.238719518	4	0.047506297	0.41191717	0.230659464	0.832414271	3	0.124927747	0.366661419	0.590139007	0.614893493	4	-2.40234241	4.927708391	-0.975034324	0.401454832	4	0.059418274	0.163055597	0.728809985	0.518859291	4	-0.315233145	0.556041244	-1.133848069	0.339270386	3
ID100003070622318	CG9075-RB_01435-01673	FBgn0001942	eIF-4a	4	0.514960659	0.168106938	6.126584246	0.008742887	4	0.260381563	0.049146338	10.59617357	0.001795855	4	0.175131499	0.050975545	6.871196778	0.00631265	4	0.136969888	0.155593822	1.76060831	0.176527507	4	0.048057652	0.323068086	0.297507886	0.785490929	3	0.10430045	0.340451829	0.53062919	0.648702959	4	-0.122973956	0.070261127	-3.50048345	0.039467287	4	0.059701838	0.121262559	0.984670593	0.397389584	4	-0.343669755	0.517203152	-1.328954602	0.275897181	3
ID100003070820128	CG9075-RB_00240-00478	FBgn0001942	eIF-4a	4	0.755565691	0.429785124	3.516016017	0.039028744	4	0.78617323	0.132609896	11.85693155	0.001289862	4	0.002545545	0.242410521	0.021001936	0.984562881	4	0.168522327	0.14729497	2.288229219	0.10612895	4	0.3274318	0.317535879	2.062329467	0.131202594	3	0.477225301	0.566376302	1.4594157	0.281859282	4	0.56703619	0.268505026	4.223654194	0.024268237	4	0.252307132	0.169933315	2.969484028	0.059092562	4	-0.280229576	0.809315208	-0.692510342	0.538407422	3
ID1000030708201612	CG9075-RB_00240-00478	FBgn0001942	eIF-4a	4	0.861115606	0.331277866	5.198751219	0.013827746	4	0.89568079	0.120168134	14.90712657	0.000655085	4	0.009374226	0.26215216	0.071517442	0.94748682	4	0.119375104	0.146069369	1.634498797	0.200666285	4	0.254871019	0.264200081	1.929378811	0.149257204	3	0.448873678	0.584311384	1.330578246	0.314757186	4	0.522320376	0.172570573	6.053411862	0.009044155	4	0.207053113	0.141722044	2.921960576	0.061398593	4	-0.305260229	0.721216621	-0.846514682	0.45944685	3
ID100003070820318	CG9075-RB_00240-00478	FBgn0001942	eIF-4a	4	0.845626027	0.377366051	4.481728156	0.020715632	4	0.856786064	0.085047755	20.14835224	0.000267248	4	0.077346438	0.146074681	1.058998549	0.367318796	4	0.13349465	0.092514715	2.885911726	0.063223341	4	0.308723011	0.30943215	1.995416512	0.139946452	3	0.485860175	0.610596052	1.378218065	0.302066075	4	0.56206454	0.141106626	7.966522294	0.004126315	4	0.252190312	0.152700149	3.303078799	0.045628028	4	-0.312926086	0.624381648	-1.002355167	0.390029511	3
ID1000030709311128	CG9075-RB_00718-00956	FBgn0001942	eIF-4a	4	0.064200296	0.211710007	0.606492791	0.587005128	4	-0.248926761	0.060023047	-8.294372735	0.003671543	4	0.429739996	0.310442388	2.768565199	0.069651886	4	0.116310321	0.110609755	2.103075284	0.126195303	4	0.055703077	0.22159887	0.502737912	0.649734487	3	0.264116521	0.316755631	1.444214997	0.285510936	4	0.239235871	0.349709766	1.36819668	0.264715133	4	0.225436416	0.278496338	1.61895426	0.203892229	4	-0.224392965	0.763080892	-0.588123665	0.597790444	3
ID10000307093111612	CG9075-RB_00718-00956	FBgn0001942	eIF-4a	4	0.058375882	0.196678371	0.59361771	0.59454988	4	-0.285232776	0.120440967	-4.73647437	0.017842717	4	0.45582228	0.349874364	2.605634057	0.079985691	4	0.078931475	0.101855116	1.549877473	0.218946879	4	0.495225891	0.953987565	1.038222948	0.375497238	3	0.210585795	0.330778225	1.102688353	0.385106276	4	0.215241279	0.348578402	1.234966242	0.304747079	4	0.21755489	0.293893912	1.480499468	0.235317178	4	-0.281233592	0.804766334	-0.698919872	0.534913953	3
ID1000030709311318	CG9075-RB_00718-00956	FBgn0001942	eIF-4a	4	0.067197028	0.159471556	0.842746252	0.461254894	4	-0.279516908	0.10224979	-5.467334607	0.0120272	4	0.49580623	0.275867656	3.594522371	0.036904832	4	0.110898376	0.054825752	4.045484947	0.027190589	4	0.054574292	0.237948268	0.458707199	0.67763574	3	0.240390732	0.331123358	1.257443643	0.335528446	4	0.225803296	0.384533516	1.174427124	0.324963882	4	0.275637119	0.235237456	2.343479847	0.100901843	4	-0.218709181	0.781842514	-0.559471191	0.614892792	3
ID1000030710310128	CG9075-RB_01196-01434	FBgn0001942	eIF-4a	4	0.087502788	0.224789845	0.778529725	0.49302096	4	-0.207282743	0.064596852	-6.417735145	0.00766674	4	0.390284804	0.291817883	2.674851866	0.075378315	4	0.09572041	0.176529101	1.084471736	0.357526687	4	0.093748328	0.301837598	0.6211839	0.578481294	3	0.006644777	0.038483521	0.299065428	0.793104404	4	0.089498129	0.374482936	0.477982413	0.665331615	4	0.210882507	0.265632459	1.58777664	0.210539221	4	-0.294669886	0.777220897	-0.758265475	0.503420839	3
ID10000307103101612	CG9075-RB_01196-01434	FBgn0001942	eIF-4a	4	0.064613128	0.111670672	1.157208554	0.330958941	4	-0.233321471	0.08707713	-5.358961012	0.012714536	4	0.278729522	0.318075737	1.752598445	0.17795839	4	0.106915204	0.177870475	1.202169207	0.315534975	4	0.068817996	0.281980034	0.488105452	0.658925405	3	0.00402871	0.16188443	0.043104398	0.969534735	4	0.062089739	0.36930978	0.336247465	0.75882971	4	0.251994216	0.291437703	1.729317889	0.182193153	4	-0.347868585	0.818211116	-0.850314982	0.457629791	3
ID1000030710310318	CG9075-RB_01196-01434	FBgn0001942	eIF-4a	4	0.068842174	0.094307459	1.459951836	0.240419879	4	-0.233073083	0.104338935	-4.467614773	0.020891795	4	0.323256728	0.301755389	2.142508403	0.121564603	4	0.129174754	0.134237589	1.924569037	0.149963284	4	-0.000831999	0.129716483	-0.012827968	0.990570439	3	0.00743698	0.160115207	0.080449747	0.94320526	4	0.085249619	0.368196098	0.46306639	0.674841048	4	0.269520221	0.197800347	2.725174406	0.07223364	4	-0.263770445	0.766811368	-0.687966967	0.540894582	3
ID100003071139128	CG9075-RB_00957-01195	FBgn0001942	eIF-4a	4	0.106101866	0.169620749	1.251048195	0.299596518	4	-0.206839687	0.123551876	-3.348224131	0.044116988	4	0.332957842	0.212357758	3.135819908	0.051831092	4	0.069976414	0.23962311	0.584053965	0.600198971	4	0.035756457	0.30587596	0.233797102	0.83018852	3	0.087255874	0.353679847	0.427311901	0.710759992	4	0.076630132	0.328844496	0.466056951	0.672927842	4	0.162474271	0.249981603	1.299889828	0.284500648	4	-0.244453033	0.72048511	-0.678579002	0.546062195	3
ID1000030711391612	CG9075-RB_00957-01195	FBgn0001942	eIF-4a	4	0.06875124	0.062839423	2.188156319	0.11645528	4	-0.199022964	0.140419208	-2.834697134	0.065933879	4	0.307889855	0.316058714	1.948307966	0.146515928	4	0.150383552	0.241488912	1.245469626	0.301372907	4	0.165902482	0.417743096	0.794279948	0.485062338	3	-0.038653298	0.381595744	-0.175446076	0.876884685	4	0.062607394	0.352916747	0.354799793	0.746215913	4	0.152257911	0.311301486	0.978202273	0.400114092	4	-0.264998874	0.764211517	-0.693522325	0.537854659	3
ID100003071139318	CG9075-RB_00957-01195	FBgn0001942	eIF-4a	4	0.099568203	0.066184169	3.008822306	0.057265335	4	-0.224798436	0.120476191	-3.731831723	0.0335325	4	0.342744967	0.19570683	3.502636748	0.039406118	4	0.107161802	0.216813436	0.988516243	0.395778031	4	0.045038624	0.135208591	0.666209498	0.552929294	3	0.065925643	0.477697593	0.239035251	0.833340431	4	0.072176853	0.352434609	0.409590041	0.709596796	4	0.182263845	0.212954908	1.711759984	0.185463114	4	-0.185337941	0.702964713	-0.527303683	0.634491025	3
ID100003071238128	CG9075-RB_01435-01673	FBgn0001942	eIF-4a	4	0.541257017	0.160947403	6.725886925	0.006709609	4	0.269552249	0.061910076	8.707863692	0.003187807	4	0.187966729	0.086290749	4.356590501	0.022347589	4	0.045137129	0.214242462	0.421364924	0.701857349	4	0.143340624	0.279849063	1.024413825	0.381029902	3	0.030658874	0.383208038	0.138574146	0.902480326	4	-0.050657899	0.173116995	-0.585244667	0.599493579	4	0.142715147	0.166414967	1.715172004	0.184822463	4	-0.302056172	0.690371985	-0.875053388	0.445955182	3
ID1000030712381612	CG9075-RB_01435-01673	FBgn0001942	eIF-4a	4	0.506846939	0.191078964	5.305104523	0.013075243	4	0.289652286	0.068504315	8.456468312	0.003471057	4	0.279141179	0.132699485	4.207117736	0.024521859	4	0.127248928	0.250095282	1.017603589	0.383787072	4	0.047486863	0.303009745	0.313434557	0.774478972	3	0.031138681	0.216678211	0.248911869	0.826657207	4	-0.047201048	0.189317363	-0.498644683	0.652297237	4	0.129603451	0.209867984	1.23509502	0.304705474	4	-0.279398724	0.684760725	-0.81604775	0.4742423	3
ID100003071238318	CG9075-RB_01435-01673	FBgn0001942	eIF-4a	4	0.579997913	0.121795782	9.524105059	0.002454852	4	0.239446094	0.085983093	5.569608741	0.011422452	4	0.290304711	0.102325475	5.674143443	0.010844801	4	0.09367816	0.185454635	1.010254175	0.386783854	4	0.141991872	0.287642848	0.987279002	0.396295836	3	0.08163877	0.17523333	0.80693837	0.504409178	4	-0.068808989	0.145977221	-0.942735969	0.415364847	4	0.121367169	0.214849901	1.129785668	0.340736888	4	-0.262007767	0.687631697	-0.762058433	0.501460521	3
ID100003071337128	CG9075-RB_00001-00239	FBgn0001942	eIF-4a	4	0.248341656	0.6981332	0.711444911	0.528138954	4	0.333714541	0.297420317	2.244060154	0.110544649	4	0.045864009	0.067895711	1.351013455	0.269551095	4	0.039275501	0.031711987	2.477012983	0.089506365	4	0.423303848	0.409402089	2.067912494	0.130502713	3	0.286605563	0.106327442	4.668742008	0.042943926	4	0.289133827	0.182573075	3.167321666	0.050584889	4	0.054202949	0.093337686	1.16143761	0.329476252	4	-0.112768953	0.167618748	-1.345541044	0.271110879	3
ID1000030713371612	CG9075-RB_00001-00239	FBgn0001942	eIF-4a	4	0.118589473	0.712578931	0.332845858	0.761153617	4	-0.016436773	0.344709336	-0.095365987	0.930037265	4	-0.010187292	0.102649343	-0.198487233	0.855353516	4	0.008357384	0.037966554	0.440249815	0.68954559	4	0.290982539	0.667757702	0.871521326	0.447605765	3	0.164578631	0.181047357	1.574497169	0.256040406	4	0.237124933	0.123320033	3.845683912	0.031030346	4	0.068877903	0.106174154	1.297451409	0.285235153	4	-0.120372071	0.134462815	-1.790414262	0.171317697	3
ID100003071337318	CG9075-RB_00001-00239	FBgn0001942	eIF-4a	4	0.06614113	0.726752877	0.182018213	0.867172879	4	0.062477716	0.359412685	0.347665614	0.751054179	4	0.007754034	0.111553104	0.139019597	0.898242343	4	0.069087829	0.033926926	4.07274317	0.026715162	4	0.367900459	0.529542867	1.389502085	0.258847252	3	0.264240081	0.173665061	2.635401978	0.118853025	4	0.322053982	0.143532091	4.487553672	0.02064348	4	0.060005899	0.115353155	1.040385916	0.374637652	4	-0.06537859	0.194196957	-0.6733225	0.548972327	3
ID100003071436128	CG9075-RB_00718-00956	FBgn0001942	eIF-4a	4	0.101343228	0.174112688	1.164110776	0.3285425	4	-0.157356427	0.130669525	-2.408464052	0.095148125	4	0.361754992	0.313967729	2.304408758	0.104564974	4	0.349794298	0.262538483	2.664708768	0.076032561	4	0.008894795	0.18731052	0.09497379	0.930323838	3	0.306128642	0.328953174	1.611871854	0.248308139	4	0.276323681	0.195642152	2.824786766	0.066475021	4	0.067971453	0.178249752	0.762654107	0.501153232	4	-0.340710567	0.66013455	-1.032245825	0.37788247	3
ID1000030714361612	CG9075-RB_00718-00956	FBgn0001942	eIF-4a	4	0.133080439	0.194421863	1.368986358	0.264495123	4	-0.184701421	0.126690699	-2.915785009	0.06170647	4	0.389159559	0.401300126	1.939493829	0.147784965	4	0.324473695	0.316697165	2.049110196	0.132877575	4	0.025795514	0.302995021	0.170270218	0.875632933	3	0.255466388	0.237778785	1.860892527	0.203824459	4	0.294847132	0.14020278	4.206009762	0.024538974	4	0.077223812	0.190063829	0.812609239	0.475937643	4	-0.317216489	0.665064421	-0.953942141	0.410488817	3
ID100003071436318	CG9075-RB_00718-00956	FBgn0001942	eIF-4a	4	0.066056452	0.058902095	2.24292368	0.110661161	4	-0.190297436	0.120986742	-3.14575684	0.051433848	4	0.371719096	0.140713498	5.283346672	0.013224758	4	0.329656448	0.228983524	2.879302772	0.063565198	4	0.01494852	0.247966209	0.120569012	0.911654165	3	0.396957074	0.400465509	1.716876497	0.228139322	4	0.353918676	0.187377549	3.777599582	0.032496637	4	0.065165165	0.174518709	0.74679861	0.509385692	4	-0.326996285	0.658192957	-0.993618305	0.393649457	3
ID100003071535128	CG9075-RB_01674-01910	FBgn0001942	eIF-4a	4	-0.074587441	0.180277721	-0.827472642	0.468646513	4	-0.150398375	0.077132171	-3.899757359	0.029925819	4	0.338703225	0.075506475	8.971501408	0.002922697	4	0.223967561	0.223059568	2.008141266	0.138231837	4	-0.044443515	0.138518942	-0.64169585	0.566733225	3	0.097877866	0.255838874	0.66264143	0.575708485	4	-0.019032408	0.177705863	-0.214201237	0.844123249	4	0.176468681	0.126590936	2.78801447	0.068531923	4	-0.383229822	0.670791801	-1.142619278	0.336125466	3
ID1000030715351612	CG9075-RB_01674-01910	FBgn0001942	eIF-4a	4	-0.051155286	0.205826396	-0.497072167	0.653283498	4	-0.138731901	0.152606408	-1.818166128	0.166625415	4	0.376271344	0.204373655	3.682190292	0.034704337	4	0.01468217	0.616618445	0.047621573	0.965010764	4	-0.014911231	0.174055203	-0.171339102	0.874862253	3	-0.026705342	0.10596715	-0.436503283	0.705074445	4	0.003695445	0.187000597	0.039523349	0.970956262	4	0.203701	0.144803537	2.813481	0.067099134	4	-0.357951876	0.700041194	-1.022659463	0.381738354	3
ID100003071535318	CG9075-RB_01674-01910	FBgn0001942	eIF-4a	4	-0.060527545	0.217984245	-0.55533871	0.617387174	4	-0.142810949	0.103455306	-2.760824067	0.070103978	4	0.328064795	0.06894387	9.516866277	0.002460313	4	0.216150188	0.210988822	2.048925495	0.132901157	4	0.026222202	0.133675792	0.392325367	0.721029808	3	0.04086997	0.115499047	0.612895659	0.602354446	4	-0.011791618	0.150221159	-0.156990107	0.885223174	4	0.149648742	0.11757121	2.54566985	0.084260897	4	-0.380800313	0.629560543	-1.209733734	0.313012586	3
ID100003071634128	CG9075-RB_01196-01434	FBgn0001942	eIF-4a	4	0.103303278	0.16238764	1.272304688	0.292926605	4	-0.185132769	0.094206437	-3.930363466	0.029322983	4	0.302064407	0.162492173	3.717894857	0.033856312	4	0.23902495	0.262809025	1.819001081	0.166486555	4	-0.055121065	0.215716289	-0.511051488	0.644549366	3	0.154447788	0.072160086	3.707193688	0.0656758	4	0.116349386	0.19372131	1.201203793	0.315858381	4	0.061650491	0.143949181	0.856559101	0.454657928	4	-0.390387794	0.595701912	-1.31068169	0.281273654	3
ID1000030716341612	CG9075-RB_01196-01434	FBgn0001942	eIF-4a	4	0.011990752	0.076367073	0.31402938	0.774069055	4	-0.206425834	0.118877281	-3.472923199	0.040260988	4	0.284514994	0.157773869	3.606617437	0.036590843	4	0.21527869	0.307479866	1.400278287	0.255932503	4	-0.040934361	0.247974831	-0.330149319	0.762998243	3	0.065415815	0.200578801	0.5648828	0.629063724	4	0.102595796	0.166653267	1.231248536	0.305950684	4	0.08242886	0.184674715	0.892692433	0.437793081	4	-0.402984827	0.636703265	-1.265848156	0.294936094	3
ID100003071634318	CG9075-RB_01196-01434	FBgn0001942	eIF-4a	4	0.047171956	0.060660743	1.555271317	0.217727838	4	-0.198393731	0.13763838	-2.882825729	0.063382682	4	0.273835558	0.080962991	6.764462524	0.006601096	4	0.255839017	0.257449272	1.987490707	0.141027099	4	-0.077114061	0.322258072	-0.47858575	0.664948718	3	0.136101085	0.141016841	1.671672632	0.236550963	4	0.102622928	0.153221185	1.339539673	0.272832446	4	0.057910319	0.134470987	0.86130577	0.452410131	4	-0.378087648	0.584740721	-1.293180498	0.286526436	3
ID100003071733128	CG9075-RB_00957-01195	FBgn0001942	eIF-4a	4	0.087259999	0.086585541	2.015578988	0.137241112	4	-0.190380009	0.098375109	-3.870491453	0.03051723	4	0.293521822	0.200978494	2.920927663	0.061449954	4	0.141672974	0.26154033	1.083373831	0.357943429	4	-0.069786415	0.235088904	-0.593702328	0.594500069	3	0.150066566	0.374947273	0.69322525	0.559851328	4	0.069761357	0.198079807	0.704376265	0.531954087	4	0.031681163	0.153861732	0.411813422	0.708131753	4	-0.331743225	0.530378901	-1.250966901	0.299622327	3
ID1000030717331612	CG9075-RB_00957-01195	FBgn0001942	eIF-4a	4	0.066078539	0.11682549	1.131234951	0.340212983	4	-0.176131074	0.127812001	-2.756096025	0.070381896	4	0.295707509	0.187355552	3.156645275	0.051002966	4	0.204506686	0.309085263	1.323302728	0.277548472	4	-0.568193968	1.118364987	-1.016115446	0.384392084	3	0.02180988	0.232312602	0.162607709	0.885771593	4	0.059003645	0.203536736	0.579783741	0.602733551	4	0.027266306	0.172377536	0.316355676	0.772466854	4	-0.331980332	0.584356806	-1.136224748	0.338415338	3
ID100003071733318	CG9075-RB_00957-01195	FBgn0001942	eIF-4a	4	0.073002615	0.067706749	2.156435402	0.119977817	4	-0.183879326	0.086149425	-4.268846296	0.023592187	4	0.260629139	0.141995885	3.670939322	0.034977181	4	0.18220049	0.253888111	1.435281778	0.246706035	4	-0.038051012	0.331639781	-0.229471941	0.833257217	3	0.100851265	0.25828535	0.676304386	0.568574938	4	0.080025351	0.168889085	0.947667535	0.413212475	4	0.031130657	0.17304763	0.359792937	0.742838949	4	-0.328405175	0.534813527	-1.228110953	0.306970278	3
ID100003071832128	CG9075-RB_00718-00956	FBgn0001942	eIF-4a	4	0.063817501	0.144942262	0.88059204	0.443377784	4	-0.135709626	0.1065308	-2.547800748	0.084104221	4	0.423950292	0.277316788	3.057516244	0.05510068	4	0.309010438	0.330262969	1.871299335	0.158049991	4	-0.110732711	0.275009489	-0.805301018	0.479558152	3	0.280975992	0.336227937	1.447424913	0.28473491	4	0.26338894	0.260858694	2.019399365	0.136735488	4	0.132537199	0.243924329	1.086707499	0.356679506	4	-0.337796725	0.684816479	-0.986532116	0.396608728	3
ID1000030718321612	CG9075-RB_00718-00956	FBgn0001942	eIF-4a	4	0.080048815	0.098642845	1.623002976	0.203046429	4	-0.170393777	0.10237205	-3.328912089	0.044755484	4	0.395764057	0.354795022	2.230944811	0.111898278	4	0.331010713	0.319761846	2.070357782	0.130197571	4	-0.165042516	0.278046801	-1.187156371	0.320602503	3	0.250381174	0.304751955	1.423035711	0.290697968	4	0.281889845	0.216921545	2.599002741	0.080445123	4	0.098011858	0.235942785	0.830810381	0.467022513	4	-0.379115332	0.651758724	-1.163360973	0.328804141	3
ID100003071832318	CG9075-RB_00718-00956	FBgn0001942	eIF-4a	4	0.060843085	0.063110884	1.928132862	0.149439736	4	-0.180251742	0.113819918	-3.167314575	0.050585165	4	0.330028512	0.274118428	2.407926496	0.095194056	4	0.265757152	0.300422362	1.769223503	0.175003187	4	-0.050926912	0.326744251	-0.311723388	0.775658762	3	0.3061943	0.28495518	1.86114913	0.20378427	4	0.27385428	0.208225777	2.630359063	0.078300979	4	0.087837637	0.213853386	0.821475302	0.471576815	4	-0.370497673	0.601358503	-1.232202326	0.305641429	3
ID100003071931128	CG9075-RB_00957-01195	FBgn0001942	eIF-4a	4	0.075221748	0.102332023	1.470150711	0.237872207	4	-0.147123268	0.09170965	-3.208457727	0.049013939	4	0.302699305	0.42411568	1.427437461	0.248742016	4	0.21246642	0.369350102	1.150487943	0.333328959	4	-0.066979501	0.479847648	-0.279169864	0.798253895	3	0.088844484	0.454244571	0.338767198	0.767045836	4	0.071987775	0.388686992	0.370415151	0.735680798	4	0.082122067	0.281867604	0.58269958	0.601002045	4	-0.331018799	0.670388806	-0.98754274	0.396185404	3
ID1000030719311612	CG9075-RB_00957-01195	FBgn0001942	eIF-4a	4	0.100604451	0.079087887	2.544117828	0.084375236	4	-0.182879975	0.107546839	-3.40093632	0.042432115	4	0.291213111	0.452856277	1.286117145	0.288675438	4	0.225083292	0.37761566	1.192129013	0.318914905	4	-0.04781049	0.432603148	-0.221036254	0.839253757	3	0.127374389	0.3667433	0.601562218	0.608571986	4	0.06619684	0.361193578	0.366544947	0.738284762	4	0.119668501	0.301556112	0.793673196	0.485366913	4	-0.360994794	0.679267351	-1.062894583	0.365804401	3
ID100003071931318	CG9075-RB_00957-01195	FBgn0001942	eIF-4a	4	0.079364304	0.068749046	2.308811783	0.104144199	4	-0.163109902	0.116625125	-2.797165752	0.068012712	4	0.299057968	0.314335264	1.902796168	0.153208822	4	0.188062033	0.300961767	1.249740355	0.300012001	4	-0.096104967	0.455615778	-0.421868475	0.70152744	3	0.132607465	0.370578378	0.619795649	0.598595681	4	0.081764849	0.310323222	0.526965714	0.634699131	4	0.068070546	0.239120829	0.569340161	0.608964014	4	-0.329836688	0.592309374	-1.113731107	0.346594395	3
ID1000035077211121	CG9075-RC	FBgn0001942	eIF-4a	4	-0.063230475	0.120121994	-1.052770982	0.369752086	4	-0.185644474	0.178576947	-2.079153857	0.129106913	4	0.449430195	0.145500346	6.177719931	0.00854013	4	0.046330057	0.099385607	0.932329316	0.419940695	4	0.127501866	0.21778382	1.170903014	0.326181909	3	-0.031789237	0.44108653	-0.124829414	0.912074134	4	-0.012047329	0.470819874	-0.051175958	0.962402165	4	0.347286419	0.169294602	4.102746521	0.026204167	4	-0.166552356	0.814647219	-0.408894432	0.710055497	3
ID10000441583512	CG9075-RB	FBgn0001942	eIF-4a	4	0.549123647	0.208210624	5.274693836	0.013284838	4	0.230978733	0.096976517	4.763601357	0.017568064	4	0.212402005	0.085953876	4.94223217	0.015890153	4	0.139955902	0.250229528	1.118620194	0.344800111	4	0.05518938	0.482348227	0.228836251	0.833708577	3	-0.014289113	0.455918937	-0.054284803	0.961643095	4	-0.064303794	0.075085868	-1.712806839	0.185266285	4	-0.01924227	0.138474909	-0.277917058	0.799128989	4	-0.347358705	0.496681473	-1.398718188	0.256352288	3
ID10000350532111410	CG8978-RA	FBgn0001961	Sop2	4	0.282334376	0.795076973	0.710206397	0.528805836	4	0.416904642	0.19628683	4.24791253	0.023902279	4	0.255934864	0.16675562	3.069580066	0.054580367	4	0.120659867	0.287131659	0.840449763	0.46235976	4	0.4494957	1.374132647	0.654224614	0.559645863	3	0.43555672	0.025222148	29.91047258	0.001115902	4	-2.106686339	5.122614204	-0.822504391	0.471072882	4	0.27251891	0.063573468	8.573353563	0.003335389	4	-0.334621444	0.732655991	-0.913447642	0.428360937	3
ID10000373690111017	CG7793-RA	FBgn0001965	Sos	4	-1.305206684	0.332930567	-7.84071403	0.004320554	4	-1.246959716	0.256247406	-9.732467022	0.002304292	4	0.087754586	0.168207584	1.043408202	0.373439735	4	-0.015896822	0.259832652	-0.122362003	0.910348997	4	0.052363204	0.306973729	0.341157558	0.755481263	3	-0.070946765	0.062320932	-1.971783758	0.187397934	4	-0.003905539	0.367084532	-0.021278689	0.984359499	4	0.210383505	0.19137077	2.198700509	0.115311927	4	0.010388672	0.107707197	0.192905804	0.859353665	3
ID10000352753101112	CG16880-RA	FBgn0001967	l(2)34Fa	4	-0.545110044	0.584598154	-1.864905118	0.159054414	4	-1.193942534	1.013242828	-2.356676013	0.099699931	4	0.243659308	0.408301632	1.193526006	0.318442424	4	-0.164038374	0.475875534	-0.689417137	0.540099747	4	0.304864672	0.248707774	2.451589411	0.091549812	3	-0.095599061	0.250214576	-0.661761733	0.576170522	4	-0.011089814	0.156879758	-0.141379792	0.896529865	4	-0.004523783	0.08171181	-0.110725314	0.918826192	4	0.080942906	0.546403489	0.296275216	0.786346082	3
ID100004162604312	CG7480-RA	FBgn0001970	Pgant35A	4	-1.621269289	0.166676022	-19.45413946	0.000296701	4	-1.299307837	0.773338885	-3.360254769	0.043725068	4	0.060295336	0.104276632	1.156449638	0.331225723	4	0.005637628	0.092838123	0.121450719	0.911012299	4	-0.156397008	0.143826656	-2.174798655	0.117923303	3	0.313863786	0.658252173	0.825865901	0.495715364	4	-0.023597369	0.136462206	-0.345844755	0.752291529	4	-0.00630824	0.077308696	-0.163196133	0.880738063	4	0.020654289	0.57354281	0.072023532	0.947116065	3
ID1000039989031012	CG3688-RA	FBgn0001974	l(2)35Bd	4	-1.709681967	0.103541361	-33.02413565	6.10E-05	4	-1.848336261	0.218654105	-16.90648582	0.000450679	4	0.053065741	0.205049726	0.517588999	0.640490881	4	-0.005995141	0.074594098	-0.160740351	0.882512157	4	-0.173634085	0.250274886	-1.387547012	0.259379867	3	0.219920028	0.066348786	5.741064491	0.029025505	4	0.0773996	0.209820244	0.737770567	0.514122519	4	0.054944338	0.141525243	0.776459896	0.494074951	4	0.026092637	0.265330708	0.196680111	0.85664803	3
ID1000044323210519	CG4180-RA	FBgn0001977	l(2)35Bg	4	0.659269707	1.200459593	1.098362179	0.352295075	4	-0.154500641	1.190931167	-0.259461916	0.812065145	4	0.046397981	0.007856348	11.81159019	0.001304521	4	-0.212237294	0.438656846	-0.9676689	0.404588271	4	0.018417558	0.217621783	0.169262082	0.876359983	3	-0.02847192	0.264647931	-0.186341195	0.869366	4	-0.131538181	0.078337159	-3.358257601	0.043789823	4	-0.032150429	0.070582737	-0.910999778	0.429463729	4	0.089443908	0.167986674	1.064892899	0.365030006	3
ID10000401652101816	CG3647-RB	FBgn0001978	stc	4	-0.751298659	0.430024398	-3.494214112	0.039646073	4	-1.056680846	0.325834092	-6.486005435	0.007439925	4	0.14467597	0.297923199	0.971229968	0.403070462	4	-0.110481238	0.066062507	-3.344748569	0.044231041	4	0.057586083	0.249816181	0.461027647	0.676147222	3	0.02468759	0.25732068	0.166174594	0.883299696	4	0.2165785	0.579100631	0.747982262	0.508767306	4	0.118067081	0.141372885	1.670293149	0.193454134	4	0.152431705	0.394839466	0.772119904	0.496291057	3
ID10000433951716	CG11861-RA	FBgn0001980	gft	4	1.868670822	0.333759043	11.197724	0.001526691	4	1.492493022	0.184874983	16.14597059	0.000516789	4	-0.303131266	0.077598216	-7.81284108	0.004365214	4	-0.133873683	0.115494194	-2.318275545	0.103246715	4	0.150318728	0.213693862	1.406860516	0.254169504	3	0.367018375	0.35796497	1.775856651	0.2177425	4	0.270212768	0.151342994	3.570865897	0.037528965	4	0.019283584	0.159659529	0.241558819	0.824691816	4	-0.000671339	0.456277289	-0.002942682	0.997836823	3
ID100004002523146	CG3758-RA	FBgn0001981	esg	4	1.374333853	0.386286039	7.115627864	0.005711933	4	1.036504849	0.474970583	4.364501242	0.022239596	4	0.000343043	0.107563554	0.006378422	0.995311231	4	-0.192421398	0.450566406	-0.854131134	0.45581149	4	0.014868115	0.28105993	0.105800315	0.922418455	3	0.129976461	0.085533608	2.632016118	0.119106511	4	0.070429113	0.199585358	0.705754306	0.531208611	4	-0.020028406	0.082694752	-0.484393634	0.66126987	4	0.122907843	0.322842662	0.76141017	0.501795115	3
ID100004431404519	CG4158-RA	FBgn0001983	wor	4	-1.537498799	1.014678362	-3.030514609	0.056288059	4	0.121786932	3.677134272	0.066240133	0.95135395	4	0.127511395	0.508904232	0.501121377	0.65074582	4	0.083441431	0.079122581	2.109168597	0.125466186	4	-0.050899312	0.231635185	-0.439478242	0.690046132	3	-0.035260905	0.079441201	-0.76879099	0.522392365	4	-0.093271215	0.276528246	-0.674587256	0.548271033	4	0.183403958	0.152085369	2.411855382	0.094858976	4	0.19266329	0.750927502	0.513134196	0.643254608	3
ID1000045002091419	CG4152-RA	FBgn0001986	l(2)35Df	4	-1.314458668	0.331422011	-7.932235174	0.004178088	4	-1.477491138	0.338028726	-8.741808173	0.003151935	4	0.267246352	0.088204557	6.05969491	0.009017756	4	-0.063817498	0.139682163	-0.913753008	0.428223546	4	-0.03660682	0.299754189	-0.244245593	0.82279221	3	0.23753938	0.044823298	9.178938004	0.011661812	4	0.233208908	0.257662048	1.810192152	0.167958307	4	0.09792711	0.214510496	0.913028612	0.428549533	4	0.20083206	0.106112293	3.785274153	0.032326972	3
ID100004172834134	CG3903-RC	FBgn0001987	Gli	4	1.171025702	0.030050729	77.93659134	4.66E-06	4	0.705689749	0.303821971	4.645416177	0.01880646	4	0.187733826	0.03865731	9.712720728	0.002318026	4	0.168673024	0.091187893	3.69946093	0.034290786	4	0.341926061	0.154113602	4.437324879	0.021276475	3	0.077282151	0.214173532	0.624991383	0.595778621	4	0.070327499	0.140233867	1.003003064	0.389762325	4	-0.059386656	0.092533215	-1.283574884	0.28945303	4	-0.229230827	0.178110941	-2.574022973	0.082205246	3
ID100003481112610	CG13240-RA	FBgn0001989	l(2)35Di	4	0.935123117	0.169315019	11.04595592	0.001589253	4	0.881981003	0.199208401	8.854857513	0.003036247	4	-0.089341937	0.27827917	-0.642102941	0.566501882	4	0.246624547	0.144635919	3.410280771	0.042142013	4	-0.300399571	0.20317575	-2.957041588	0.059685681	3	-0.021336628	0.4466087	-0.082748329	0.941588001	4	0.068684395	0.351336926	0.390988761	0.721919088	4	-0.066660827	0.086937614	-1.533532455	0.222687355	4	-0.314553832	0.424638882	-1.481512151	0.23506877	3
ID100004431000917	CG4148-RA	FBgn0001990	wek	4	-1.928139726	0.255074594	-15.11824206	0.000628302	4	-1.507887669	0.361967673	-8.331615131	0.003624153	4	0.011320673	0.113620882	0.199271	0.854792261	4	-0.020323287	0.066993553	-0.606723676	0.586870464	4	-0.235232242	0.260707458	-1.804568566	0.168905719	3	0.13963301	0.265814291	0.909851259	0.458942023	4	-0.020350668	0.116605531	-0.349051508	0.750113079	4	0.003809131	0.027775733	0.274277617	0.80167341	4	0.099472578	0.389836805	0.510329329	0.644998706	3
ID1000035772011815	CG4894-RC	FBgn0001991	Ca-alpha1D	4	2.563022141	0.464808038	11.02830387	0.00159675	4	2.376255814	1.225353248	3.878482909	0.030354258	4	-0.132221241	0.202138259	-1.308225782	0.282004628	4	-0.02136189	0.077451077	-0.551622788	0.619636038	4	-0.248495601	0.134141587	-3.704974825	0.034160083	3	0.022053921	0.191882207	0.199072712	0.86060858	4	-0.18229014	0.147278346	-2.475450663	0.089630318	4	-0.006738032	0.17465817	-0.077156795	0.94335654	4	-0.228881866	0.255679553	-1.790380681	0.171323467	3
ID100004431828917	CG4163-RA	FBgn0001992	Cyp303a1	4	-1.010359204	3.018740993	-0.669391118	0.551156654	4	-0.704273549	1.309049354	-1.076007634	0.360751792	4	0.073507423	0.205900911	0.714007754	0.52676111	4	-0.291201974	0.393455134	-1.48022963	0.235383416	4	0.022491772	0.074477497	0.603988406	0.588467249	3	0.030147036	0.041091067	1.270743292	0.331630876	4	0.059692127	0.204045829	0.585085489	0.599587845	4	0.091541614	0.166866086	1.097186567	0.352734921	4	-0.061196828	0.74327154	-0.164668832	0.879674612	3
ID100003730605016	CG7664-RA	FBgn0001994	crp	4	-1.39812465	0.220396116	-12.68738011	0.001056152	4	-0.658992924	1.287138289	-1.023966002	0.381210624	4	0.142483601	0.234935128	1.212961226	0.311942657	4	0.13184115	0.121076743	2.177811303	0.117590281	4	0.192800068	0.666194152	0.578810448	0.603312302	3	-0.113335017	0.544882296	-0.360264976	0.753138386	4	-0.01221123	0.170342109	-0.143373003	0.895084248	4	0.07924914	0.10775775	1.470875921	0.237692174	4	-0.131444138	0.170432248	-1.542479659	0.220631148	3
ID100004450811519	CG5818-RA	FBgn0001995	mRpL4	4	-0.783001395	0.214079855	-7.315040418	0.005276521	4	-0.779097746	0.045204731	-34.46974336	5.37E-05	4	0.043181944	0.10545655	0.818952338	0.472814244	4	0.058599707	0.05154028	2.273938243	0.107533953	4	-0.266867082	0.286524784	-1.862785323	0.159389034	3	-0.268256951	0.11582822	-4.01141164	0.05689323	4	-0.084882701	0.306731795	-0.553465292	0.618520261	4	0.07856857	0.143601478	1.09425851	0.353832782	4	-0.270180321	0.302087945	-1.788752746	0.171603422	3
ID100003946614139	CG10655-RA	FBgn0002021	l(2)37Bb	4	-0.119081262	0.267812679	-0.889287706	0.439358069	4	-0.395432195	0.085663911	-9.232177061	0.002688516	4	0.007155097	0.107830612	0.132709936	0.902824041	4	-0.056179045	0.011921619	-9.424734121	0.002531257	4	-0.123084614	0.049800559	-4.943101692	0.015882507	3	-0.047995706	0.243470769	-0.341441405	0.765307824	4	-0.139160436	0.155555565	-1.7892055	0.171525509	4	0.035837546	0.11269704	0.635997994	0.569978654	4	-0.226074284	0.230858335	-1.958554226	0.145056729	3
ID10000395513311	CG10449-RA	FBgn0002022	Catsup	4	0.568583884	0.159619923	7.124222028	0.00569221	4	0.380044082	0.146536588	5.187019681	0.013914181	4	0.0641503	0.107356289	1.195091617	0.31791376	4	0.142922275	0.086832099	3.291922611	0.046011503	4	-0.005426312	0.235103641	-0.04616102	0.966082852	3	0.229494058	0.152695885	2.603183244	0.121296203	4	0.082663855	0.164045481	1.007816301	0.387782819	4	-0.021381279	0.020197245	-2.117247051	0.124507256	4	-0.332605998	0.417059125	-1.595006458	0.208976529	3
ID10000394921048	CG10699-RA	FBgn0002023	Lim3	4	2.416915691	0.648402926	7.454980826	0.004996793	4	2.766198781	0.191580945	28.87759825	9.12E-05	4	0.000414866	0.116576983	0.007117454	0.994767981	4	-0.032788268	0.029880574	-2.194621037	0.115752677	4	-0.157069288	0.324118789	-0.969208164	0.403931549	3	0.05430301	0.478524174	0.196553439	0.862338945	4	0.016901209	0.160621367	0.210447827	0.846801306	4	-0.011202995	0.139852333	-0.160211764	0.882894138	4	-0.037499665	0.035886845	-2.089883675	0.12779115	3
ID100003948610214	CG10691-RB	FBgn0002031	l(2)37Cc	4	-0.573707006	0.202803405	-5.65776502	0.01093274	4	-0.75899247	0.132505782	-11.4559902	0.001427534	4	0.174144314	0.259559639	1.341844326	0.272169961	4	0.041837956	0.150294266	0.556747205	0.616536221	4	-0.243462332	0.656691639	-0.741481444	0.512171171	3	-0.023404833	0.164913176	-0.245816379	0.828749307	4	0.040395684	0.429802196	0.187973372	0.862893415	4	0.101895245	0.207988023	0.979818393	0.399431733	4	-0.171379857	0.437135991	-0.784103166	0.49019223	3
ID100003930523214	CG10561-RA	FBgn0002036		4	2.659233857	0.268956805	19.77443076	0.000282602	4	2.30368068	0.160564916	28.69469542	9.29E-05	4	-0.202254977	0.178056965	-2.271800793	0.107746021	4	-0.025535622	0.094499981	-0.540436544	0.626439573	4	0.128541842	0.298305344	0.861813877	0.452170097	3	0.375536442	0.0270809	24.01870661	0.001728914	4	0.075313886	0.24624227	0.611705583	0.583970229	4	0.085013601	0.094600197	1.797323981	0.170135318	4	-0.278784285	0.256245216	-2.175917968	0.117799441	3
ID1000034085121312	CG10084-RA	FBgn0002044	swm	4	-1.225493514	0.338910251	-7.231964859	0.005452404	4	-1.1915426	0.199456747	-11.94787959	0.00126111	4	0.177767125	0.112893962	3.149276063	0.051294083	4	0.126248805	0.074522714	3.388196642	0.042831725	4	-0.159635282	0.500141232	-0.638360814	0.568631139	3	0.120552379	0.302264363	0.690795446	0.561096469	4	0.230832349	0.308420995	1.496865337	0.231337641	4	0.235011188	0.370567794	1.268384312	0.294145053	4	-0.23953016	0.514163747	-0.931727145	0.420206882	3
ID10000412410632	CG3821-RA	FBgn0002069	Aats-asp	4	-0.376746718	0.097639728	-7.717078369	0.004523376	4	-0.637404918	0.20204727	-6.309463318	0.008045453	4	0.349420429	0.321749204	2.172004936	0.118233136	4	0.431786493	0.111532747	7.742775194	0.004480202	4	0.270686279	0.414465163	1.306195568	0.282610406	3	0.154674502	0.235891964	1.135706752	0.373848405	4	0.156734219	0.279345052	1.122154965	0.343508595	4	-0.049492936	0.060970711	-1.623498728	0.202943135	4	-0.453590942	0.32665191	-2.777212859	0.069151132	3
ID10000377100174	CG2671-RA	FBgn0002121	l(2)gl	4	-0.856701659	0.194526488	-8.808072011	0.003083431	4	-1.168194427	0.248777446	-9.391481801	0.002557527	4	0.372526571	0.153030748	4.868649932	0.016554912	4	0.341060895	0.118394246	5.761443746	0.010391375	4	-0.209946969	0.492902243	-0.851880761	0.456882969	3	-0.025185278	0.084427822	-0.516680167	0.656837347	4	0.236717869	0.376061323	1.258932274	0.29710444	4	0.124738879	0.108943589	2.289971902	0.105959142	4	-0.297294419	0.385581541	-1.542057321	0.220727734	3
ID100003101618616	CG5504-RB	FBgn0002174	l(2)tid	4	0.892509124	0.384752869	4.639389054	0.01887261	4	0.818174481	0.34433655	4.752179113	0.017683037	4	-0.147526826	0.07601461	-3.881538697	0.030292236	4	-0.180557861	0.107169275	-3.369582582	0.043424236	4	0.095172609	0.228112812	0.83443458	0.465264653	3	0.238893222	0.213856447	1.934826862	0.192668837	4	-0.205657667	0.23328137	-1.763172661	0.176072201	4	0.054041917	0.144906029	0.745889141	0.509861252	4	-0.081646004	0.406479877	-0.401722241	0.714794583	3
ID1000043463231412	CG1828-RA	FBgn0002183	dre4	4	-1.76995815	0.176522849	-20.05358694	0.000271032	4	-1.967434856	0.257716604	-15.26820412	0.000610155	4	0.195722733	0.281083219	1.392631935	0.257997035	4	0.042496797	0.072045904	1.179714457	0.323145053	4	-0.0804638	0.354752802	-0.45363306	0.680897564	3	0.077722152	0.347359164	0.387549055	0.735705678	4	0.368103535	0.50597379	1.455030053	0.241659958	4	0.207365666	0.390582931	1.061826564	0.366218938	4	-0.031024538	0.306458761	-0.202471212	0.852501797	3
ID100004433008018	CG4195-RA	FBgn0002283	l(3)73Ah	4	-1.36641093	0.254708645	-10.72920735	0.001731212	4	-1.035975988	0.635106248	-3.262370638	0.047047222	4	0.022425667	0.287879296	0.155799094	0.88608459	4	-0.073346145	0.092825322	-1.580304677	0.212167967	4	0.034020558	0.416044563	0.163542854	0.880487662	3	-0.102183241	0.19447637	-0.910067197	0.458851213	4	-0.114017083	0.296196596	-0.769874363	0.497440934	4	-0.029052148	0.060178372	-0.965534516	0.405500545	4	0.23915993	0.182711781	2.617892818	0.079144871	3
ID1000038401111181	CG4097-RA	FBgn0002284	Pros26	4	-0.366378041	0.22372072	-3.275316132	0.04658992	4	-0.367774966	0.151601872	-4.851852554	0.016711715	4	0.299435326	0.279007481	2.146432244	0.12111501	4	0.00242227	0.171399438	0.028264618	0.97922622	4	0.032849587	0.198781895	0.330508842	0.762752181	3	0.118144915	0.295508491	0.692477549	0.560234214	4	0.326031565	0.454400504	1.434996491	0.246779764	4	0.362996778	0.146170933	4.966743656	0.015676444	4	-0.067223178	0.735819545	-0.182716478	0.866670775	3
ID1000041479111180	CG2507-RB	FBgn0002306	sas	4	2.956131102	1.588181379	3.722661833	0.033745107	4	1.866122797	0.662841924	5.630672197	0.011080265	4	-0.088935217	0.114358906	-1.555370185	0.217705564	4	-0.102535851	0.079563303	-2.577465908	0.081959851	4	0.243061179	0.134997463	3.600974032	0.03673692	3	0.153428987	0.124828921	2.128888061	0.167039755	4	-0.202622357	0.109835914	-3.68954651	0.034527414	4	-0.003971258	0.126113773	-0.062978975	0.953744586	4	0.183770893	0.193502757	1.899413686	0.153720354	3
ID10000416980494	CG7620-RA	FBgn0002354	l(3)87Df	4	0.072189456	0.300436849	0.480563259	0.663694689	4	-0.100779558	0.118173726	-1.705616994	0.18662292	4	0.045917397	0.12132312	0.756943884	0.504105363	4	-0.016945307	0.10627224	-0.318903722	0.770713673	4	-0.090646573	0.137409747	-1.31936162	0.278706103	3	-0.375211005	0.270923385	-2.398776037	0.138563516	4	-0.251324468	0.147138602	-3.416159523	0.041960797	4	-0.022463166	0.101321752	-0.443402637	0.687502477	4	-0.145400763	0.28978346	-1.003513198	0.389552074	3
ID100003379133184	CG2048-RB	FBgn0002413	dco	4	-1.897051317	0.189948409	-19.9743849	0.000274249	4	-1.845345803	0.177906127	-20.74516303	0.000244962	4	0.301129839	0.379000498	1.589073576	0.210257937	4	0.15624168	0.135145721	2.312195738	0.103822204	4	-0.522441183	0.320036217	-3.264887878	0.046957856	3	0.179051473	0.074221928	4.178364216	0.052783891	4	0.292881383	0.523600572	1.118720638	0.344763345	4	0.194196118	0.479536285	0.809932944	0.477260767	4	-0.103129769	0.309987705	-0.665379737	0.553392314	3
ID100003544527110	CG9484-RA	FBgn0002431	hyd	4	-0.455585541	0.246085518	-3.702660308	0.034214869	4	-0.769866972	0.396625273	-3.882087324	0.030281118	4	0.064894823	0.199332042	0.651122842	0.561394225	4	0.025559908	0.031435123	1.626200585	0.202381214	4	0.015849565	0.358736941	0.08836316	0.935156226	3	0.217120595	0.169449012	2.219333701	0.156667461	4	0.369184044	0.147413116	5.008835755	0.01531811	4	-0.022366388	0.232121842	-0.192712484	0.859492318	4	0.217143932	0.236699331	1.834765914	0.16388968	3
ID10000364131280	CG12755-RB	FBgn0002440	l(3)mbn	4	-0.62299882	1.11178042	-1.120722778	0.344031301	4	-0.72417641	1.128728672	-1.283171816	0.289576515	4	-0.132542457	0.025148819	-10.54065055	0.001823781	4	0.02244658	0.18418145	0.243744197	0.823146584	4	-0.160379437	0.306694865	-1.04585668	0.372471959	3	-0.0555689	0.215302452	-0.447036978	0.698596911	4	0.102164868	0.180957925	1.129156054	0.34096474	4	0.089212636	0.172894848	1.031987215	0.377985999	4	0.36614466	0.550530061	1.330153196	0.275548327	3
ID100003335332418	CG5954-RB	FBgn0002441	l(3)mbt	4	-0.926464967	0.499214397	-3.711691701	0.034001725	4	-1.094087215	0.265957161	-8.227544701	0.003758656	4	0.088663816	0.141880811	1.249835207	0.299981848	4	0.048520372	0.026978049	3.597025996	0.036839556	4	0.028301126	0.182735725	0.30974924	0.777020876	3	0.319662041	0.041410838	13.37019314	0.005547522	4	0.120407238	0.232452997	1.035970622	0.376394349	4	0.131694628	0.268430503	0.981219544	0.398841021	4	-0.092605775	0.186588004	-0.992623029	0.394063837	3
ID100003957917214	CG10522-RA	FBgn0002466	sti	4	-3.489059483	0.233464935	-29.88936627	8.23E-05	4	-3.481731997	0.370329339	-18.8034359	0.000328363	4	0.239033645	0.467209338	1.023240017	0.381503774	4	-0.30529424	0.38134055	-1.601163265	0.207655975	4	-0.108371498	0.274861194	-0.788554369	0.487942879	3	0.409064859	0.441218312	1.605828906	0.249537807	4	0.273607812	0.309976927	1.765343085	0.175687889	4	0.171527878	0.354247583	0.968406763	0.40427334	4	0.230101292	0.377481966	1.219137933	0.309905471	3
ID100003108513141	CG3953-RA	FBgn0002478	l(3)IX-14	4	-0.358918721	0.971565555	-0.738846122	0.513556322	4	0.310862145	0.263042044	2.363592833	0.099076894	4	0.127185205	0.150303795	1.69237516	0.189151153	4	0.003234676	0.027295982	0.237007515	0.827913357	4	0.225785774	0.916237318	0.492854351	0.655933542	3	0.388663812	0.281974112	2.387401684	0.139622656	4	0.356487711	0.387320729	1.840788185	0.162910049	4	-0.080630814	0.078856417	-2.045003239	0.13340311	4	0.131504951	0.266841323	0.985641573	0.396982106	3
ID100004429005117	CG17743-RA	FBgn0002521	pho	4	-0.909836088	0.380353267	-4.784163388	0.017363532	4	-1.060844354	0.136046652	-15.5953026	0.000572925	4	0.112844748	0.167936005	1.343901784	0.271579975	4	0.043065978	0.098415405	0.875187739	0.445892505	4	-0.066786037	0.206327673	-0.647378375	0.563510355	3	-0.145407782	0.314086739	-0.801860234	0.506767425	4	0.139246217	0.138779905	2.00672017	0.138422091	4	0.094022112	0.193189119	0.973368614	0.402161478	4	-0.025894038	0.179373905	-0.288715777	0.791599164	3
ID1000042511110415	CG1264-RA	FBgn0002522	lab	4	0.555769561	0.90646108	1.226240316	0.307579825	4	0.380334698	0.605643589	1.255968708	0.298038665	4	0.027346912	0.076248407	0.717311027	0.524989427	4	-0.152089708	0.485176562	-0.626945818	0.575163124	4	0.015124557	0.102896576	0.293975909	0.787942283	3	0.047858729	0.300150247	0.276174189	0.808335825	4	0.069651816	0.207842306	0.67023714	0.550686029	4	0.098111614	0.164180255	1.195169471	0.317887494	4	0.118251946	0.334139607	0.707799633	0.530103682	3
ID1000044317210917	CG4162-RA	FBgn0002524	lace	4	-0.98581568	0.17739009	-11.11466463	0.001560517	4	-1.401654644	0.173544326	-16.15327541	0.000516095	4	0.517018542	0.186776613	5.536223543	0.011615394	4	0.140864043	0.054744527	5.146232892	0.01422023	4	0.057328552	0.251018071	0.456768328	0.678880998	3	-0.088215307	0.206446659	-0.740110759	0.536321323	4	0.301414041	0.343688281	1.753996618	0.177707666	4	0.258919767	0.24055937	2.152647531	0.120406926	4	-0.184567642	0.561986526	-0.656840098	0.558174818	3
ID10000447012101211	CG6944-RA	FBgn0002525	Lam	4	-0.217890765	0.204665365	-2.129239258	0.123099824	4	-0.703398633	0.231355557	-6.080672039	0.008930349	4	0.282380627	0.142711258	3.957370014	0.028803952	4	-0.057957137	0.044613551	-2.598185347	0.080501978	4	0.221547673	0.485312487	0.913010397	0.428557732	3	-0.036097771	0.212772821	-0.293849432	0.796562255	4	0.11593695	0.400794895	0.578535061	0.603476127	4	0.264504206	0.088162303	6.000392421	0.009271008	4	0.251622472	0.360368027	1.396475009	0.25695717	3
ID100004040629410	CG10236-RA	FBgn0002526	LanA	4	0.699124422	0.41672993	3.355287784	0.043886339	4	-0.60478111	0.207560722	-5.827510168	0.010064621	4	0.07366411	0.185648479	0.793587002	0.485410194	4	0.02479231	0.035414038	1.400140256	0.255969614	4	0.180545338	0.133394329	2.70694174	0.073353873	3	0.277767301	0.078371068	6.138835281	0.025523985	4	0.278235774	0.120959311	4.600485428	0.019306944	4	0.089754609	0.078430152	2.288778159	0.106075425	4	-0.030273221	0.165753473	-0.365280077	0.739136821	3
ID100003616821017	CG7123-RA	FBgn0002527	LanB1	4	0.779065964	0.309038622	5.041867966	0.015044346	4	-0.216461675	0.121220447	-3.57137232	0.037515464	4	0.06409307	0.090216597	1.42087093	0.250460325	4	0.090344506	0.016493883	10.95491059	0.001628424	4	-0.030367972	0.130483927	-0.465466864	0.673305087	3	0.264693934	0.08471811	5.411633243	0.03249125	4	0.108790566	0.123799688	1.757525692	0.17707662	4	0.001128373	0.065581102	0.03441153	0.97471056	4	-0.20805784	0.14373849	-2.894949567	0.062759557	3
ID1000039176191710	CG3322-RA	FBgn0002528	LanB2	4	1.04038625	0.417215347	4.987286577	0.015500212	4	0.301471799	0.269114831	2.240469605	0.110913258	4	-0.112517133	0.059556228	-3.778517807	0.032476277	4	-0.095279158	0.076255199	-2.498955069	0.08778749	4	0.104226507	0.29940904	0.69621483	0.536386136	3	-0.177485078	0.24541597	-1.252620894	0.33695534	4	-0.266459265	0.256939902	-2.074097972	0.129732479	4	-0.102970508	0.087706416	-2.348072432	0.100481563	4	-0.186042516	0.435948029	-0.853507776	0.456108072	3
ID10000316042943	CG11650-RA	FBgn0002531	Lcp1	4	3.036096617	0.728421738	8.33609559	0.003618506	4	2.332383241	0.564974653	8.256594263	0.003720457	4	0.21473888	0.437927324	0.980705554	0.399057619	4	-0.231039416	0.454039607	-1.017706	0.383745469	4	0.648721979	0.304679252	4.258392882	0.023746379	3	0.026112112	0.209593317	0.21578696	0.849161387	4	-0.1442313	0.066150332	-4.360712829	0.022291229	4	0.033755533	0.060904674	1.108471016	0.348535156	4	-0.372734757	0.141030085	-5.285889998	0.013207166	3
ID1000043777111215	CG8697-RA	FBgn0002533	Lcp2	4	-0.747844943	6.053841859	-0.247064578	0.820800879	4	-1.391457712	2.975650964	-0.935229118	0.418661012	4	0.030044974	0.262423209	0.228981077	0.833605739	4	-0.149120528	0.484366442	-0.61573435	0.581632515	4	0.007039628	0.167727699	0.083941155	0.938390836	3	0.022215575	0.20049137	0.191921001	0.86552402	4	-2.454282995	4.895412297	-1.002686943	0.389892669	4	0.068431606	0.149227161	0.917146794	0.426699298	4	0.242689616	0.43451533	1.117058936	0.345372087	3
ID1000033787311184	CG2043-RA	FBgn0002534	Lcp3	4	-0.075727595	0.99127886	-0.152787673	0.88826358	4	-1.234053355	1.531622166	-1.611433136	0.205473944	4	-0.058302432	0.085785968	-1.359253345	0.267220469	4	-0.16201088	0.475997365	-0.680721751	0.544879349	4	-0.105576428	0.155675331	-1.356366838	0.26803446	3	-0.067107148	0.333057013	-0.348988265	0.760415158	4	-2.401633791	4.927730742	-0.974742297	0.401578635	4	-0.047224776	0.084696366	-1.115154715	0.346070982	4	0.202329561	0.567679748	0.712829942	0.527393973	3
ID100003378839184	CG2044-RA	FBgn0002535	Lcp4	4	0.119975568	0.861749769	0.278446417	0.798759179	4	-0.537855369	0.998966589	-1.076823538	0.360439671	4	-0.016681052	0.078568736	-0.424623162	0.699724233	4	-0.069450072	0.052906447	-2.625391616	0.078635908	4	0.06956806	0.25067806	0.555039081	0.617568301	3	-0.080876565	0.197569813	-0.709026944	0.551815662	4	0.036472647	0.282425718	0.258281343	0.812895479	4	-0.01660373	0.091140258	-0.364355568	0.73975992	4	0.167949869	0.342433132	0.980920674	0.398966953	3
ID10000377182974	CG2684-RA	FBgn0002542	lds	4	-2.126777365	0.474819634	-8.958253673	0.002935308	4	-2.640916342	0.656149915	-8.049734611	0.00400414	4	0.152526811	0.250550737	1.217532331	0.310433712	4	-0.096423059	0.028251125	-6.826139364	0.006432351	4	-0.065022564	0.313343191	-0.415024584	0.706018825	3	0.116851633	0.074176894	2.72851764	0.112169241	4	0.33103476	0.596014711	1.110827483	0.34766439	4	0.194352103	0.283570409	1.37075024	0.264004399	4	0.204913795	0.116764498	3.509864701	0.039201672	3
ID100003100034141	CG5481-RA	FBgn0002543	lea	4	0.382704585	0.963437606	0.794456398	0.484973795	4	0.041483714	0.794205377	0.104465962	0.923392156	4	-0.050571441	0.084647683	-1.194868876	0.317988919	4	0.02198328	0.047430422	0.926969609	0.422315365	4	-0.057182098	0.130784249	-0.874449298	0.446237098	3	-0.099497885	0.200881477	-0.857895885	0.481346037	4	-0.121099994	0.295522487	-0.819565341	0.47251333	4	-0.022271819	0.095111438	-0.468331033	0.671475218	4	-0.022595865	0.364664322	-0.123926932	0.909210153	3
ID100004335731102	CG11770-RA	FBgn0002552	lin	4	-2.122929521	0.513453788	-8.269213591	0.003704023	4	-2.431857887	0.499544471	-9.736301882	0.002301637	4	0.193018787	0.298204881	1.294538078	0.286115318	4	-0.06510409	0.083355446	-1.562083655	0.216198958	4	0.022405577	0.288791772	0.155167697	0.886541342	3	-0.055143174	0.10196933	-0.936661828	0.447811219	4	-2.289335952	5.021996489	-0.911723438	0.429137444	4	0.124067728	0.217684434	1.139886081	0.33710232	4	0.132637327	0.098083985	2.70456643	0.073501397	3
ID1000040060051816	CG3839-RA	FBgn0002561	l(1)sc	4	-1.319081535	0.45156557	-5.842259115	0.00999352	4	-1.224027237	2.095623055	-1.168175005	0.327127946	4	0.230261499	0.468598198	0.982767325	0.398189444	4	-0.231039416	0.454039607	-1.017706	0.383745469	4	-0.031046961	0.211234252	-0.293957639	0.787954972	3	-0.127669507	0.066542248	-3.323153049	0.079855928	4	-2.357412991	4.955621802	-0.951409565	0.411586145	4	0.154063157	0.178892234	1.722413025	0.183471202	4	0.283426493	0.506729629	1.118649774	0.344789283	3
ID1000037686011517	CG2559-RA	FBgn0002562	Lsp1alpha	4	-0.167969056	1.498020125	-0.224254739	0.836964125	4	-0.30685982	1.711333597	-0.358620692	0.743631069	4	0.038061219	0.228595974	0.332999906	0.761048301	4	0.04856002	0.107284095	0.905260385	0.432059482	4	0.055804222	0.303893832	0.367261301	0.737802425	3	-0.17121011	0.17264165	-1.717688695	0.227991783	4	0.139641159	0.162382751	1.719901386	0.183938625	4	0.0817066	0.190731817	0.856769484	0.454558093	4	0.093327335	0.628140023	0.297154558	0.785736006	3
ID100004432220917	CG4178-RA	FBgn0002563	Lsp1beta	4	2.513200696	0.876215285	5.736491337	0.010518398	4	3.325581663	0.619022013	10.74463135	0.001723918	4	0.107527598	0.714685665	0.300908785	0.7831337	4	1.052199723	0.207395778	10.14678054	0.002039413	4	1.63600716	1.238620642	2.641659771	0.077545571	3	-0.058648601	0.140346615	-0.723796272	0.544401903	4	0.507982388	0.235404056	4.31583378	0.022914863	4	-0.205519965	0.689005904	-0.596569532	0.592813997	4	-0.58926344	0.909665753	-1.295560348	0.28580615	3
ID100003849621510	CG6821-RA	FBgn0002564	Lsp1gamma	4	0.897113469	0.195898983	9.158939528	0.002751721	4	0.357791848	0.556543056	1.285765204	0.288782955	4	-0.079255773	0.012402095	-12.78103009	0.001033437	4	0.111491978	0.065100475	3.425227782	0.0416832	4	-0.424240177	0.35363477	-2.399312585	0.09593377	3	0.087710032	0.029813548	5.095610567	0.036421948	4	0.138593579	0.148301822	1.869074532	0.158398631	4	0.072759056	0.137730183	1.056544824	0.36827568	4	0.266338203	0.418241128	1.273610772	0.292521843	3
ID100003848923711	CG6806-RA	FBgn0002565	Lsp2	4	3.424722493	0.89602029	7.644296742	0.004648679	4	3.637067137	0.445157349	16.34059123	0.000498704	4	-0.999250918	1.073403949	-1.861835741	0.159539195	4	1.857279052	0.450024967	8.25411561	0.003723696	4	3.114524832	1.872225054	3.32708381	0.044816536	3	-0.047421215	0.08880389	-0.924913921	0.452652879	4	0.767800056	0.733935001	2.092283526	0.12749905	4	-0.956249546	0.490671146	-3.897720718	0.029966496	4	0.376926656	0.901886733	0.835862514	0.464573634	3
ID1000037491161618	CG18028-RC	FBgn0002566		4	-0.021571005	0.426892447	-0.101060606	0.925877918	4	-0.308305662	0.274284098	-2.248075371	0.110134191	4	-0.006190682	0.121234025	-0.102127799	0.925098789	4	-0.027125249	0.051239891	-1.058755137	0.367413612	4	0.020144712	0.091966532	0.438087882	0.690948636	3	-0.152660168	0.070390752	-3.756390715	0.064127606	4	-0.128468063	0.090867051	-2.827604981	0.066320574	4	0.003962833	0.078836764	0.100532611	0.926263434	4	-0.172327652	0.24432341	-1.410651984	0.253159926	3
ID1000043775331512	CG8694-RA	FBgn0002569	LvpD	4	3.00220377	0.148099624	40.54303038	3.30E-05	4	2.603738917	0.154275266	33.75445709	5.72E-05	4	1.266762118	0.369814083	6.850805183	0.006366457	4	1.212034469	0.349404976	6.937705834	0.006141264	4	0.540360986	0.195368487	5.531710812	0.0116418	3	-0.042562798	0.208878817	-0.352936356	0.757862819	4	0.340451691	0.580389097	1.173184309	0.325392907	4	0.078861893	0.168781667	0.934484104	0.418989445	4	-1.951723461	1.243636122	-3.138737171	0.05171407	3
ID1000043776311512	CG8696-RA	FBgn0002570	LvpH	4	3.343695806	0.133255804	50.18461803	1.74E-05	4	3.835353104	0.31365247	24.45606827	0.000149866	4	2.956366099	0.516697112	11.44332349	0.001432194	4	3.128935499	0.378594275	16.52922777	0.00048197	4	0.477445391	0.397996295	2.399245403	0.095939567	3	0.098323718	0.214005836	0.79578052	0.509605167	4	0.753937022	1.109306563	1.35929426	0.26720895	4	0.126058122	0.502814128	0.501410421	0.650564914	4	-3.109662984	1.749137475	-3.555653032	0.037937458	3
ID100003713716416	CG8695-RA	FBgn0002571	LvpL	4	3.579609032	0.355437028	20.14201534	0.000267499	4	3.054807422	0.301977481	20.23202135	0.000263965	4	1.584731971	0.39918563	7.939824739	0.004166554	4	1.0139549	0.390908807	5.187679997	0.013909297	4	0.421969001	0.299029315	2.822258421	0.066613963	3	0.044626271	0.144760204	0.533951787	0.646776971	4	0.429356378	0.774566087	1.108637173	0.348473686	4	-0.038469356	0.114122011	-0.674179432	0.548497092	4	-2.040060367	1.158021049	-3.52335628	0.038823661	3
ID100004493215167	CG32120-RA	FBgn0002573	sens	4	0.728634692	0.382008573	3.814755707	0.031685676	4	0.375475782	0.465088957	1.61464071	0.204797706	4	0.078068086	0.213030808	0.732927658	0.516678223	4	-0.020588943	0.045885868	-0.897398009	0.43563839	4	0.025354051	0.06695063	0.757395429	0.503871397	3	0.192068069	0.02644714	12.57873819	0.006260836	4	-0.149125769	0.129325528	-2.306207775	0.104392803	4	0.074130452	0.182228039	0.813600935	0.47544816	4	0.107823848	0.573885085	0.375768079	0.732087066	3
ID1000043830011814	CG1689-RA	FBgn0002576	lz	4	-0.341795747	1.020033648	-0.670165632	0.550725796	4	0.0722234	2.665774338	0.054185682	0.96019379	4	0.109629236	0.169940854	1.290204597	0.287429798	4	-0.147991315	0.485157972	-0.610074754	0.584918472	4	-0.025110188	0.159131405	-0.315590606	0.772993617	3	0.054713989	0.230186412	0.411698538	0.72048834	4	0.006303635	0.258022874	0.048861055	0.964101027	4	0.202344106	0.145121923	2.788608394	0.068498077	4	0.081008471	0.55070254	0.294200463	0.787786334	3
ID10000321171231	CG9369-RA	FBgn0002577	m	4	-1.033145541	0.382455413	-5.402697973	0.012431118	4	-1.178098214	0.517700129	-4.551276497	0.019875099	4	-0.008447769	0.171511615	-0.098509589	0.927740797	4	0.057707331	0.129954308	0.888117249	0.439897228	4	-0.060792272	0.292583083	-0.415555617	0.70566975	3	-0.17468077	0.039076473	-7.742663197	0.016274788	4	0.028895998	0.256992614	0.224878043	0.836520955	4	0.10106866	0.182509634	1.107543288	0.348878562	4	0.099585326	0.74065911	0.268910014	0.805432052	3
ID1000032755211125	CG8342-RA	FBgn0002578	m1	4	0.278439861	0.176310522	3.158516662	0.05092937	4	-0.363191135	0.235634141	-3.082669881	0.054022776	4	0.559423339	0.099294881	11.26791903	0.001498859	4	0.323733095	0.128036018	5.056906655	0.01492182	4	-0.302668262	0.218016285	-2.776565632	0.069188455	3	-0.030182892	0.039498136	-1.323563803	0.316680494	4	0.117614618	0.248057464	0.948285257	0.412943597	4	0.03194996	0.104285468	0.612740413	0.58336911	4	-0.828013522	0.599413897	-2.762743826	0.069991522	3
ID10000416990294	CG7622-RA	FBgn0002579	RpL36	4	-0.514746756	0.225388644	-4.56763701	0.019683826	4	-0.785613326	0.212162419	-7.405772695	0.005092875	4	0.244624727	0.040906067	11.96031514	0.001257245	4	0.347081429	0.204700137	3.391120641	0.042739586	4	-0.349594749	0.233953522	-2.988582908	0.058196441	3	-0.134927824	0.136681345	-1.709829867	0.229424625	4	0.198471871	0.252555397	1.571709599	0.214058919	4	0.132502446	0.276247956	0.959300825	0.408175905	4	-0.391756606	0.387218451	-2.023439766	0.136203138	3
ID10000417000094	CG7622-RC	FBgn0002579	RpL36	4	-0.181367425	0.389801649	-0.930562637	0.420722086	4	-0.448206355	0.126886356	-7.064689509	0.005830696	4	0.237954873	0.348633369	1.365072276	0.265587529	4	0.137787918	0.195101611	1.412473403	0.252676462	4	-0.344718549	0.6848759	-1.00665989	0.388257537	3	-0.086494189	0.117737853	-1.272422819	0.331142552	4	-0.07194421	0.407858524	-0.35279003	0.747577324	4	0.000944568	0.232989086	0.008108259	0.994039664	4	-0.345386834	0.332962224	-2.074630748	0.129666389	3
ID1000035046011410	CG8922-RA	FBgn0002590	RpS5a	4	0.17566101	0.292684102	1.200345416	0.316146214	4	-0.014012131	0.078454439	-0.35720428	0.744588748	4	0.383204257	0.187499347	4.087526308	0.026461797	4	0.329073931	0.186189264	3.534832502	0.038505766	4	-0.293456814	0.168785618	-3.477272735	0.040134385	3	0.185681935	0.24693184	1.302426389	0.322563287	4	0.038602937	0.244047402	0.316356056	0.772466593	4	0.100143363	0.202392996	0.989593162	0.395327842	4	-0.62091246	0.605719018	-2.050166631	0.132742788	3
ID1000031890311311	CG6104-RA	FBgn0002592	m2	4	-0.843608073	2.024501539	-0.833398303	0.465766696	4	-0.528668054	2.228762359	-0.474405045	0.667604733	4	-0.079032035	0.095427427	-1.656379888	0.196222175	4	0.000284297	0.093752371	0.006064853	0.995541732	4	-0.099678108	0.262064421	-0.76071454	0.502154364	3	-0.253496762	0.378670653	-1.159501714	0.365970572	4	0.093243279	0.236549884	0.788360385	0.488040725	4	0.167882251	0.165205464	2.032405555	0.13503056	4	0.172298676	0.553193524	0.622923689	0.577477901	3
ID1000044977011166	CG4087-RA	FBgn0002593	RpLP1	4	-0.353431377	0.053768802	-13.14633626	0.000950787	4	-0.495099601	0.129063116	-7.67220899	0.004600089	4	0.296311054	0.407477403	1.45436803	0.24182729	4	-0.216104768	0.267892003	-1.613372295	0.205064821	4	-0.115465898	0.143393868	-1.610471901	0.205677084	3	-0.361578578	0.320405061	-1.954627267	0.189820447	4	-0.464431831	0.678689946	-1.368612674	0.26459921	4	0.106958175	0.213221967	1.003256625	0.389657807	4	-0.082446956	0.509989681	-0.323327938	0.767673964	3
ID1000043197261316	CG2746-RA	FBgn0002607	RpL19	4	-0.502069299	0.290137374	-3.460907449	0.040613387	4	-0.73264621	0.093884713	-15.60735896	0.000571612	4	0.037417167	0.148706408	0.503235431	0.649423434	4	-0.024473585	0.13074752	-0.374364046	0.733028789	4	-0.153482753	0.545352459	-0.562875439	0.612843196	3	0.050494653	0.636756588	0.137351237	0.903332854	4	-0.370803213	0.389798424	-1.902538287	0.153247751	4	-0.112593058	0.184994525	-1.217258278	0.310523968	4	-0.342268844	0.439898751	-1.556125554	0.217535467	3
ID100003275825125	CG8346-RA	FBgn0002609	HLHm3	4	-0.874972661	0.227832284	-7.680848773	0.004585185	4	-0.484316605	0.385615253	-2.511916227	0.086791155	4	0.024474652	0.223974461	0.218548594	0.841024947	4	-0.231039416	0.454039607	-1.017706	0.383745469	4	-0.030591925	0.193219284	-0.316654984	0.772260821	3	-0.164981391	0.034179448	-8.360467232	0.014006802	4	-2.383321381	4.94076328	-0.964758377	0.405832756	4	0.154063157	0.178892234	1.722413025	0.183471202	4	-0.146599801	0.651127161	-0.450295455	0.683048206	3
ID10000337001490	CG6779-RA	FBgn0002622	RpS3	4	-0.557165071	0.163604878	-6.811105836	0.006472954	4	-0.796260707	0.098398422	-16.18442029	0.000513148	4	0.407901956	0.131884997	6.185721879	0.008508963	4	0.217676209	0.072920234	5.970255352	0.009403289	4	-0.275359071	0.128661794	-4.280354898	0.023423923	3	-0.358109309	0.149289784	-4.154761986	0.053338035	4	-0.021785457	0.268598028	-0.162216062	0.881445969	4	0.083303664	0.294251085	0.56620803	0.610841326	4	-0.482472908	0.454220904	-2.12439764	0.12366575	3
ID10000342820520	CG7939-RC	FBgn0002626	RpL32	4	-1.109410171	0.510221638	-4.348738227	0.022455457	4	-0.545016107	2.063853172	-0.528153954	0.633967666	4	0.074720264	0.202186699	0.739121464	0.513411457	4	0.021945798	0.070262915	0.624676574	0.576468254	4	-0.204605727	0.162173635	-2.523292118	0.085928093	3	-0.246792654	0.073502927	-5.815515531	0.028318151	4	-0.096142304	0.073251322	-2.624998452	0.078662493	4	0.053357317	0.208518106	0.511776345	0.644098552	4	-0.043807488	0.363135528	-0.241273491	0.824893644	3
ID100004398121075	CG7939-RB	FBgn0002626	RpL32	4	-0.497643569	1.132678417	-0.878702307	0.444255673	4	-1.611811024	1.501385396	-2.147098311	0.12103889	4	0.145777051	0.130010402	2.242544419	0.110700075	4	-0.176068941	0.46831978	-0.751917596	0.506715757	4	-0.042489332	0.161384915	-0.526558908	0.634949685	3	-0.023168251	0.210676578	-0.190474843	0.866519199	4	-2.48117843	4.871225199	-1.01870816	0.383338589	4	0.030610172	0.172256754	0.355401699	0.745808423	4	0.193167685	0.407931364	0.947059738	0.41347719	3
ID1000037221371614	CG6099-RA	FBgn0002629	m4	4	-0.731697381	0.919045293	-1.592298849	0.209560244	4	-2.540162828	0.893005507	-5.689019404	0.010765731	4	-0.007864436	0.11124998	-0.141383149	0.89652743	4	-0.231039416	0.454039607	-1.017706	0.383745469	4	-0.240637319	0.394951472	-1.218566513	0.310093362	3	-0.075578	0.082209573	-1.592332026	0.252312663	4	-2.371235589	4.946850454	-0.95868497	0.408441104	4	0.089736586	0.16798347	1.068397818	0.36367561	4	0.189841398	0.612972449	0.619412499	0.579504234	3
ID1000031887371311	CG6096-RA	FBgn0002631	HLHm5	4	-0.9090528	1.547765939	-1.174664433	0.324882027	4	-2.302488805	0.714396831	-6.445965902	0.007571861	4	0.248717879	0.451930465	1.100690917	0.351425387	4	-0.231039416	0.454039607	-1.017706	0.383745469	4	-0.152556294	0.360441474	-0.846496892	0.459455371	3	-0.040606279	0.152878972	-0.460051096	0.690651394	4	0.062004754	0.219245903	0.565618361	0.611195206	4	0.154063157	0.178892234	1.722413025	0.183471202	4	0.114415973	0.7499522	0.305128707	0.78021313	3
ID10000369660176	CG8354-RA	FBgn0002632	m6	4	-0.672698893	1.448134457	-0.929055848	0.421389581	4	-1.34858439	2.718128015	-0.992289092	0.394202962	4	0.033068483	0.234751289	0.281732064	0.796465417	4	0.087860597	0.079500691	2.210310281	0.114068583	4	-0.049843301	0.151328611	-0.658742593	0.557106633	3	-0.252104201	0.090246784	-4.838480283	0.040159601	4	-0.062318263	0.182556574	-0.682728229	0.543773534	4	0.080534014	0.174309315	0.924035686	0.423620458	4	0.087671826	0.581662747	0.301452437	0.782757172	3
ID10000369670111117	CG8361-RA	FBgn0002633	HLHm7	4	-1.277914302	1.378737178	-1.853746055	0.16082513	4	-2.032624377	0.478384795	-8.497863648	0.003422189	4	0.230261499	0.468598198	0.982767325	0.398189444	4	-0.231039416	0.454039607	-1.017706	0.383745469	4	-0.017710899	0.228281835	-0.155166962	0.886541874	3	-0.233416797	0.562730927	-0.718442391	0.547078572	4	-2.34677252	4.964070412	-0.945503317	0.414155775	4	0.154063157	0.178892234	1.722413025	0.183471202	4	0.137959793	0.749563418	0.36810706	0.737233166	3
ID100003956215139	CG10480-RA	FBgn0002638	Bj1	4	-2.946045981	0.272611927	-21.61347825	0.00021675	4	-3.261766605	0.24799623	-26.30496931	0.000120532	4	0.441923683	0.518273165	1.705369727	0.186669777	4	-0.056802351	0.091936898	-1.235681256	0.304516153	4	-0.10732213	0.72034591	-0.297973872	0.785167762	3	0.344310154	0.179195954	3.327991884	0.079650866	4	0.45924644	0.68755466	1.335883434	0.273886958	4	0.367371087	0.78783269	0.932611942	0.419815815	4	0.018620588	0.711137807	0.052368437	0.961527132	3
ID1000043842211814	CG1692-RA	FBgn0002641	mal	4	-0.930067316	0.059877409	-31.06571662	7.33E-05	4	-1.018184688	0.455002419	-4.475513297	0.020792968	4	0.291714346	0.142621632	4.090744751	0.026407048	4	0.076661092	0.082489827	1.858679916	0.16003942	4	0.119792859	0.20289016	1.180864158	0.322750924	3	-0.047631689	0.021809922	-3.782705219	0.063321153	4	0.016277188	0.352496699	0.092353707	0.932238659	4	0.00221653	0.122367562	0.03622741	0.973376807	4	-0.2267994	0.237077082	-1.913296707	0.151633438	3
ID1000035377011813	CG8118-RC	FBgn0002643	mam	4	-1.208544878	1.078551897	-2.241050954	0.110853476	4	-0.291470205	0.932349178	-0.625238296	0.576144982	4	-0.070524774	0.150984873	-0.934196553	0.419116273	4	-0.059828544	0.17776827	-0.673107117	0.549091823	4	-0.035172818	0.279782283	-0.251429914	0.817720787	3	0.00403194	0.330648057	0.021120721	0.98506706	4	-0.091639046	0.213591512	-0.858077595	0.453937775	4	-0.098185139	0.12507729	-1.569991465	0.214439161	4	0.634111349	0.490935015	2.583280189	0.081547482	3
ID100003984218182	CG8118-RA	FBgn0002643	mam	4	1.209351182	0.465645905	5.194295356	0.013860493	4	0.827318445	0.167826851	9.85919048	0.002218667	4	-0.069200654	0.084142443	-1.644845382	0.198550886	4	-0.077413648	0.05032027	-3.076837552	0.054270328	4	-0.003640389	0.162533884	-0.044795447	0.967085309	3	-0.083597921	0.259441043	-0.558106941	0.632910436	4	-0.148736707	0.046823125	-6.353130356	0.00788982	4	-0.026747384	0.076118611	-0.702781714	0.532817723	4	0.111436982	0.181380891	1.228762097	0.306758394	3
ID100004051506189	CG1483-RB	FBgn0002645	Map205	4	-0.192146334	0.302224615	-1.271546554	0.293161822	4	-0.543144784	0.190218086	-5.710758569	0.010651533	4	0.160548104	0.192779565	1.665613311	0.194380232	4	0.190562336	0.110911493	3.436295566	0.04134755	4	0.000461577	0.246843368	0.003739838	0.997250834	3	0.096569141	0.279369228	0.598715397	0.610142263	4	0.486033502	0.26882383	3.616000127	0.036349615	4	0.15285918	0.224635026	1.360955881	0.26674159	4	-0.050627526	0.320404712	-0.316022354	0.772696332	3
ID10000386521036	CG4711-RA	FBgn0002652	squ	4	-1.754673494	0.323882157	-10.83525879	0.001681875	4	-1.892271609	0.19691959	-19.21872383	0.000307667	4	0.127898333	0.11615715	2.202160312	0.114939705	4	-0.018353409	0.06866704	-0.5345624	0.630032376	4	-0.317052489	0.395032233	-1.605198071	0.206795625	3	-0.093296219	0.092321371	-1.75034002	0.222162531	4	0.263289027	0.44698826	1.178057907	0.323713792	4	0.081079999	0.129309702	1.254043553	0.298647175	4	0.177884735	0.194932626	1.825089406	0.165478052	3
ID10000417763446	CG4965-RA	FBgn0002673	twe	4	-1.079552967	0.274574223	-7.863469161	0.00428454	4	-1.312826984	0.235806979	-11.13475937	0.001552243	4	-0.045122031	0.090765124	-0.994259232	0.393382827	4	-0.076899724	0.093315517	-1.64816585	0.197877336	4	0.058238843	0.353537128	0.329463801	0.763467524	3	0.439875406	0.10546084	7.224355075	0.01862662	4	0.285692734	0.268769442	2.125931673	0.123486105	4	0.132967436	0.225734461	1.178087168	0.323703737	4	-0.012716513	0.165021793	-0.154119199	0.887299955	3
ID1000041719110312	CG3697-RA	FBgn0002707	mei-9	4	-2.34391454	0.419193296	-11.18297721	0.001532625	4	-2.457313306	0.34571031	-14.21602558	0.000754143	4	0.070255797	0.129296512	1.086739253	0.356667488	4	-0.235037608	0.451538558	-1.041052214	0.37437324	4	-0.06347119	0.154047805	-0.824045368	0.470319152	3	0.166141203	0.15544755	1.851203224	0.205349698	4	0.003883581	0.153338344	0.050653745	0.962785384	4	0.054222997	0.14092821	0.769512324	0.497626531	4	0.2362108	0.384569973	1.228441201	0.306862796	3
ID1000038041111516	CG5303-RA	FBgn0002715	mei-S332	4	0.671040442	0.450901579	2.976438641	0.058764261	4	0.373324932	0.244492756	3.053873154	0.055259033	4	-0.098520806	0.060526346	-3.255468485	0.047293365	4	-0.266605169	0.100734966	-5.293200152	0.013156772	4	0.094226224	0.314237863	0.599712734	0.59096957	3	-0.096243334	0.149467394	-1.115282341	0.380766948	4	-0.131275841	0.319862164	-0.820827566	0.471894242	4	0.131809898	0.097882158	2.693236443	0.074210149	4	0.084660064	0.23887818	0.708813708	0.529556535	3
ID100003734609914	CG7753-RA	FBgn0002716	mei-W68	4	-0.201973221	0.321729894	-1.255545256	0.298172401	4	-0.258114925	0.597209775	-0.864402881	0.450948772	4	-0.049626694	0.135305647	-0.733549491	0.516349494	4	-0.165711928	0.473650301	-0.699722675	0.534477651	4	-0.015559615	0.354824821	-0.087703082	0.935638956	3	-0.0788136	0.088708726	-1.538847036	0.263705355	4	-0.064869844	0.085889898	-1.510534897	0.228070295	4	-0.069979989	0.08082094	-1.731729155	0.181749237	4	0.32478929	0.424177564	1.531383634	0.223184336	3
ID10000341043092	CG10120-RB	FBgn0002719	Men	4	1.88009994	0.172693184	21.77387543	0.000212019	4	1.807846015	0.208172414	17.36873755	0.000415918	4	0.180399016	0.575438209	0.626997	0.575133712	4	0.643799824	0.38284847	3.363209592	0.043629486	4	-0.102165431	1.877771435	-0.108815619	0.920218808	3	-0.129169138	0.020438024	-10.94663137	0.008242211	4	0.528986539	0.276146267	3.831205422	0.03133494	4	0.11672165	0.479639054	0.486706196	0.659808591	4	-0.267268043	0.87197529	-0.61301747	0.583208248	3
ID1000043915211130	CG1705-RA	FBgn0002723	Rst(1)JH	4	-0.606248368	0.388631844	-3.119910924	0.052475168	4	-0.535256406	0.686590801	-1.559171504	0.216851063	4	0.184274575	0.463237251	0.795594807	0.484402865	4	-0.228043399	0.455996674	-1.00019764	0.390920504	4	0.093309103	0.219616575	0.84974554	0.457901661	3	0.082592855	0.11412053	1.253543258	0.336681882	4	0.078030483	0.117145378	1.332199086	0.274953942	4	0.002090137	0.077671063	0.053820235	0.96046191	4	-0.059895097	0.52341518	-0.228862667	0.833689819	3
ID10000369620976	CG8337-RA	FBgn0002732	malpha	4	0.265513594	0.270808318	1.960896886	0.144725504	4	0.327396203	2.043773548	0.32038403	0.769695991	4	0.274576403	0.432814226	1.268795647	0.294016963	4	-0.231039416	0.454039607	-1.017706	0.383745469	4	0.104032957	0.236902602	0.878276187	0.444453844	3	0.008644845	0.106981073	0.139962238	0.901512904	4	-0.056136911	0.196726148	-0.570711229	0.608143499	4	0.154063157	0.178892234	1.722413025	0.183471202	4	0.263154255	0.423111204	1.243901142	0.301874318	3
ID100003471926170	CG14548-RA	FBgn0002733	HLHmbeta	4	0.182163053	0.263778244	1.381183299	0.261121663	4	-0.149991118	0.342659319	-0.875453315	0.445768632	4	0.235086793	0.062489881	7.523995551	0.004866027	4	0.137762331	0.061819643	4.456911221	0.021026692	4	0.053345969	0.151805536	0.702819807	0.532797078	3	-0.105611039	0.223898014	-0.816995569	0.499770878	4	-0.144512495	0.106041449	-2.72558507	0.072208654	4	0.00010888	0.060589331	0.003594046	0.997358006	4	-0.130157871	0.13252383	-1.96429384	0.144246792	3
ID1000032749211319	CG8328-RA	FBgn0002734	HLHmdelta	4	-1.071839199	1.277644969	-1.677835745	0.191972008	4	-1.526769071	1.537163428	-1.986475925	0.141166169	4	0.230261499	0.468598198	0.982767325	0.398189444	4	-0.231039416	0.454039607	-1.017706	0.383745469	4	-0.19057274	0.371720353	-1.025355421	0.380650183	3	0.122167179	0.188361504	1.123370527	0.378009688	4	-2.423696972	4.915169376	-0.986210967	0.396743338	4	0.154063157	0.178892234	1.722413025	0.183471202	4	0.395134015	0.354171522	2.231314434	0.111859857	3
ID100003696021416	CG8333-RA	FBgn0002735	HLHmgamma	4	-0.101635731	0.267423007	-0.760112096	0.502465659	4	-0.384443617	0.165689549	-4.64052946	0.018860071	4	-0.011192354	0.235049898	-0.095233857	0.930133809	4	0.004364241	0.092897084	0.093958618	0.931065677	4	-0.106533279	0.240756969	-0.884986047	0.441342494	3	-0.100976652	0.183545745	-0.952877941	0.441218735	4	-0.123661409	0.176311491	-1.402760629	0.255266087	4	-0.032686944	0.083194289	-0.785797784	0.489334854	4	0.077472391	0.797739032	0.194229912	0.858404172	3
ID10000341713111317	CG9401-RA	FBgn0002736	mago	4	-2.014472044	0.198862042	-20.25999553	0.00026288	4	-2.180223286	0.078222294	-55.74429452	1.27E-05	4	0.304605721	0.393715928	1.547337557	0.219523534	4	-0.033069421	0.069106312	-0.957059363	0.40914189	4	-0.133632945	0.263721255	-1.013440836	0.385481744	3	0.082979588	0.214991837	0.668513115	0.572633031	4	0.222059077	0.645639888	0.687872855	0.540946196	4	0.229101883	0.296236275	1.546751039	0.219656934	4	0.013120433	0.367543298	0.071395303	0.947576301	3
ID1000037065061117	CG17927-RK	FBgn0002741	Mhc	4	2.689429431	0.355721275	15.12099288	0.000627963	4	2.754811993	0.407147066	13.5322699	0.000872743	4	-0.691127581	0.242590599	-5.697892534	0.010718927	4	-0.117922161	0.251009325	-0.939583906	0.416745963	4	-0.116460702	0.462965336	-0.503107655	0.649503312	3	-0.110095873	0.27522661	-0.692853231	0.560041803	4	-0.260240328	0.30154602	-1.72604054	0.1827985	4	-0.114161958	0.297276075	-0.768053456	0.498374995	4	-0.197210225	0.360920121	-1.092819235	0.354373662	3
ID10000327870696	CG5596-RB	FBgn0002772	Mlc1	4	1.954846008	0.357370289	10.94017084	0.001634886	4	1.649231227	0.458893076	7.187867121	0.005548912	4	-0.504573985	0.311014352	-3.244699038	0.047680688	4	0.071660031	0.248896264	0.575822468	0.605091492	4	-0.518831677	0.395525925	-2.623502755	0.078763728	3	-0.469684081	0.102455164	-7.940221421	0.015493496	4	0.117670465	0.344839077	0.682465954	0.54391798	4	0.105049251	0.271571758	0.773638993	0.495514432	4	0.017882601	0.236820621	0.15102233	0.889541557	3
ID10000388522941	CG2184-RA	FBgn0002773	Mlc2	4	2.763991156	0.826101713	6.691648531	0.006807895	4	1.955693113	0.184888229	21.15540969	0.00023106	4	-0.399135889	0.097442234	-8.19225655	0.00380576	4	-0.046683245	0.240179306	-0.388736613	0.723418836	4	-0.112937501	0.288683815	-0.78243043	0.491039773	3	-0.033820283	0.346434978	-0.169089301	0.881281374	4	-0.068393899	0.135331051	-1.010764316	0.386575123	4	0.008100831	0.29704089	0.054543542	0.959931243	4	-0.042832793	0.648467592	-0.132104651	0.903263833	3
ID10000378590282	CG11680-RB	FBgn0002774	mle	4	0.230055666	0.059908301	7.680260126	0.004586198	4	-0.531151342	0.838001308	-1.267662321	0.294370021	4	-0.15460901	0.091755375	-3.370026222	0.043409993	4	-0.03945357	0.091020888	-0.866912434	0.449767708	4	-0.116976131	0.298551991	-0.783623183	0.490435302	3	0.025202485	0.232447825	0.187792612	0.868366052	4	-0.322373931	0.080853647	-7.974258216	0.004114751	4	-0.114966987	0.033929648	-6.776786313	0.006566917	4	-0.058525851	0.312290116	-0.374817182	0.732724789	3
ID100004374435719	CG8631-RA	FBgn0002775	msl-3	4	-0.94109529	0.546018885	-3.447116263	0.04102271	4	-0.767854186	0.439241847	-3.496270631	0.039587313	4	0.019735085	0.095947425	0.411372899	0.708421891	4	-0.009972397	0.025994921	-0.767257318	0.498783843	4	0.070046791	0.169108734	0.828423103	0.468183563	3	0.13338609	0.148399633	1.556819782	0.259805071	4	0.150725998	0.070771298	4.25952331	0.023729643	4	-0.071554292	0.101682816	-1.407401856	0.254025093	4	0.20017622	0.272172141	1.470953047	0.237673037	3
ID1000037386211017	CG7826-RA	FBgn0002777	mnb	4	-0.405397549	0.211103025	-3.840755465	0.031133601	4	-0.393814584	0.153866115	-5.118925417	0.014430057	4	-0.031643688	0.119445958	-0.529841092	0.632930048	4	-0.064812516	0.106858162	-1.213056924	0.31191099	4	-0.1784073	0.270713686	-1.318051579	0.27909203	3	0.058617547	0.019069616	5.324101412	0.033514834	4	-0.05543219	0.144768479	-0.765804687	0.499530543	4	0.073549478	0.061043929	2.409722944	0.095040665	4	-0.076965692	0.163796408	-0.939772646	0.416663146	3
ID1000037387211112	CG7826-RC	FBgn0002777	mnb	4	-1.183264762	0.636590994	-3.717503934	0.033865453	4	-1.403226799	0.882928055	-3.178575631	0.050148867	4	0.004884779	0.038347012	0.254767116	0.815369097	4	-0.066848253	0.099848099	-1.338999009	0.27298811	4	-0.001614987	0.073295983	-0.044067553	0.967619685	3	0.120197064	0.098817467	2.106787676	0.169716156	4	0.004735944	0.128484969	0.07371982	0.945873518	4	0.021024917	0.074373762	0.565385327	0.611335097	4	0.311340957	0.212681722	2.927764118	0.061111012	3
ID10000319230731	CG3297-RA	FBgn0002778	mnd	4	-1.493808554	0.21673919	-13.78438807	0.000826305	4	-1.407163014	0.145821479	-19.29980442	0.00030383	4	0.084145336	0.35937188	0.468291155	0.671500675	4	0.115252268	0.058330953	3.951667568	0.028912555	4	-0.044813098	0.538115981	-0.166555538	0.878312702	3	-0.24435381	0.091335536	-4.633828535	0.043551661	4	0.120383588	0.310880547	0.77446845	0.495090804	4	0.027298378	0.065668262	0.831402486	0.466734929	4	-0.248583276	0.21474732	-2.315123429	0.103544597	3
ID100003379311190	CG2050-RA	FBgn0002780	mod	4	-2.666730714	0.235774023	-22.62107321	0.000189184	4	-2.808520094	0.149295144	-37.62373008	4.13E-05	4	0.558880467	0.651815195	1.714843321	0.184884068	4	-0.071583691	0.128989123	-1.109918246	0.348000118	4	-0.411536102	0.508435791	-1.618832149	0.2039178	3	0.206173133	0.130439359	2.737688569	0.111539836	4	0.304831015	1.05908585	0.575649302	0.605194716	4	0.398988369	0.651104123	1.225574696	0.307797017	4	0.204071589	0.449129977	0.90874179	0.430483261	3
ID100003321620178	CG32491-RD	FBgn0002781	mod(mdg4)	4	-1.365410479	0.220363756	-12.3923326	0.001132201	4	-1.25747639	0.239485449	-10.50148472	0.001843827	4	0.089234842	0.082628265	2.159910844	0.11958571	4	0.022249602	0.056195087	0.79187001	0.486273024	4	-0.158098033	0.174433302	-1.812704695	0.167536999	3	-0.083450198	0.231454303	-0.624486047	0.596052105	4	-0.054148762	0.097574638	-1.109894199	0.348009001	4	0.029447027	0.072991592	0.806860783	0.478783474	4	0.160808058	0.187340572	1.716745673	0.184527836	3
ID1000033217010160	CG32491-RS	FBgn0002781	mod(mdg4)	4	-1.55465506	0.164401834	-18.91286763	0.000322734	4	-1.478282339	0.063112678	-46.84581214	2.14E-05	4	0.100965558	0.111381009	1.812976181	0.167491548	4	-0.047643832	0.096022038	-0.992352027	0.394176739	4	-0.016501463	0.153903697	-0.21443881	0.843953836	3	-0.13784083	0.168853618	-1.413930746	0.292963933	4	-0.087308453	0.163089254	-1.070683086	0.362795156	4	0.040210029	0.064752836	1.241954202	0.302497912	4	0.169924794	0.317980321	1.068775534	0.363529943	3
ID100003321808160	CG32491-RW	FBgn0002781	mod(mdg4)	4	-3.845058997	0.870936735	-8.829709076	0.00306149	4	-3.308258865	0.214917381	-30.78633153	7.53E-05	4	0.576076237	0.590655195	1.950634625	0.146183076	4	0.096833854	0.130037096	1.48932661	0.23316153	4	-0.069481539	1.461001385	-0.095114953	0.93022069	3	0.241572857	0.195719941	2.137832565	0.165972904	4	0.608296011	0.738668501	1.647006772	0.198112159	4	0.299735757	0.91930864	0.652089503	0.560848909	4	0.234542453	0.539467254	0.869533605	0.448537036	3
ID100003658703111	CG32491-RA	FBgn0002781	mod(mdg4)	4	-1.138342792	0.406679935	-5.59822452	0.011260398	4	-0.817719323	0.154912286	-10.55719135	0.001815402	4	-0.055033539	0.098377208	-1.118827009	0.344724413	4	-0.250378304	0.430762441	-1.162489018	0.329108671	4	-0.130829881	0.204768116	-1.277834495	0.291216871	3	-0.087486943	0.068242948	-2.220476019	0.156542174	4	-0.06640666	0.105782681	-1.255529907	0.29817725	4	0.094908104	0.174999474	1.084667308	0.357452501	4	0.06784929	0.49952227	0.271656719	0.803507792	3
ID100003658801111	CG32491-RB	FBgn0002781	mod(mdg4)	4	-1.484345235	0.277591198	-10.69446904	0.00174779	4	-0.989221414	0.863514615	-2.291151527	0.105844385	4	0.096536887	0.103619099	1.863302966	0.159307246	4	0.006493313	0.059830646	0.217056413	0.842087972	4	-0.221081082	0.210595078	-2.099584512	0.126615277	3	-0.084482526	0.118337028	-1.236536277	0.341766955	4	0.004939312	0.13972858	0.070698669	0.948086681	4	0.011473925	0.048204704	0.47605001	0.666558899	4	-0.015077058	0.297068628	-0.101505554	0.92555306	3
ID1000036589211713	CG32491-RC	FBgn0002781	mod(mdg4)	4	-0.83607029	0.253881997	-6.586290469	0.007122482	4	-1.029323086	0.293457883	-7.01513332	0.005949379	4	0.048098451	0.148658952	0.647097943	0.563669078	4	-0.141461378	0.111315899	-2.541620372	0.084559627	4	-0.027227408	0.274702385	-0.198232044	0.855536281	3	-0.033543087	0.052161205	-1.113822648	0.381267013	4	-0.088650819	0.247631961	-0.715988507	0.525698177	4	0.050899747	0.058591949	1.737431436	0.180704347	4	0.140359474	0.119863659	2.34198547	0.101039058	3
ID100003659029713	CG32491-RG	FBgn0002781	mod(mdg4)	4	-1.727567573	0.373154456	-9.259262725	0.002665628	4	-1.743801891	0.602433233	-5.789195534	0.010252451	4	0.147941095	0.160478652	1.843747976	0.162431072	4	-0.026013667	0.089319509	-0.582485658	0.601128958	4	-0.117660797	0.205133665	-1.147162234	0.334508056	3	0.07040842	0.182024649	0.669969489	0.5718725	4	0.004816184	0.203521292	0.047328549	0.965225845	4	0.084297857	0.083355557	2.022609172	0.136312374	4	0.183827534	0.046101337	7.974932871	0.004113744	3
ID100003659127713	CG32491-RI	FBgn0002781	mod(mdg4)	4	-1.922947776	0.325716619	-11.80748947	0.001305858	4	-2.009506516	0.45200852	-8.891454163	0.003000002	4	0.099244355	0.067438957	2.943235173	0.060352579	4	-0.089622325	0.100216138	-1.788580698	0.17163304	4	-0.168662051	0.203475903	-1.657808603	0.195935881	3	-0.068814294	0.217602679	-0.547740746	0.638832012	4	-0.061797663	0.141106784	-0.875899248	0.445560704	4	0.016505155	0.155072983	0.212869506	0.845073117	4	0.111750797	0.180573932	1.237729012	0.303855792	3
ID100003659225713	CG32491-RJ	FBgn0002781	mod(mdg4)	4	-1.447141798	0.428307788	-6.757485335	0.006620551	4	-1.34088021	0.452965371	-5.920453508	0.009627363	4	0.049160693	0.146438964	0.671415472	0.550031062	4	-0.005430071	0.034552692	-0.314306678	0.77387799	4	0.016006991	0.163525647	0.195773462	0.857297727	3	-0.091866972	0.215702553	-0.737674457	0.537520776	4	-0.117017988	0.151540957	-1.544374406	0.220198406	4	-0.005689504	0.098604225	-0.115400818	0.915418313	4	0.150993031	0.413076477	0.731065746	0.517663529	3
ID100003659323713	CG32491-RM	FBgn0002781	mod(mdg4)	4	-2.435356936	0.257917638	-18.88476456	0.000324167	4	-2.744052757	0.553450326	-9.916166369	0.002181542	4	0.227016514	0.429170884	1.057930642	0.367734954	4	-0.001424973	0.059482956	-0.047911991	0.964797601	4	-0.158019733	0.155445381	-2.033122269	0.134937342	3	-0.112771928	0.088203836	-2.214492205	0.157199998	4	-0.010202671	0.095404491	-0.213882411	0.844350622	4	0.151796833	0.158115993	1.920069315	0.150627389	4	0.101224778	0.437564098	0.462674054	0.675092289	3
ID100003659421713	CG32491-RN	FBgn0002781	mod(mdg4)	4	-2.040129739	0.256244134	-15.92332831	0.000538564	4	-2.266649352	0.325043082	-13.94676261	0.000798124	4	0.076593512	0.153199394	0.999919258	0.391035607	4	-0.002562571	0.019523011	-0.262517987	0.809917256	4	-0.207922509	0.293478791	-1.41695084	0.25149223	3	0.208790794	0.166782151	2.168315138	0.162406194	4	0.032271399	0.238575379	0.270534198	0.804293972	4	0.0456746	0.149062047	0.612826679	0.58331902	4	0.081088116	0.335692126	0.483110025	0.66208184	3
ID1000036595211111	CG32491-RR	FBgn0002781	mod(mdg4)	4	-1.876689989	0.387198847	-9.693675491	0.002331376	4	-2.383952644	1.077560866	-4.424720161	0.021439257	4	0.136476916	0.476788491	0.572484102	0.60708367	4	-0.240344422	0.448417646	-1.071966833	0.362301471	4	-0.073880759	0.075330544	-1.961508692	0.144639149	3	0.022095681	0.157470029	0.243035727	0.8306306	4	0.037914616	0.233265068	0.325077528	0.766473428	4	0.118608646	0.151273967	1.568130302	0.214851905	4	0.022204681	0.567722703	0.078223685	0.94257541	3
ID100003659629111	CG32491-RT	FBgn0002781	mod(mdg4)	4	-1.169566217	0.343836964	-6.80302782	0.006494911	4	-1.353751294	0.326647785	-8.288752332	0.003678766	4	0.071719424	0.175353593	0.817997776	0.473283152	4	-0.083792054	0.079216895	-2.115509654	0.124712749	4	-0.128847831	0.077585732	-3.321431074	0.045005969	3	0.197647685	0.186605313	1.834544937	0.208007583	4	-0.084166761	0.435313213	-0.386695181	0.724779705	4	0.081498991	0.124129755	1.313125791	0.280548173	4	0.085561292	0.14836812	1.153364908	0.332312322	3
ID100003659727111	CG32491-RU	FBgn0002781	mod(mdg4)	4	-2.160798523	0.334661286	-12.91334622	0.001002437	4	-2.403291291	0.641807123	-7.489138725	0.0049315	4	0.036510962	0.104670463	0.697636397	0.535612069	4	-0.006314075	0.042980857	-0.293808702	0.788058415	4	-0.094882027	0.168916461	-1.123419542	0.343047718	3	0.043681763	0.085655469	0.883294839	0.470254947	4	-0.035707882	0.081382458	-0.877532654	0.444799818	4	-0.025235898	0.096664856	-0.522131805	0.637680581	4	0.17846773	0.445434577	0.801319608	0.481540412	3
ID100003659825111	CG32491-RV	FBgn0002781	mod(mdg4)	4	-2.846696513	0.329836806	-17.26124227	0.000423674	4	-2.91215841	0.480872593	-12.11197499	0.00121135	4	0.148113356	0.141124571	2.099044192	0.126680432	4	0.016734735	0.015472615	2.163142432	0.119222491	4	-0.139003524	0.158473105	-1.754285363	0.177655938	3	-0.062848327	0.044458716	-2.448484919	0.134063452	4	0.054399895	0.254947658	0.426753442	0.698331577	4	0.030637399	0.254743309	0.240535458	0.825415779	4	0.164677986	0.487136012	0.676106803	0.547429376	3
ID100003659923111	CG32491-RX	FBgn0002781	mod(mdg4)	4	-3.275940904	0.482369011	-13.58271709	0.000863178	4	-3.114433525	0.264606295	-23.54013179	0.000167969	4	0.441841117	0.445814044	1.982176752	0.141757138	4	0.145186049	0.038501406	7.54185703	0.004832921	4	-0.096056771	1.111753494	-0.172802282	0.873807583	3	0.305721955	0.230214862	2.300138035	0.148134123	4	0.45368398	0.598695457	1.515575155	0.226878386	4	0.221064118	0.917947939	0.481648487	0.663007122	4	0.18201868	0.634859394	0.57341415	0.6065282	3
ID100003660021111	CG32491-RZ	FBgn0002781	mod(mdg4)	4	-1.727750463	0.054610947	-63.27487665	8.70E-06	4	-1.694675235	0.224537777	-15.09478944	0.000631204	4	0.085192157	0.100104235	1.702069004	0.187296544	4	-0.006556518	0.039741268	-0.329960164	0.763127718	4	-0.28147196	0.335365374	-1.678598814	0.191822781	3	-0.045682645	0.13421438	-0.589539372	0.615226838	4	-0.145633843	0.245538529	-1.18624025	0.3209144	4	0.043715085	0.121886568	0.717307671	0.524991225	4	0.05179585	0.13779822	0.751763705	0.506795855	3
ID100004243024415	CG32491-RP	FBgn0002781	mod(mdg4)	4	-1.061935182	0.119916738	-17.71120866	0.000392432	4	-1.183718334	0.423672454	-5.587893771	0.011318553	4	0.039334727	0.094745162	0.830326884	0.46725746	4	0.017244397	0.060477157	0.570278022	0.608402668	4	-0.145499123	0.08236737	-3.53293113	0.038558205	3	-0.013913174	0.077142149	-0.312388548	0.784307446	4	-0.088684431	0.096764245	-1.833000015	0.164178227	4	-0.053925744	0.141242965	-0.763588388	0.500671581	4	-0.034925206	0.18977777	-0.368064249	0.737261975	3
ID1000044651031014	CG32491-RE	FBgn0002781	mod(mdg4)	4	-1.84362863	0.486194991	-7.583906314	0.004756148	4	-1.698799802	0.116893957	-29.06565656	8.94E-05	4	0.069117157	0.094924123	1.456261171	0.241349118	4	0.000242811	0.080347792	0.006043994	0.995557065	4	-0.171793793	0.145807638	-2.356444358	0.09972088	3	0.032022326	0.129093384	0.429644758	0.709314019	4	-0.099411611	0.165300581	-1.202798081	0.315324489	4	-0.071756816	0.081721492	-1.756130842	0.177325731	4	0.173337873	0.4131701	0.839063005	0.46302806	3
ID1000044652011014	CG32491-RK	FBgn0002781	mod(mdg4)	4	-1.085005616	0.154581166	-14.0380053	0.000782848	4	-1.463615494	0.656299996	-4.460202658	0.02098509	4	0.055583553	0.07676074	1.448228692	0.243385074	4	0.053930473	0.099937756	1.079281248	0.359501078	4	-0.299663971	0.285595267	-2.098521966	0.126743442	3	0.019362246	0.013555865	2.473939813	0.131837542	4	-0.073032883	0.169067449	-0.863949666	0.451162359	4	-0.028458012	0.066368127	-0.857580695	0.454173321	4	0.013414314	0.185593842	0.144555596	0.894226806	3
ID1000044653211167	CG32491-RO	FBgn0002781	mod(mdg4)	4	-2.666952532	0.316615908	-16.84661109	0.000455461	4	-2.632433092	0.194416368	-27.08036486	0.000110504	4	0.148083878	0.193634671	1.529518212	0.223616766	4	-0.092251675	0.052686669	-3.501898176	0.039427085	4	-0.159525828	0.214488396	-1.487500777	0.233605631	3	-0.23992995	0.257293288	-1.615164025	0.247641503	4	-2.422524103	4.921688154	-0.984428118	0.397491402	4	0.06151506	0.123914718	0.992861231	0.393964625	4	0.078199306	0.183346053	0.853024153	0.456338286	3
ID100004465429167	CG32491-RY	FBgn0002781	mod(mdg4)	4	-1.25680247	0.135304509	-18.5773922	0.000340412	4	-1.335000124	0.402190498	-6.63864577	0.006963818	4	0.112255048	0.125492133	1.789037201	0.171554466	4	-0.051425089	0.086478397	-1.18931644	0.319868315	4	-0.070333304	0.165106717	-0.851973872	0.456838592	3	0.049462573	0.118624154	0.722211176	0.545193089	4	0.109804552	0.154184404	1.424327615	0.249554198	4	0.006053674	0.070916206	0.170727512	0.875303195	4	0.204654357	0.069845564	5.860196249	0.009907935	3
ID100004351409518	CG18740-RA	FBgn0002783	mor	4	-4.652172782	0.447386111	-20.79712653	0.000243141	4	-4.303955441	0.332553538	-25.88428594	0.000126483	4	0.230022611	0.356590153	1.290123179	0.287454555	4	-0.050968331	0.046142356	-2.209177659	0.114189169	4	-0.209237427	0.455970798	-0.917766786	0.426421375	3	-0.027672275	0.114243662	-0.419540001	0.715591514	4	0.365525095	0.505707302	1.445599434	0.244055549	4	0.200650697	0.299560252	1.339634985	0.272805014	4	0.41808025	0.342273079	2.44296309	0.092256098	3
ID100004510800154	CG3416-RA	FBgn0002787	Mov34	4	-0.461658903	0.233948047	-3.946678837	0.029007999	4	-0.391791906	0.154780026	-5.062564156	0.014876063	4	0.224930384	0.272380043	1.651592251	0.197184995	4	0.114935395	0.134135958	1.713714897	0.185095745	4	-0.188414338	0.466288983	-0.808144069	0.478146914	3	0.331720331	0.174083243	3.300469699	0.080827399	4	0.23771211	0.406988682	1.168150962	0.327136296	4	-0.027482302	0.237205664	-0.23171708	0.831663791	4	-0.28506286	0.461050854	-1.236578817	0.304226525	3
ID100004544923819	CG4696-RA	FBgn0002789	Mp20	4	1.534132718	0.700991269	4.377038022	0.022069829	4	1.392370209	0.194204677	14.33920366	0.000735095	4	-0.207361667	0.138085501	-3.003380739	0.057513823	4	0.121996175	0.152044544	1.604742561	0.206892554	4	-0.093121535	0.383148522	-0.486085838	0.660200388	3	-0.404203907	0.376707755	-1.858474362	0.2042037	4	-0.029323739	0.151328258	-0.387551403	0.72420876	4	-0.169046839	0.167429993	-2.019313701	0.136746802	4	-0.368067354	0.496558859	-1.48247221	0.234833535	3
ID10000376693111017	CG3060-RA	FBgn0002791	mr	4	-0.212627707	0.162708556	-2.613602038	0.079437926	4	-0.624429586	0.159449134	-7.832335896	0.004333914	4	0.009592014	0.18358186	0.104498499	0.923368411	4	-0.175700184	0.065103441	-5.397569813	0.012463919	4	0.226197194	0.415300508	1.089318166	0.355692755	3	-0.118920084	0.238052449	-0.865253137	0.478105842	4	0.072792597	0.383690626	0.379433806	0.729631347	4	0.003878884	0.110241555	0.070370632	0.948327025	4	-0.109253276	0.490455856	-0.445517265	0.686134141	3
ID100003343419418	CG14251-RA	FBgn0002838	ms(3)K81	4	4.611538058	3.369889953	2.736907212	0.071523979	4	3.691736465	0.614417769	12.01702377	0.001239818	4	-0.142944415	0.047447505	-6.025371187	0.009163213	4	-0.092859331	0.068387174	-2.715694357	0.072813435	4	0.074455294	0.167529911	0.88885971	0.439555152	3	0.061130348	0.182513763	0.580125395	0.62047992	4	-0.087403023	0.077013483	-2.269810958	0.107943898	4	-0.01695553	0.121846862	-0.27830885	0.798855277	4	0.11575605	0.21846651	1.059714373	0.367040099	3
ID100004217716138	CG11308-RA	FBgn0002842	sa	4	3.88943144	0.3497561	22.2408212	0.000199006	4	4.174771534	0.400863655	20.82888527	0.000242036	4	-0.12654479	0.108698975	-2.328352966	0.102301318	4	-0.053886416	0.072406288	-1.488445767	0.233375663	4	0.075483314	0.0882697	1.710288229	0.185740234	3	-0.130929851	0.158810794	-1.427970654	0.289478916	4	-0.115252425	0.117741613	-1.95771779	0.145175207	4	-0.049448967	0.095297135	-1.037784972	0.375671524	4	-0.025461705	0.013087634	-3.890956133	0.030102116	3
ID1000043340381515	CG8982-RA	FBgn0002855	Acp26Aa	4	8.55437852	1.449150293	11.8060612	0.001306324	4	9.632455375	0.26194433	73.5458207	5.54E-06	4	-0.715072718	0.381428939	-3.749441346	0.033129004	4	-0.384012224	0.194913219	-3.940340485	0.029129848	4	-0.007053682	0.356481199	-0.039573934	0.970919115	3	0.874140223	0.869010223	1.742275567	0.22358395	4	-0.516377018	0.597427861	-1.728667348	0.18231313	4	-0.29190663	0.493237086	-1.183636176	0.32180265	4	0.095349719	0.729590376	0.261378773	0.810717665	3
ID1000044132391417	CG9024-RB	FBgn0002856	Acp26Ab	4	7.489346419	0.667962282	22.42445905	0.00019418	4	7.351148651	0.994014591	14.79082645	0.00067049	4	-0.446303569	0.300025682	-2.975102437	0.05882716	4	-0.545217689	0.139787112	-7.800686083	0.00438488	4	-0.013163705	0.413941491	-0.063601769	0.953287987	3	0.147520036	0.944344615	0.270570926	0.812085789	4	-0.65139153	0.492126304	-2.647253459	0.077174988	4	-0.162308483	0.375229072	-0.865116778	0.450612514	4	-0.044165841	0.658711582	-0.134097661	0.901815913	3
ID1000037081010153	CG17956-RA	FBgn0002862	Mst87F	4	9.091581699	0.59089785	30.77209268	7.54E-05	4	9.637404767	0.58577055	32.90505052	6.17E-05	4	-0.367331071	0.2471626	-2.972383938	0.058955389	4	-0.385669965	0.25204135	-3.060370563	0.054977012	4	0.053346178	0.313842737	0.339954833	0.756300802	3	-0.16454473	0.274700363	-1.037493467	0.408486739	4	-0.400540137	0.272720161	-2.937370926	0.060638666	4	0.029749911	0.381380919	0.156011535	0.885930923	4	0.13898859	0.527121037	0.527349813	0.634462624	3
ID100003517428121	CG17924-RA	FBgn0002863	Acp95EF	4	-1.004695815	0.790198564	-2.542894558	0.08446549	4	-1.217230835	1.877350351	-1.29675405	0.285445578	4	0.121838513	0.48464873	0.502791012	0.649701284	4	-0.299410272	0.387614407	-1.544887222	0.220081445	4	-0.080647296	0.298459164	-0.540424325	0.626447032	3	-0.191247409	0.179590069	-1.844479663	0.206417008	4	-0.079673323	0.196990621	-0.808904736	0.477769934	4	0.154063157	0.178892234	1.722413025	0.183471202	4	0.083821803	0.734558185	0.228223725	0.834143571	3
ID100003229015013	CG11719-RA	FBgn0002865	Mst98Ca	4	9.138355523	0.666947782	27.40351126	0.000106653	4	8.987596787	1.227383471	14.64513252	0.000690477	4	-0.504364077	0.54229961	-1.860093822	0.159815079	4	-0.205924577	0.305099049	-1.349886717	0.269871465	4	0.085316945	0.513354861	0.332389744	0.761465482	3	-0.046359294	0.266670145	-0.301108521	0.791752075	4	-0.224662619	0.401273746	-1.119747409	0.344387733	4	-0.042921899	0.402955348	-0.21303551	0.844954695	4	-0.162521542	0.204887595	-1.586445895	0.210828275	3
ID100003216818120	CG9470-RA	FBgn0002868	MtnA	4	1.707635122	0.377629757	9.043964827	0.002854975	4	1.057393691	0.278279157	7.599517721	0.004728054	4	0.423917068	0.209572271	4.045545405	0.027189522	4	-0.169990393	0.239382205	-1.420242517	0.250625437	4	0.389298123	0.180574003	4.311784821	0.02297223	3	-0.197637627	0.130578223	-2.621558194	0.119894267	4	-0.123665351	0.406701926	-0.608137525	0.586046326	4	0.277883728	0.126976571	4.376929154	0.022071296	4	-0.287739989	0.667072226	-0.862695154	0.45175404	3
ID10000450260933	CG4312-RA	FBgn0002869	MtnB	4	1.389490635	0.138281706	20.09652144	0.000269309	4	0.792967323	0.24087393	6.584085895	0.007129267	4	0.45402244	0.309437124	2.934505297	0.060779083	4	0.501707278	0.152728985	6.569902622	0.007173122	4	0.549143917	0.283260841	3.87730204	0.030378269	3	-0.15922787	0.304321008	-0.906249497	0.460459493	4	-0.016338551	0.296604936	-0.110170462	0.919230769	4	0.207386741	0.090907384	4.562593984	0.019742529	4	-0.854224459	0.433381075	-3.942140104	0.029095185	3
ID1000033751111122	CG1960-RA	FBgn0002872	mu2	4	-2.809306103	0.523173371	-10.73948431	0.001726348	4	-3.348718592	0.509918179	-13.13433696	0.00095336	4	0.203110322	0.309048611	1.314423137	0.280163882	4	-0.256393109	0.409840732	-1.251184127	0.299553369	4	-0.063444304	0.310724322	-0.408363941	0.710405426	3	0.188816631	0.200955451	1.627425371	0.245178883	4	0.126070353	0.471057752	0.535264952	0.629601949	4	0.169161979	0.209087821	1.618095002	0.204072241	4	0.193795912	0.154091339	2.51533815	0.086530427	3
ID100004136736115	CG12047-RB	FBgn0002873	mud	4	-2.950978105	0.36560093	-16.14316521	0.000517056	4	-3.525651031	0.226936036	-31.07176012	7.32E-05	4	0.057221282	0.471469027	0.242736124	0.823859237	4	-0.096251043	0.054143629	-3.555396827	0.037944386	4	-0.260311107	0.839922819	-0.619845302	0.579254179	3	0.273826869	0.042660829	11.11750661	0.0079938	4	0.396416305	0.602724382	1.315414862	0.279870494	4	0.320065799	0.549715473	1.164478041	0.328414421	4	0.208157609	0.553557616	0.752072061	0.50663537	3
ID10000421133295	CG11156-RA	FBgn0002878	mus101	4	-2.929109695	0.359463431	-16.29712199	0.000502669	4	-2.722932826	0.286979919	-18.97646941	0.000319521	4	0.206158334	0.232229287	1.775472307	0.17390701	4	0.0053415	0.022286155	0.479355879	0.664460169	4	-0.095895133	0.511792557	-0.374742194	0.732775093	3	-0.062693826	0.093692088	-1.15899747	0.366135501	4	0.18018777	0.36397723	0.99010463	0.395114199	4	0.149544629	0.35930839	0.832402656	0.466249498	4	0.160196497	0.470132632	0.681494906	0.544453039	3
ID100003565732177	CG1925-RA	FBgn0002891	mus205	4	-1.337955653	0.447736464	-5.976532007	0.009375536	4	-1.249771297	0.187343686	-13.34201672	0.000910107	4	0.135581245	0.225287452	1.20362891	0.315046628	4	0.08104623	0.078042863	2.076967098	0.12937704	4	-0.169973546	0.385906397	-0.880905562	0.443232285	3	0.00556782	0.051649818	0.186714063	0.869109076	4	0.096722778	0.193059774	1.001998252	0.390176774	4	0.08284565	0.247565324	0.669283151	0.551216737	4	-0.025564273	0.133895972	-0.381852759	0.728013235	3
ID100003430005012	CG7972-RA	FBgn0002899	mus301	4	-2.815899546	0.548337797	-10.27067461	0.001968102	4	-2.149635893	1.437849996	-2.990069756	0.058127396	4	-0.043440057	0.177941657	-0.488250557	0.658833859	4	-0.037787673	0.025956494	-2.911616103	0.0619154	4	-0.018246085	0.040712632	-0.896335321	0.436124162	3	-0.059126681	0.211259488	-0.484761257	0.675742692	4	-2.508000107	4.854743372	-1.033216347	0.377494187	4	0.091452268	0.206420707	0.88607649	0.440838698	4	0.141342623	0.488969704	0.578124254	0.603720569	3
ID100003570533615	CG7347-RA	FBgn0002901	mus304	4	-1.203443539	0.427148653	-5.634776235	0.011057751	4	-1.343885099	0.349297948	-7.694778093	0.00456129	4	0.041003576	0.081007463	1.012340699	0.385930802	4	-0.047922368	0.0295365	-3.244959131	0.047671286	4	-0.167764961	0.528128921	-0.635318213	0.570366775	3	-0.032245161	0.133062635	-0.419729078	0.715473712	4	0.062798037	0.10475874	1.198907828	0.316628867	4	0.076553002	0.158868682	0.963726776	0.406274703	4	0.067253503	0.246194071	0.546345436	0.622839472	3
ID10000318491111015	CG6019-RA	FBgn0002905	mus308	4	-0.758075016	0.409324285	-3.704031466	0.0341824	4	-1.735527597	0.469010101	-7.400811175	0.005102698	4	0.019934286	0.191521553	0.208167543	0.848429649	4	-0.108222914	0.116453273	-1.858649604	0.160044233	4	0.026395732	0.169017988	0.312342284	0.775231962	3	-0.001548117	0.231937757	-0.011560938	0.991825456	4	-0.024482217	0.206982999	-0.236562586	0.828228536	4	0.191677672	0.140987929	2.719065013	0.072606628	4	0.128119571	0.165943803	1.544132042	0.220253707	3
ID1000044693021211	CG6920-RA	FBgn0002906	mus309	4	-2.77028098	0.292621167	-18.93424876	0.000321649	4	-2.67330674	0.861220812	-6.208179601	0.008422283	4	0.146022347	0.142503878	2.049380674	0.13284305	4	0.0824374	0.102599506	1.606974595	0.206418078	4	-0.262961881	0.493342965	-1.066040866	0.364585861	3	0.424836532	0.35415839	2.07771008	0.173327175	4	-0.073513549	0.335733447	-0.437928065	0.69105242	4	0.141114886	0.26607588	1.060711599	0.366652183	4	0.099850171	0.475258599	0.420193011	0.702625484	3
ID10000402703450	CG8601-RA	FBgn0002909	mus312	4	-0.522223683	0.365918515	-2.854316804	0.064878682	4	-0.840409335	0.386365571	-4.35033242	0.022433503	4	0.014642714	0.044300527	0.661062734	0.555806063	4	-0.066137524	0.126406096	-1.046429343	0.37224596	4	0.044913685	0.227892909	0.394164833	0.719806928	3	0.353137821	0.14597942	4.189992308	0.052513967	4	0.120040853	0.109866716	2.185208735	0.11677733	4	0.017973773	0.115900532	0.310158589	0.776738347	4	0.168445141	0.223366945	1.508236957	0.228615992	3
ID10000441461512	CG9045-RE	FBgn0002914	Myb	4	-0.49633999	0.453133561	-2.190700634	0.116178148	4	-0.789638431	0.245108936	-6.443163139	0.007581212	4	0.050636923	0.13533058	0.74834413	0.508578375	4	0.004634563	0.08198107	0.113064219	0.917121113	4	-0.093514348	0.247665178	-0.755167507	0.505026653	3	0.373253896	0.193018732	3.349388443	0.078753132	4	0.230851501	0.138584176	3.331570844	0.044666887	4	0.047706247	0.177737253	0.536817649	0.628651367	4	-0.084320501	0.164779747	-1.023432825	0.381425898	3
ID1000041185011617	CG1517-RB	FBgn0002917	na	4	-0.264968723	0.869676836	-0.609349844	0.585340329	4	0.93690399	0.573325562	3.268314033	0.046836568	4	-0.079420257	0.069764509	-2.27680976	0.107249846	4	-0.040029935	0.107543102	-0.74444449	0.510617403	4	0.082553783	0.294822951	0.56002277	0.614560382	3	-0.422456137	0.510114511	-1.434414192	0.287896778	4	0.008830957	0.166652764	0.105980326	0.922287111	4	-0.003192141	0.056743434	-0.112511376	0.917524086	4	0.314477063	0.36531778	1.721663057	0.183610631	3
ID10000441563912	CG9071-RB	FBgn0002920	NaCP60E	4	0.219570771	0.756420735	0.580551961	0.60227702	4	0.139662406	2.103622747	0.13278275	0.902771138	4	-0.041218999	0.031891255	-2.584971903	0.081427981	4	-0.041675664	0.105516397	-0.789937203	0.487245856	4	-0.16280989	0.851935078	-0.382211966	0.727773113	3	0.288833178	0.278430445	1.796763784	0.214206848	4	0.110542669	0.19606469	1.127614253	0.341523342	4	-0.202564642	0.08292154	-4.885694155	0.016397756	4	0.528273627	0.260760063	4.051798584	0.027079505	3
ID100003282424171	CG5670-RD	FBgn0002921	Atpalpha	4	1.429441151	0.210176056	13.6023216	0.000859499	4	1.550188563	0.210711122	14.71387509	0.000680949	4	-0.128928248	0.110308719	-2.337589431	0.101444021	4	0.148654506	0.275761605	1.078137811	0.359937457	4	-0.269556274	0.357910535	-1.506277392	0.229082469	3	-0.143366413	0.301197544	-0.82443538	0.496367157	4	0.020193335	0.224226615	0.180115418	0.868541555	4	-0.029588556	0.291928603	-0.202710905	0.852330321	4	-0.148467202	0.441387287	-0.672729851	0.549301183	3
ID100003282522171	CG5670-RE	FBgn0002921	Atpalpha	4	0.990257034	0.15896878	12.4585096	0.001114526	4	0.915018761	0.240425648	7.611656809	0.004706361	4	0.116979641	0.241692211	0.968005057	0.404444766	4	0.09637	0.231377888	0.833009596	0.465955133	4	-0.084170082	0.328909825	-0.51181251	0.644076064	3	0.180972398	0.367738196	0.852381916	0.483789182	4	0.121760425	0.090421337	2.693179046	0.074213761	4	-0.404657781	0.207444422	-3.901360918	0.029893841	4	-0.019498562	0.327856877	-0.118945573	0.912836234	3
ID1000040417011189	CG10250-RA	FBgn0002922	nau	4	0.162469893	0.307898678	1.055346481	0.368743878	4	0.476137918	0.453569485	2.099514778	0.126623684	4	-0.090107967	0.19903793	-0.905435133	0.43198024	4	-0.053468958	0.110362847	-0.968966639	0.404034529	4	-0.042686652	0.174286079	-0.489845801	0.657827966	3	-0.317707532	0.167634193	-3.282657183	0.081602211	4	-0.162589112	0.185844306	-1.74973466	0.178473196	4	-0.031003303	0.154762976	-0.400655299	0.715501059	4	0.25515763	0.325005416	1.570174635	0.214398588	3
ID100003739025112	CG7831-RA	FBgn0002924	ncd	4	-2.467614339	0.268230593	-18.39920131	0.000350328	4	-2.805109765	0.366175669	-15.321115	0.000603919	4	0.099504323	0.192450006	1.034079712	0.377149097	4	-0.033993518	0.040594048	-1.674803067	0.192566381	4	-0.028696644	0.319130934	-0.179842445	0.868737955	3	0.065141768	0.089520877	1.260363574	0.33466805	4	0.116233939	0.242595827	0.958251758	0.408627749	4	0.15465981	0.370864981	0.834049143	0.46545133	4	0.158689451	0.417391321	0.760386924	0.50232363	3
ID100003410912133	CG10129-RA	FBgn0002926	ndl	4	-2.745599733	0.777847356	-7.059482074	0.00584302	4	-4.602184069	0.282685372	-32.5604685	6.37E-05	4	0.130978149	0.227525688	1.151326248	0.333032405	4	0.004731303	0.109708935	0.086251923	0.93670035	4	-0.389089475	0.683558977	-1.138422544	0.337626559	3	-0.178380108	0.10198595	-3.029470332	0.093869677	4	0.342450387	0.531769434	1.287965667	0.288111408	4	0.254067812	0.145662939	3.488434519	0.039811807	4	0.203012053	0.678993255	0.597979585	0.591986068	3
ID1000043569061512	CG1857-RA	FBgn0002930	nec	4	2.219577508	0.17843883	24.87774111	0.000142402	4	1.821831608	0.398777817	9.137075979	0.002770971	4	-0.023906028	0.182436815	-0.262074598	0.810228743	4	0.074477569	0.184884392	0.805666379	0.479376595	4	0.294209359	0.090561689	6.497435325	0.007402818	3	0.171319168	0.066501148	4.462080893	0.046732896	4	-0.086509288	0.368505229	-0.469514577	0.670719962	4	-0.144658243	0.145989176	-1.981766687	0.141813658	4	-0.242083809	0.317573223	-1.524585772	0.224764635	3
ID1000031600251311	CG11450-RA	FBgn0002931	net	4	1.975908288	0.757121519	5.219527485	0.013676384	4	1.71081049	0.291079037	11.754955	0.001323145	4	-0.106328118	0.050200807	-4.236111916	0.024079404	4	-0.129942358	0.077233928	-3.36490351	0.043574812	4	-0.026697726	0.150604321	-0.354541302	0.746390944	3	0.203166559	0.10109001	3.481004722	0.073538564	4	-0.035090051	0.185805197	-0.377707962	0.730786974	4	-0.068921561	0.065850984	-2.093258375	0.127380622	4	0.099311945	0.201214244	0.987126392	0.39635975	3
ID100004133511032	CG11988-RA	FBgn0002932	neur	4	-2.202582817	0.266361609	-16.53829035	0.000481185	4	-2.130954402	0.529125843	-8.054622284	0.003997113	4	0.192636288	0.228100518	1.689047358	0.189792623	4	0.095189011	0.102918312	1.849797358	0.16145718	4	0.017054877	0.14812657	0.230274379	0.832687584	3	-0.129372102	0.442779842	-0.506073297	0.663074975	4	0.154186424	0.321282256	0.959819108	0.407952846	4	0.167833667	0.276336855	1.214703462	0.311366653	4	-0.009693579	0.139608101	-0.13886843	0.89835205	3
ID100003857008711	CG10781-RA	FBgn0002933	ng1	4	-0.858667398	0.805463062	-2.132108694	0.122765881	4	0.148447522	3.146855078	0.094346589	0.930782155	4	-0.11500987	0.073438287	-3.132150135	0.051978774	4	-0.158557642	0.478117445	-0.663258135	0.554577553	4	-0.099755289	0.233437088	-0.854665299	0.455557481	3	-0.062404086	0.239338309	-0.451607799	0.695799023	4	0.115850287	0.163750995	1.41495674	0.252018906	4	0.154063157	0.178892234	1.722413025	0.183471202	4	0.054157227	0.675350433	0.160382594	0.882770684	3
ID100003108611141	CG3966-RA	FBgn0002936	ninaA	4	-0.20905499	0.921653739	-0.453651911	0.680885428	4	-0.583081622	0.238584255	-4.887846619	0.016378048	4	0.372090422	0.336126382	2.213991178	0.113677747	4	-0.035490059	0.556345409	-0.127582824	0.9065508	4	-0.160114649	0.235481604	-1.359890931	0.267041025	3	-0.146875131	0.223810144	-1.136656204	0.37353033	4	-2.568501426	4.8181965	-1.066167155	0.364537033	4	0.072100042	0.194456134	0.741555852	0.512132105	4	-0.282114405	0.143000005	-3.945655885	0.02902762	3
ID100003543601110	CG9347-RA	FBgn0002937	ninaB	4	0.148511285	0.968884813	0.306561281	0.779222761	4	0.317251789	0.914865752	0.69354829	0.537840482	4	0.230261499	0.468598198	0.982767325	0.398189444	4	-0.231039416	0.454039607	-1.017706	0.383745469	4	0.081056518	0.323745945	0.500741517	0.650983613	3	-0.382735221	0.062265374	-10.64663724	0.008707108	4	-2.341622346	4.96570007	-0.94311872	0.415197428	4	0.154063157	0.178892234	1.722413025	0.183471202	4	0.049135003	0.488387016	0.201213387	0.853401819	3
ID1000031779161311	CG5125-RA	FBgn0002938	ninaC	4	-0.332361661	0.448259224	-1.482899371	0.234728954	4	-0.167608237	0.501289942	-0.66870776	0.551537019	4	0.032878773	0.1284562	0.511906354	0.644017716	4	0.082223426	0.058312221	2.820109564	0.066732336	4	-0.059629948	0.236482653	-0.504307162	0.648753704	3	-0.081524843	0.137042434	-1.030375533	0.411134538	4	0.077867225	0.235031435	0.662611155	0.554939377	4	-0.014149668	0.031634813	-0.894563126	0.436935344	4	0.272666059	0.148186158	3.680047607	0.034756088	3
ID1000038031371510	CG5125-RB	FBgn0002938	ninaC	4	0.513537826	0.184890414	5.555050844	0.011506066	4	-0.306103055	0.545023459	-1.123265616	0.343103784	4	0.336342693	0.188696865	3.56489964	0.037688498	4	0.535459657	0.195986273	5.464256737	0.012046042	4	-0.059360427	0.416093241	-0.285322715	0.793961879	3	0.017533586	0.143645334	0.211416976	0.852148627	4	-0.172731091	0.691271501	-0.499748915	0.651605247	4	0.104765122	0.189715067	1.104447038	0.350027085	4	-0.462822189	0.587220644	-1.576314435	0.213043513	3
ID100004196107612	CG31783-RA	FBgn0002939	ninaD	4	3.22128983	0.433570401	14.85936227	0.000661355	4	2.683578208	1.324673378	4.051682857	0.027081536	4	0.329963773	0.456307663	1.446233759	0.24389361	4	-0.205614355	0.45051758	-0.912791706	0.428656192	4	0.671383419	0.455312842	2.949108204	0.060067756	3	0.098722007	0.262905929	0.650390554	0.5821727	4	0.212513866	0.215030856	1.976589496	0.142529526	4	0.105551757	0.187909784	1.123430131	0.343043861	4	-0.562236596	0.103568583	-10.85728081	0.001671864	3
ID10000380103174	CG4550-RA	FBgn0002940	ninaE	4	0.140206588	0.337162744	0.831684935	0.466597798	4	-0.261273177	0.557049581	-0.938060762	0.41741486	4	0.824387866	0.118335811	13.93302429	0.000800459	4	1.099012371	0.641745887	3.425070242	0.041688002	4	-0.087918059	0.680651074	-0.258335182	0.812857606	3	-0.020456792	0.089076538	-0.397772558	0.729238657	4	-0.752832712	1.058399611	-1.422586903	0.25001006	4	0.062238496	0.623634538	0.19959926	0.854557229	4	-0.906927799	0.864327034	-2.098575572	0.126736972	3
ID10000409290634	CG6534-RA	FBgn0002941	slou	4	0.152166384	0.496920699	0.612437293	0.583545142	4	-0.446257362	1.916382802	-0.465728832	0.673137594	4	0.061495046	0.133435959	0.921716256	0.424654811	4	0.121750696	0.129341359	1.882625895	0.156288826	4	0.143196076	0.204420115	1.400997902	0.255739121	3	-0.131935616	0.08091427	-2.824213718	0.105839765	4	-2.372659873	4.947871707	-0.959062811	0.408278379	4	0.060626575	0.193354133	0.627103997	0.575072231	4	-0.087681586	0.656641735	-0.267060655	0.806728702	3
ID1000032247371513	CG11614-RA	FBgn0002945	nkd	4	0.994427493	0.347078536	5.73027364	0.010550367	4	0.156921412	1.006380142	0.311853156	0.775569263	4	-0.002162548	0.112294994	-0.038515487	0.971696394	4	0.021302872	0.031686811	1.344589235	0.271383147	4	-0.115227957	0.29500374	-0.781196586	0.491665726	3	0.005831555	0.13647783	0.074008718	0.947739447	4	0.035000524	0.300887454	0.232648608	0.831002982	4	-0.007898734	0.095887953	-0.164749255	0.879616548	4	0.039439711	0.205315531	0.384186339	0.726454031	3
ID100004424825018	CG1763-RA	FBgn0002948	nod	4	-5.04144243	0.558214211	-18.062752	0.000370124	4	-5.217797542	1.466522194	-7.115879411	0.005711354	4	0.293714597	0.206745003	2.84132233	0.06557518	4	-0.231818469	0.426663921	-1.086656065	0.356698973	4	-0.147032541	0.318640986	-0.922872748	0.424138784	3	0.034350789	0.260199918	0.228659996	0.840385878	4	0.11253292	0.273373046	0.823291994	0.470687516	4	0.13965467	0.360856402	0.774017973	0.495320838	4	0.224366272	0.564873634	0.794394564	0.485004822	3
ID100004450211917	CG5637-RA	FBgn0002962	nos	4	-7.082679498	0.489986407	-28.90969788	9.09E-05	4	-7.525584082	0.850495803	-17.69693408	0.000393375	4	0.70562367	0.77313196	1.82536412	0.165432714	4	-0.166438737	0.475350888	-0.70027738	0.534176349	4	-0.656195507	1.311057081	-1.001017449	0.390581721	3	0.206417501	0.234077814	1.527379263	0.26623298	4	0.541789233	1.269742862	0.853384175	0.456166898	4	0.505358379	0.81181961	1.245001656	0.301522417	4	0.714309954	1.334943367	1.070172671	0.362991625	3
ID10000422783985	CG1634-RB	FBgn0002968	Nrg	4	0.697973724	0.209035272	6.678047369	0.006847465	4	0.519112002	0.119701949	8.673409354	0.003224773	4	0.089541808	0.160207224	1.117824847	0.345091373	4	0.078629548	0.141218639	1.113585971	0.3466478	4	0.192465657	0.667328818	0.576824054	0.604494688	3	0.45059598	0.077088314	10.12416917	0.009615719	4	0.238774233	0.054735558	8.724647808	0.003170003	4	-0.107197436	0.118588022	-1.807896508	0.168344315	4	0.10353407	0.465730748	0.444609126	0.686721584	3
ID1000039649011182	CG6246-RA	FBgn0002970	nub	4	1.022649711	0.36282647	5.637128474	0.011044874	4	0.712185367	0.195195331	7.297155762	0.005313746	4	0.433676649	0.184110793	4.711039931	0.018105323	4	0.241152152	0.241736774	1.995163151	0.139980845	4	0.214152089	0.370295747	1.156654327	0.331153747	3	-0.15637426	0.248067087	-1.091834339	0.388891459	4	0.021593505	0.260466995	0.165806078	0.878853629	4	0.000831472	0.10619207	0.01565978	0.988489042	4	-0.682258512	0.4826679	-2.82703081	0.066352004	3
ID100004003409145	CG3779-RA	FBgn0002973	numb	4	-0.62232488	0.237488016	-5.24089503	0.013522962	4	-0.731991033	0.177751617	-8.236111088	0.003747338	4	0.415405364	0.208684677	3.981177444	0.028356163	4	0.244245339	0.188685791	2.588910779	0.081150576	4	0.151047851	0.445617968	0.677925316	0.54642344	3	0.059773643	0.237239304	0.436398961	0.705138802	4	0.574688995	0.239406133	4.80095466	0.017198799	4	0.130043568	0.277620082	0.936845544	0.417949236	4	0.2094502	0.302454907	1.385001173	0.260075184	3
ID10000400670350	CG3851-RA	FBgn0002985	odd	4	1.102635014	0.378170924	5.831410844	0.010045753	4	0.992922783	0.609264596	3.25941402	0.047152461	4	-0.033318166	0.035940128	-1.854092831	0.160769761	4	0.04358608	0.060685006	1.436469497	0.246399341	4	-0.07327731	0.280044886	-0.523325462	0.636943502	3	-0.110720431	0.089386799	-2.145433253	0.165073628	4	-0.212119406	0.16352884	-2.594275185	0.080774645	4	-0.062547217	0.0645662	-1.937460071	0.148079607	4	-0.274656593	0.260973646	-2.104860762	0.125981134	3
ID100004001303146	CG3736-RA	FBgn0002989	okr	4	-2.011562825	0.504159473	-7.979867213	0.004106393	4	-1.961368198	0.225437003	-17.40058794	0.000413656	4	0.052352224	0.084459497	1.23970011	0.303221545	4	-0.042986137	0.07459142	-1.152575909	0.332590822	4	-0.116689837	0.159688885	-1.461464734	0.240040087	3	0.054474581	0.107232828	0.879886721	0.471727711	4	-0.028151397	0.045639409	-1.233644258	0.305174511	4	0.028654919	0.116744138	0.490901211	0.657163002	4	0.135031627	0.520723371	0.518630943	0.63984559	3
ID100003320628179	CG32145-RA	FBgn0002997	ome	4	1.330515954	0.419059726	6.350006327	0.007900822	4	0.74798592	0.058911142	25.39369932	0.000133929	4	0.407821908	0.122801318	6.641979328	0.006953874	4	0.247764355	0.078278062	6.3303651	0.007970458	4	0.224851838	0.139206841	3.230471101	0.048198571	3	0.213061604	0.020091578	18.36757325	0.00295101	4	0.369731449	0.271763681	2.720977633	0.072489603	4	-0.139411052	0.103688336	-2.689040191	0.074474795	4	-0.422609089	0.480293543	-1.759795007	0.176672193	3
ID10000425861560	CG1133-RA	FBgn0003002	opa	4	2.008935702	4.008444639	1.002351726	0.390030931	4	-0.504604858	1.686014927	-0.598576976	0.591635554	4	0.333277049	0.366732904	1.81754648	0.166728553	4	0.032598575	0.126124799	0.516925693	0.640901899	4	-0.050228205	0.15461694	-0.649711532	0.5621911	3	0.100744998	0.294395792	0.592724011	0.613458178	4	-0.187902389	0.164078017	-2.290402976	0.105917188	4	0.157688605	0.177788275	1.773892055	0.174183474	4	-0.029657337	0.501394409	-0.118299432	0.913306792	3
ID100003450532012	CG3029-RA	FBgn0003008	or	4	-0.559380715	0.225636044	-4.958256721	0.015750013	4	-0.687351988	0.088979245	-15.44971507	0.000589112	4	0.006564081	0.102664075	0.127874942	0.90633838	4	0.029876844	0.038672276	1.545129855	0.220026131	4	-0.167134304	0.282820836	-1.18190941	0.322393024	3	-0.189500963	0.477360952	-0.687583042	0.562746538	4	-0.079932845	0.241885135	-0.660915728	0.5558884	4	-0.034826779	0.107246933	-0.649469004	0.562328125	4	-0.143533679	0.112770119	-2.545597708	0.084266207	3
ID1000035917210126	CG3134-RA	FBgn0003009	ord	4	2.177913338	1.051193028	4.143698216	0.025526858	4	1.31026393	0.781205485	3.354466794	0.043913068	4	-0.028987108	0.044089047	-1.314934657	0.280012515	4	-0.125696034	0.051956393	-4.838520357	0.016837549	4	0.032700862	0.124111333	0.526960135	0.634702567	3	0.154667507	0.150236007	1.783140975	0.216501959	4	0.044066077	0.097481884	0.904087504	0.432591683	4	0.042985771	0.107592873	0.799044946	0.482676041	4	0.05590745	0.234943127	0.47592326	0.666639448	3
ID100003678336713	CG7411-RA	FBgn0003011	ort	4	-0.142262602	0.850831767	-0.334408298	0.760085769	4	-1.344834755	2.471336699	-1.08834604	0.356059875	4	0.175987818	0.464206396	0.758230906	0.503438735	4	-0.231039416	0.454039607	-1.017706	0.383745469	4	0.155163513	0.130722364	2.373939829	0.098153693	3	0.02745984	0.071048529	0.66942748	0.572155436	4	-2.345572614	4.963730072	-0.945084676	0.414338473	4	0.154063157	0.178892234	1.722413025	0.183471202	4	0.204547657	0.377541352	1.083577497	0.357866085	3
ID1000041623010312	CG7467-RB	FBgn0003013	osa	4	-0.35289609	0.158706086	-4.447165182	0.021150505	4	-0.389215219	0.186354851	-4.177140722	0.024990411	4	-0.135720951	0.158551297	-1.712013136	0.185415494	4	-0.06740111	0.098147061	-1.373471801	0.263249146	4	0.10988516	0.35631288	0.61679028	0.581020939	3	-0.333399415	0.23449832	-2.46255378	0.132826782	4	-0.200011237	0.308854104	-1.29518264	0.28592034	4	-0.017596585	0.046905302	-0.750302607	0.507556853	4	0.087616664	0.074565041	2.35007353	0.100299101	3
ID10000386260459	CG10901-RA	FBgn0003015	osk	4	-9.607019161	1.587073995	-12.10658002	0.001212944	4	-8.613647804	1.000082789	-17.22586949	0.000426269	4	1.032403339	1.354626832	1.52426235	0.224840128	4	-0.170194485	0.477166035	-0.713355403	0.527111556	4	-1.072319265	2.223264881	-0.964634735	0.405885701	3	-0.09784529	0.189547049	-0.894094706	0.465619466	4	0.830133932	1.50689417	1.10178133	0.351018889	4	0.605697119	0.817931876	1.481045394	0.235183228	4	0.768771727	1.742436551	0.88241001	0.442534693	3
ID10000386270259	CG10901-RB	FBgn0003015	osk	4	-9.276022942	0.624461763	-29.70885806	8.38E-05	4	-8.089018141	1.129437799	-14.32397278	0.000737415	4	1.048925073	1.431524865	1.465465391	0.239038923	4	-0.159514975	0.477520636	-0.668096676	0.551877326	4	-1.197773403	2.322821561	-1.031309011	0.378257631	3	-0.09036886	0.30795648	-0.508264858	0.661782499	4	0.665880478	1.246086739	1.068754617	0.363538008	4	0.370718185	0.599874663	1.235985473	0.304417955	4	1.072652964	1.550995374	1.383180094	0.260573781	3
ID10000400900442	CG3479-RA	FBgn0003016	osp	4	-3.003892996	0.432599537	-13.88763853	0.000808236	4	-2.175892998	1.16472568	-3.736318405	0.0334291	4	0.087317049	0.158591447	1.101157105	0.351251539	4	0.073110848	0.085167164	1.716878769	0.184502942	4	-0.136120324	0.283489866	-0.960318804	0.407737894	3	0.000244358	0.231282141	0.001829972	0.998706016	4	-0.024908376	0.076271662	-0.653148908	0.560251734	4	-0.065240141	0.081123458	-1.608416193	0.206112277	4	0.401663736	0.599838349	1.339239935	0.272918733	3
ID100003105030718	CG5581-RA	FBgn0003022	Ote	4	-3.548043325	0.065508877	-108.3225195	1.73E-06	4	-3.380072351	0.147712679	-45.76550071	2.30E-05	4	0.299281704	0.424117146	1.41131622	0.252983501	4	0.006629746	0.037778525	0.3509796	0.748804765	4	-0.423715202	0.641109102	-1.32181933	0.277983597	3	-0.09570049	0.399814084	-0.414587974	0.718681386	4	0.374305114	0.790818774	0.946626779	0.413665853	4	0.240708276	0.519930452	0.925924899	0.42277966	4	0.26008922	0.542471968	0.958903817	0.408346846	3
ID1000036070351815	CG12743-RA	FBgn0003023	otu	4	-7.32821171	0.534993324	-27.39552581	0.000106746	4	-6.940519676	0.308370777	-45.01412056	2.41E-05	4	1.233598094	1.329501966	1.855729629	0.160508712	4	-0.255651215	0.410095022	-1.246790137	0.300951434	4	-0.937132457	1.927184856	-0.972540287	0.402513313	3	-0.098571587	0.159896477	-1.067759593	0.397439008	4	0.952485976	1.555565644	1.224616884	0.308109827	4	0.671088568	1.307205899	1.026752662	0.380087381	4	-0.139145877	0.698484668	-0.398422136	0.716980983	3
ID1000033707121212	CG6824-RA	FBgn0003028	ovo	4	-4.440798334	0.370126773	-23.99609354	0.000158614	4	-4.548735046	0.333995179	-27.23832759	0.000108599	4	0.324488146	0.357753068	1.814034175	0.167314562	4	-0.017910844	0.075606083	-0.473793723	0.667993657	4	-0.329403421	0.600983192	-1.096215088	0.353098801	3	-0.265310596	0.250438935	-1.834904113	0.207949795	4	0.327726043	0.673367685	0.973394032	0.402150687	4	0.217878863	0.544707938	0.799984166	0.482206858	4	0.363674393	0.761721372	0.954875119	0.410085254	3
ID1000031775321011	CG5119-RB	FBgn0003031	pAbp	4	0.1552988	0.367399845	0.845393934	0.459983923	4	0.173856223	0.072402888	4.802466544	0.017184066	4	0.372881596	0.073207075	10.18703711	0.002015872	4	0.459489321	0.237351094	3.871811282	0.030490237	4	-0.087480508	0.093412276	-1.872998105	0.157784383	3	-0.014702014	0.050234192	-0.506918377	0.662576362	4	0.403415904	0.089352469	9.029765159	0.00286808	4	0.339123407	0.136117514	4.982803429	0.015538451	4	-0.328803733	0.622628809	-1.056178988	0.368418553	3
ID1000035146041114	CG17673-RA	FBgn0003034	Acp70A	4	9.491630797	2.007659272	9.45541998	0.002507331	4	10.78182228	0.583453527	36.95863259	4.36E-05	4	-0.607409068	0.181640984	-6.688017807	0.006818429	4	-0.362306713	0.133242661	-5.43829898	0.012206489	4	-0.309591886	0.245596035	-2.521147271	0.086090009	3	0.436656409	1.186298532	0.637538583	0.589022959	4	-0.727416827	0.076666759	-18.97606828	0.000319541	4	-0.475762275	0.179921212	-5.288562369	0.013188714	4	-0.151155183	0.28315692	-1.067642517	0.363967066	3
ID100003718418105	CG9907-RA	FBgn0003036	para	4	1.165697643	0.878855672	2.652762405	0.076812156	4	1.195958621	0.552826981	4.326701345	0.022761798	4	-0.098165877	0.119369659	-1.644737501	0.198572813	4	0.017705336	0.063001614	0.56205975	0.613333868	4	0.194948483	0.811254213	0.480610098	0.663665004	3	-0.03183063	0.206192463	-0.267382561	0.814223277	4	0.044338722	0.13078174	0.678056774	0.546350778	4	-0.051580273	0.074225645	-1.389823497	0.258759803	4	0.197576621	0.08724575	4.529197614	0.020137065	3
ID100003660503512	CG32508-RB	FBgn0003037	shakB	4	0.743988729	0.478835879	3.107489481	0.052985077	4	1.157421516	1.011459512	2.288616602	0.106091174	4	-0.133258007	0.074359383	-3.584161157	0.03717655	4	0.014255365	0.161364116	0.176685686	0.871010112	4	0.013942037	0.33084668	0.084280958	0.938142219	3	-0.056551775	0.090747257	-1.079377498	0.393287873	4	-0.217957544	0.170302269	-2.559655191	0.083239127	4	-0.117502062	0.094455207	-2.487995437	0.088640928	4	-0.063295381	0.125705218	-1.00704461	0.388099544	3
ID100003983932131	CG8114-RA	FBgn0003041	pbl	4	-2.539442939	0.142801643	-35.56601857	4.89E-05	4	-2.29164786	0.288248544	-15.90049914	0.000540865	4	0.105106035	0.332432218	0.632345662	0.572066263	4	0.016031537	0.157240647	0.203910846	0.851472053	4	-0.477033505	0.30102147	-3.169431771	0.050502772	3	-0.372206034	0.126036645	-5.115018452	0.036160863	4	0.147391853	0.519933143	0.566964639	0.610387467	4	0.059676299	0.333254927	0.358142033	0.743954635	4	0.104326087	0.156196443	1.335831786	0.273901885	3
ID100004464405167	CG32443-RA	FBgn0003042	Pc	4	-3.063495093	0.513267598	-11.93722379	0.001264434	4	-3.156238465	0.629831047	-10.02249248	0.002114433	4	0.119499813	0.13535459	1.76572975	0.175619524	4	0.023484741	0.036494836	1.287017209	0.288400662	4	-0.108443035	0.125160563	-1.732862682	0.18154098	3	0.176427951	0.263329273	1.160456529	0.365658505	4	0.10579743	0.166063202	1.274182702	0.292344782	4	0.014147751	0.1815152	0.155885033	0.886022426	4	0.253044269	0.454444374	1.113642434	0.346627023	3
ID10000317713101011	CG5109-RA	FBgn0003044	Pcl	4	-2.450537833	0.20022431	-24.47792506	0.000149466	4	-2.593365407	0.418821547	-12.38410691	0.001134423	4	0.250783	0.333317381	1.504770011	0.229442015	4	-0.009300079	0.161058527	-0.115486949	0.915355556	4	-0.012727265	0.576744296	-0.044134861	0.96757027	3	0.080461669	0.198451882	0.702254353	0.555246615	4	0.24460846	0.627729318	0.77934375	0.492606961	4	0.168336456	0.337681304	0.997013774	0.392238858	4	0.110191083	0.253976651	0.867726087	0.449385368	3
ID1000042469210186	CG3440-RA	FBgn0003046	Pcp	4	-2.692801332	0.709842452	-7.587039412	0.004750492	4	-2.603517205	0.675921474	-7.703608499	0.004546227	4	0.171473753	0.203117393	1.688420187	0.189913793	4	-0.320713849	0.372919875	-1.720014783	0.183917492	4	-0.043260076	0.358967851	-0.241024793	0.825069577	3	0.030372214	0.182903182	0.287617833	0.800703374	4	0.038759182	0.117385805	0.660372554	0.556192706	4	0.159177812	0.16026623	1.986417377	0.141174198	4	0.335602086	0.543418053	1.235152509	0.304686903	3
ID10000388303559	CG3443-RB	FBgn0003048	pcx	4	-1.190021752	0.46608684	-5.106437902	0.014527356	4	-1.315882034	0.498383133	-5.280604211	0.013243761	4	0.034494464	0.034059936	2.02551546	0.135930604	4	0.032427474	0.057868591	1.120727975	0.344029403	4	0.070775789	0.275584423	0.513641433	0.64293953	3	-0.052693837	0.157322579	-0.58013544	0.620474296	4	0.028818898	0.134398855	0.428856299	0.696958409	4	-0.08284486	0.132418657	-1.251256614	0.299530361	4	0.160693623	0.266059519	1.207952445	0.313604697	3
ID10000360491111019	CG12212-RA	FBgn0003053	peb	4	0.649327129	0.424075924	3.062315463	0.054892946	4	0.662990393	0.283543013	4.676471387	0.018470345	4	0.539424892	0.140857557	7.659154432	0.004622731	4	0.251103132	0.335928372	1.494980197	0.231792253	4	0.27326299	0.673081495	0.811975941	0.476250453	3	-0.021606115	0.076484211	-0.489289075	0.67303647	4	-0.185195082	0.39272504	-0.943128463	0.415193167	4	0.367095641	0.1147753	6.396770762	0.00773821	4	-0.531246678	0.746808116	-1.422712653	0.249977099	3
ID100003942838315	CG10598-RA	FBgn0003057		4	-0.830830162	0.682272269	-2.43547979	0.0928742	4	-0.408433983	0.251819513	-3.243862864	0.047710928	4	0.164793231	0.462086166	0.713257582	0.527164122	4	-0.164226552	0.474685013	-0.691939066	0.53871966	4	-0.011455978	0.196976015	-0.116318508	0.91474971	3	0.039528475	0.195504583	0.350198066	0.759632523	4	0.056645414	0.207698958	0.545456895	0.623379935	4	0.166640418	0.166293686	2.004170117	0.138764262	4	0.140487848	0.491920543	0.571181056	0.607862509	3
ID100003942936315	CG10598-RB	FBgn0003057		4	-0.41393006	1.060671581	-0.780505611	0.492016562	4	-0.361262633	0.501549801	-1.44058529	0.245339747	4	0.230261499	0.468598198	0.982767325	0.398189444	4	-0.231039416	0.454039607	-1.017706	0.383745469	4	-0.039559452	0.149740176	-0.528374592	0.633831906	3	-0.036382413	0.057766515	-1.090877444	0.38922719	4	-2.369443767	4.949415438	-0.957464087	0.408967312	4	0.154063157	0.178892234	1.722413025	0.183471202	4	0.326252455	0.354183028	1.842281696	0.162668153	3
ID100003240600127	CG9757-RA	FBgn0003060		4	-0.325713058	1.924545834	-0.338483036	0.757304272	4	-0.23725613	1.221212737	-0.388558231	0.723537695	4	-0.133360621	0.026330849	-10.12961027	0.002049565	4	-0.1540006	0.481052676	-0.640265016	0.567546907	4	-0.139627068	0.314288845	-0.888527037	0.439708395	3	-0.158483254	0.125331799	-2.190194744	0.159910419	4	0.081432858	0.197530408	0.824509586	0.470092295	4	0.137822231	0.15824596	1.741873612	0.179895114	4	0.120427349	0.696798831	0.345658872	0.752417901	3
ID100004034137155	CG9888-RA	FBgn0003062	Fib	4	-2.377333337	0.650121212	-7.313507984	0.005279697	4	-2.071916155	0.533461757	-7.767815138	0.004438654	4	0.046898038	0.144336522	0.649842989	0.562116839	4	-0.023855516	0.042227817	-1.129848387	0.340714199	4	-0.021506789	0.317705694	-0.135388122	0.900878667	3	-0.030039141	0.138880174	-0.374634595	0.743926067	4	0.080042232	0.139189042	1.150122609	0.333458281	4	0.069070861	0.308900377	0.447204768	0.685043346	4	0.154535124	0.383849326	0.805186377	0.479615132	3
ID100004145215115	CG2150-RA	FBgn0003065		4	-0.102155706	5.466084069	-0.037378022	0.972531749	4	-1.401945358	1.43164839	-1.958505129	0.14506368	4	-0.112524084	0.078380417	-2.871229541	0.063985936	4	0.038308977	0.098656741	0.776611437	0.49399772	4	-0.010457241	0.134706257	-0.155259909	0.886474632	3	0.11327826	0.208765013	0.939830381	0.446514837	4	0.039282357	0.253363458	0.310086994	0.776787757	4	0.060383708	0.196740294	0.613841803	0.582729823	4	0.07732188	0.510716051	0.302797924	0.781825646	3
ID10000442820983	CG17725-RA	FBgn0003067	Pepck	4	2.035834131	0.455221543	8.944366365	0.002948604	4	2.22494563	0.224942498	19.78235018	0.000282265	4	-1.047631604	0.206823942	-10.13066083	0.002048941	4	0.382936812	0.472961093	1.619316336	0.203816428	4	0.622157322	0.666197534	1.867786325	0.15860091	3	0.205953108	0.128331027	2.779696038	0.108719668	4	0.176719267	0.26332507	1.342213768	0.272063922	4	0.184675916	0.213979589	1.726107769	0.18278606	4	0.396714105	0.638532365	1.242581039	0.302296995	3
ID1000037697231517	CG2647-RA	FBgn0003068	per	4	1.147807978	0.112414703	20.42095821	0.000256747	4	1.107548167	0.27472185	8.063051182	0.003985034	4	-0.016797097	0.063010612	-0.53315135	0.630897469	4	-0.006425381	0.041263638	-0.31143068	0.775860655	4	-0.025730789	0.13867302	-0.371100151	0.735220407	3	0.140417429	0.178460434	1.362823772	0.306097213	4	-0.096420088	0.342986516	-0.562238359	0.613226404	4	-0.033942598	0.052255302	-1.299106369	0.284736427	4	-0.14975962	0.13262249	-2.258434736	0.109083656	3
ID1000037982391517	CG4001-RA	FBgn0003071	Pfk	4	2.016852818	0.232397844	17.35689783	0.000416763	4	1.544279889	0.410760172	7.51913158	0.004875094	4	-0.044028567	0.20938113	-0.420559069	0.702385499	4	-0.045351451	0.066013974	-1.373995473	0.263104088	4	0.032365041	0.273156594	0.236970599	0.827939506	3	0.096361179	0.181363196	0.92026642	0.454583578	4	0.065907841	0.047530542	2.773283812	0.069378092	4	0.030230986	0.166472643	0.36319464	0.74054274	4	-0.134518751	0.577361002	-0.465977962	0.672978332	3
ID1000036942011219	CG8251-RA	FBgn0003074	Pgi	4	1.744004777	0.21932047	15.90371182	0.00054054	4	1.318357677	0.174120536	15.14304634	0.000625251	4	0.323655478	0.541757713	1.194834777	0.318000426	4	0.549536935	0.163476551	6.723128588	0.006717457	4	0.161432842	0.335460662	0.962454683	0.406820297	3	0.037162506	0.168916587	0.381059958	0.739829085	4	0.024932895	0.262847819	0.189713539	0.861644088	4	-0.335188771	0.252879083	-2.650980596	0.076929279	4	-0.3169526	0.414324758	-1.529971811	0.223511531	3
ID100004276123311	CG3127-RA	FBgn0003075	Pgk	4	-0.135624432	0.917949949	-0.295494176	0.78688813	4	0.413973331	0.168024948	4.927522195	0.016020228	4	0.210106489	0.251042025	1.673875031	0.192748682	4	0.483594871	0.145306511	6.656203732	0.006911651	4	-0.010769578	1.367232013	-0.015753841	0.988419908	3	0.377971961	0.008326856	78.62110432	0.00016174	4	0.307930504	0.601848825	1.023281899	0.381486856	4	-0.012099917	0.427347334	-0.05662802	0.958402084	4	-0.31874495	0.556531903	-1.145468742	0.33511007	3
ID100003870010918	CG5165-RA	FBgn0003076	Pgm	4	1.94022834	0.273774171	14.17393273	0.000760802	4	1.552123812	0.15273188	20.32481767	0.000260387	4	0.078662089	0.503418746	0.312511562	0.775115243	4	0.260660769	0.206168504	2.52861872	0.0855276	4	0.00555256	0.622906094	0.017827919	0.986895529	3	0.198594387	0.160724595	2.140155139	0.1656974	4	-0.136917325	0.332704728	-0.823056082	0.470802917	4	0.057213089	0.40635804	0.281589553	0.796564849	4	-0.515073425	0.68206547	-1.510334264	0.228117883	3
ID100003775605516	CG2845-RA	FBgn0003079	phl	4	-1.95932853	0.157734055	-24.84344342	0.000142991	4	-2.071731611	0.341768669	-12.12359002	0.001207928	4	0.068745478	0.245651658	0.55969887	0.614755566	4	0.074151698	0.049881311	2.973125461	0.058920378	4	-0.013813335	0.320291443	-0.086254783	0.936698257	3	0.223906	0.229110057	1.692708615	0.232587148	4	0.173804011	0.104430709	3.328599655	0.044765909	4	-0.0449364	0.195655013	-0.4593432	0.677227562	4	-0.03583982	0.412788128	-0.173647532	0.873198481	3
ID1000031583231011	CG11205-RB	FBgn0003082	phr	4	-0.998065627	0.107649082	-18.54294722	0.000342299	4	-1.070841355	0.171530302	-12.48573977	0.00110736	4	0.124862317	0.13421499	1.860631477	0.159729866	4	0.079578891	0.069668314	2.284507436	0.106492705	4	-0.073726007	0.175673452	-0.839352852	0.462888309	3	0.123499807	0.089389625	2.392983976	0.139101453	4	-0.004389741	0.202846234	-0.04328146	0.968196811	4	0.08320519	0.244535623	0.680515902	0.544992896	4	-0.212343607	0.220716608	-1.924128943	0.150028086	3
ID100003857302711	CG10790-RB	FBgn0003086	Pig1	4	-0.844366862	1.455352732	-1.160360431	0.329853271	4	-1.129303311	2.846487809	-0.793471384	0.485468254	4	-0.039069178	0.257502534	-0.30344694	0.781376486	4	-0.156425412	0.479471504	-0.652490964	0.560622552	4	-0.13766926	0.293783064	-0.937217134	0.417785768	3	-0.017481953	0.113125959	-0.267662978	0.814035178	4	0.101994119	0.184926874	1.103075141	0.350537168	4	0.167396765	0.164671486	2.033099586	0.134940291	4	-0.012490359	0.690398753	-0.03618303	0.973409402	3
ID1000031739121616	CG5052-RA	FBgn0003087	pim	4	-2.559532391	0.328516457	-15.5823694	0.000574339	4	-2.75230933	0.17076762	-32.23455748	6.56E-05	4	0.132895081	0.264388783	1.00530045	0.388816304	4	-0.057853048	0.031816017	-3.636724727	0.035823945	4	-0.137382894	0.467953864	-0.587164269	0.598357613	3	-0.043546335	0.289610708	-0.260433964	0.818890746	4	0.258991192	0.421829563	1.227942348	0.307025167	4	0.209536786	0.336808824	1.244247601	0.301763489	4	0.046256082	0.444187093	0.208272967	0.848354343	3
ID100003420513133	CG9614-RA	FBgn0003089	pip	4	-0.867637589	0.85822967	-2.021924013	0.136402561	4	-1.168704133	0.832647593	-2.807199932	0.067449024	4	0.078678233	0.217444778	0.723661736	0.521596686	4	-0.058853088	0.130738011	-0.900320991	0.434304758	4	-0.058325533	0.170507476	-0.684140472	0.542996261	3	-0.094369054	0.212852813	-0.767910903	0.522814561	4	0.195860649	0.213173522	1.837570136	0.163432677	4	0.07596374	0.177187364	0.857439701	0.454240177	4	0.066703614	0.660319241	0.20203444	0.85281429	3
ID100003420611133	CG9614-RE	FBgn0003089	pip	4	-0.81081955	1.204647139	-1.346152783	0.270936043	4	-0.806220814	0.902065505	-1.787499488	0.171819303	4	0.18482038	0.450395848	0.82070197	0.471955812	4	-0.231039416	0.454039607	-1.017706	0.383745469	4	-0.063149137	0.222527525	-0.567562475	0.610029016	3	-0.011527696	0.136447773	-0.146331114	0.897077773	4	0.060742703	0.198330651	0.612539746	0.58348564	4	0.102808505	0.160012303	1.2850075	0.289014572	4	0.082092102	0.649304232	0.252861751	0.81671147	3
ID100003420711138	CG9614-RH	FBgn0003089	pip	4	-1.397844512	1.42366427	-1.963727743	0.144326439	4	-0.973034563	1.74002519	-1.118414341	0.344875473	4	-0.086956891	0.113236663	-1.535843396	0.222154242	4	0.070037409	0.110440009	1.268333992	0.294160727	4	0.025545322	0.239279352	0.213518814	0.844609949	3	-0.151270409	0.178702483	-1.466168965	0.280255734	4	-2.559863877	4.820055877	-1.062171868	0.366084863	4	0.115630358	0.159225559	1.452409503	0.242323063	4	0.236930766	0.681729325	0.695087502	0.537000609	3
ID100003544821110	CG9614-RK	FBgn0003089	pip	4	-0.208270217	0.658465635	-0.632592518	0.571924986	4	-0.719462773	0.548482091	-2.623468602	0.078766042	4	0.007629317	0.226489351	0.067370205	0.950525695	4	0.039843545	0.094587622	0.842468486	0.461388408	4	-0.078987072	0.230566231	-0.685157334	0.542437136	3	-0.015269434	0.194008865	-0.136320759	0.904051398	4	-0.182204806	0.123707359	-2.945739152	0.060230938	4	0.1454522	0.188969963	1.539421372	0.221331618	4	0.191871776	0.599867064	0.63971432	0.567860308	3
ID10000431272307	CG9614-RJ	FBgn0003089	pip	4	-0.269424098	1.190799159	-0.452509722	0.681620954	4	-0.519010223	1.107138531	-0.937570518	0.417630363	4	0.035408008	0.216293033	0.327407757	0.764875835	4	-0.253389863	0.411311937	-1.232105564	0.305672788	4	-0.103069268	0.218942781	-0.941517849	0.415898082	3	-0.03496068	0.258370478	-0.23436762	0.836506954	4	-0.119506554	0.161973383	-1.475632007	0.236515163	4	0.050684522	0.19511741	0.519528445	0.639290096	4	0.193338216	0.525081825	0.736411762	0.514838551	3
ID1000045293131419	CG9614-RC	FBgn0003089	pip	4	-0.524363163	0.469895145	-2.231830519	0.111806238	4	-2.00557906	2.069173492	-1.938531561	0.147924289	4	0.230261499	0.468598198	0.982767325	0.398189444	4	-0.17022645	0.471322108	-0.722335945	0.522303507	4	0.010462211	0.162375178	0.128864654	0.905618765	3	0.021019337	0.116000283	0.313848884	0.783346362	4	-2.374023033	4.945105145	-0.96015068	0.407810203	4	0.154063157	0.178892234	1.722413025	0.183471202	4	0.139683572	0.63452481	0.44027773	0.689527485	3
ID1000045294111419	CG9614-RD	FBgn0003089	pip	4	-1.110604365	0.741592627	-2.99518718	0.057890539	4	-1.229456094	0.314057663	-7.829492728	0.00433846	4	-0.091917926	0.056832233	-3.234711079	0.048043499	4	0.050910212	0.086488038	1.177277542	0.323982063	4	-0.098103486	0.287424142	-0.682639147	0.543822591	3	-0.097725626	0.298387091	-0.567269009	0.627713572	4	0.158481338	0.180552776	1.755512617	0.17743627	4	0.154063157	0.178892234	1.722413025	0.183471202	4	0.17697032	0.619366317	0.571456067	0.607698075	3
ID1000045295111154	CG9614-RF	FBgn0003089	pip	4	-0.542722858	1.668810521	-0.650430772	0.561784885	4	-0.857259236	1.600667162	-1.071127411	0.36262421	4	0.017268228	0.087271222	0.395737056	0.718762603	4	0.012737192	0.1302442	0.195589389	0.857429651	4	-0.014318662	0.230776138	-0.124091359	0.909090511	3	0.044055808	0.390769021	0.195273661	0.863218445	4	-0.048433024	0.217086306	-0.446209852	0.685686332	4	0.095971463	0.164186683	1.169052946	0.326823186	4	0.086897347	0.391333765	0.44410861	0.687045477	3
ID100004529619154	CG9614-RG	FBgn0003089	pip	4	-0.239898074	6.263174672	-0.076605902	0.943759913	4	-1.19704849	2.444035844	-0.97956705	0.399537784	4	-0.045661723	0.080431879	-1.135413564	0.338706933	4	-0.054363395	0.064078647	-1.696770997	0.188307577	4	-0.010588239	0.080996524	-0.261449224	0.810668157	3	0.114965111	0.398765838	0.499354246	0.667049418	4	-0.192137328	0.095274866	-4.033326672	0.027406162	4	-0.004240908	0.061862551	-0.137107434	0.899630289	4	0.235172166	0.34375506	1.368254279	0.264699079	3
ID100004529717154	CG9614-RI	FBgn0003089	pip	4	-0.454923014	7.654869651	-0.118858461	0.912899671	4	-2.007774713	3.08085081	-1.303389769	0.283449854	4	0.230261499	0.468598198	0.982767325	0.398189444	4	-0.238880279	0.449255821	-1.063448786	0.365589475	4	-0.095690136	0.180298604	-1.061462859	0.36636021	3	0.077560406	0.367582196	0.36546537	0.749796547	4	-2.35677471	4.956221746	-0.95103683	0.411747874	4	0.174349404	0.158534752	2.199510216	0.115224685	4	0.074232558	0.759750243	0.195413055	0.857556034	3
ID10000335310709	CG11084-RA	FBgn0003090	pk	4	-0.528054507	1.11054281	-0.950984514	0.411770579	4	0.049071461	1.718348276	0.057114686	0.958045103	4	0.230261499	0.468598198	0.982767325	0.398189444	4	-0.231039416	0.454039607	-1.017706	0.383745469	4	0.063001725	0.156668134	0.804269808	0.480070902	3	-0.21356599	0.160890189	-2.299128048	0.148236784	4	-2.358032404	4.956010223	-0.951584964	0.41151006	4	0.154063157	0.178892234	1.722413025	0.183471202	4	0.206152957	0.507889218	0.811802847	0.476335982	3
ID10000325333101718	CG6622-RA	FBgn0003091	Pkc53E	4	1.138063301	0.25028127	9.094274622	0.002809173	4	1.103089756	0.230863925	9.556189924	0.002430835	4	-0.026420087	0.215143522	-0.245604298	0.821832196	4	-0.055270166	0.156900516	-0.704524975	0.5318736	4	0.163976245	0.466449161	0.703083033	0.532654438	3	0.052083351	0.304529353	0.296230917	0.794982539	4	-2.511638614	4.850927996	-1.035529126	0.376570441	4	0.021850192	0.160717081	0.271908772	0.803331305	4	0.28915775	0.313324154	1.845741841	0.162109329	3
ID100003374717715	CG1954-RA	FBgn0003093	Pkc98E	4	0.627334337	0.210574608	5.958309427	0.009456409	4	0.5772585	0.250236929	4.613695523	0.019158021	4	-0.075624223	0.225625467	-0.670351834	0.550622251	4	-0.159255414	0.173502174	-1.835774278	0.163725177	4	0.020595767	0.298130176	0.138166269	0.898861672	3	-0.07227817	0.322329898	-0.388389236	0.73517285	4	-0.073922899	0.257320598	-0.574558739	0.605845085	4	0.006147159	0.194620229	0.063170814	0.953603937	4	-0.129958827	0.259019703	-1.003466724	0.389571224	3
ID100003902716412	CG9183-RA	FBgn0003114	plu	4	-5.424051874	0.942844703	-11.50571639	0.001409431	4	-5.010007607	0.790886765	-12.66934238	0.001060603	4	0.222358576	0.103759052	4.286056437	0.023341137	4	-0.000902776	0.079286478	-0.022772515	0.983261735	4	-0.162112886	0.323524239	-1.002168409	0.390106561	3	-0.006142626	0.100264538	-0.10611269	0.925177326	4	0.037409821	0.188790297	0.396310841	0.718381679	4	0.146008825	0.219768372	1.328751942	0.275956212	4	0.196745205	0.679442644	0.579137053	0.603118048	3
ID1000040086001012	CG3461-RA	FBgn0003116	pn	4	-0.005815683	0.185204414	-0.062802855	0.953873712	4	-0.093601827	0.272607783	-0.686714265	0.541581921	4	0.036172806	0.135023641	0.535799601	0.629274521	4	0.02968277	0.130597386	0.454569127	0.680295122	4	-0.154355762	0.385392644	-0.801031177	0.481684285	3	0.196267073	0.207606121	1.637449513	0.243189023	4	-0.008894096	0.232273952	-0.07658281	0.943776822	4	0.063045995	0.162613578	0.775408744	0.494610935	4	-0.10657232	0.104993674	-2.030071267	0.135334693	3
ID100003791736149	CG3978-RA	FBgn0003117	pnr	4	0.498342872	0.561272107	1.775762114	0.173856363	4	-0.213491444	0.783431806	-0.545016023	0.623648217	4	0.136043107	0.476997455	0.570414395	0.608321074	4	-0.025641688	0.034658762	-1.479665575	0.235521944	4	0.040182532	0.132637569	0.605899701	0.587351151	3	-0.160097341	0.130747045	-2.120864211	0.168004767	4	-0.062364918	0.189403671	-0.658539699	0.557220477	4	0.142762371	0.192325944	1.484587763	0.234316088	4	0.142532239	0.409906519	0.695437778	0.536809625	3
ID100003076901108	CG17077-RB	FBgn0003118	pnt	4	0.274273725	0.330750582	1.658492774	0.19579895	4	0.227566209	0.534876864	0.850910644	0.457345555	4	0.225140906	0.42560594	1.057978212	0.367716406	4	0.04189354	0.167615094	0.499877892	0.651524451	4	0.123759464	0.45922989	0.538986972	0.627324893	3	-0.476659197	0.564212713	-1.463274274	0.280941667	4	-2.541989983	4.830330302	-1.052511867	0.369853666	4	-0.000775829	0.078103318	-0.019866726	0.985397147	4	0.198434543	0.353639788	1.122241048	0.343477203	3
ID10000339082992	CG12306-RA	FBgn0003124	polo	4	-1.999213373	0.32107456	-12.45326552	0.001115913	4	-2.072187097	0.353647813	-11.71893066	0.001335174	4	0.125654974	0.35695345	0.704041237	0.532135452	4	-0.212309709	0.089312146	-4.754330049	0.017661312	4	0.043949175	0.340786366	0.257928015	0.81314405	3	0.068704749	0.119958033	0.992014561	0.425735621	4	0.290304459	0.785118181	0.739517862	0.513202959	4	0.35584522	0.417874483	1.703120118	0.187096691	4	0.16586956	0.475188703	0.698120805	0.535348503	3
ID1000045290191419	CG9610-RA	FBgn0003129	Poxm	4	0.434251315	1.003976689	0.865062544	0.450638051	4	0.500561073	0.814860981	1.228580298	0.306817537	4	-0.042099018	0.055086518	-1.528469042	0.223860384	4	-0.220231688	0.431041031	-1.021859507	0.382061812	4	0.027790441	0.18885536	0.294303969	0.787714455	3	0.264955551	0.084529434	5.429073075	0.032292827	4	-0.055878493	0.028257599	-3.954935659	0.02885025	4	-0.023943566	0.047499501	-1.008160758	0.387641523	4	0.160376188	0.189117449	1.696048558	0.188445922	3
ID10000327062196	CG8246-RA	FBgn0003130	Poxn	4	-0.620615582	1.233317503	-1.006416564	0.388357494	4	-0.680889647	0.136891969	-9.947839221	0.00216126	4	-0.054976731	0.094098574	-1.168492336	0.327017758	4	0.003114017	0.068988774	0.090276061	0.933757492	4	-0.174254532	0.325985431	-1.069093989	0.363407174	3	-0.254434026	0.243019674	-1.813403218	0.211446885	4	-0.241604923	0.177121644	-2.728124221	0.0720544	4	-0.160401615	0.054262729	-5.912036452	0.009665923	4	0.435995973	0.674928663	1.291976461	0.286891574	3
ID1000044201331810	CG9156-RA	FBgn0003132	Pp1-13C	4	6.210452642	0.593545411	20.92663012	0.000238679	4	6.618552017	0.184787894	71.63404362	6.00E-06	4	-0.36597691	0.148980635	-4.913080261	0.016149286	4	-0.127065196	0.227183985	-1.1186105	0.344803659	4	-0.076410361	0.379826013	-0.402344013	0.714383054	3	-0.364274108	0.114974369	-5.487668847	0.031639089	4	0.087530034	0.145195147	1.205688151	0.314359014	4	-0.012552401	0.151484212	-0.16572553	0.87891177	4	-0.246706803	0.533873517	-0.924214427	0.423540844	3
ID1000032516381719	CG6593-RA	FBgn0003134	Pp1alpha-96A	4	0.688418083	0.185968861	7.403584425	0.005097204	4	0.563034682	0.125174249	8.996014562	0.002899552	4	-0.002825631	0.237206169	-0.02382426	0.982488871	4	0.032089641	0.209989019	0.305631606	0.779865401	4	0.227407658	0.102886942	4.420534886	0.021493664	3	0.063971012	0.116058189	0.954702491	0.440483527	4	-0.030224378	0.196617343	-0.307443663	0.77861303	4	0.156145755	0.288039886	1.084195368	0.357631546	4	-0.055635157	0.607366993	-0.18320112	0.866322332	3
ID100003197707120	CG33103-RA	FBgn0003137	Ppn	4	1.828749636	0.269269291	13.58305384	0.000863115	4	0.963594362	0.856359239	2.250444248	0.109892893	4	-0.456171383	0.272822613	-3.344087779	0.044252767	4	0.252486953	0.184750211	2.733279184	0.071742493	4	0.853356615	0.415780138	4.104845499	0.026168892	3	0.800502343	0.143420731	9.667435952	0.010531119	4	0.182397397	0.455794507	0.800349254	0.482024585	4	0.09463212	0.147779189	1.280723228	0.290327857	4	-0.230816599	0.223222803	-2.068037814	0.130487054	3
ID100003902618412	CG9181-RD	FBgn0003138	Ptp61F	4	-1.967986354	0.061623988	-63.87078851	8.46E-06	4	-1.824560332	0.082513426	-44.22456847	2.54E-05	4	0.226378638	0.225826083	2.004893631	0.138667078	4	0.062979169	0.127186619	0.990342695	0.395014795	4	0.089320492	0.411806803	0.433798042	0.693737574	3	0.127411778	0.207181771	1.065169352	0.398371246	4	0.258599501	0.358711574	1.441824125	0.245021782	4	0.138687656	0.372787743	0.744056951	0.510820403	4	0.311753556	0.227512395	2.74054129	0.071305928	3
ID10000431120907	CG9181-RB	FBgn0003138	Ptp61F	4	-0.998811368	0.405569823	-4.925471827	0.016038469	4	-0.97484826	0.283701716	-6.872346589	0.006309634	4	0.015048029	0.335565778	0.089687508	0.934187814	4	0.012560407	0.11670184	0.215256367	0.843370921	4	0.191996757	0.563111776	0.681913485	0.544222347	3	0.190452408	0.487430934	0.676758951	0.56833898	4	0.047021641	0.389968871	0.241155867	0.824976851	4	-0.030849005	0.108345823	-0.569454438	0.608895595	4	0.347017022	0.252873505	2.744589802	0.071063982	3
ID10000338660991	CG12217-RA	FBgn0003139	PpV	4	-1.490114167	0.190175558	-15.67093249	0.00056475	4	-1.58398005	0.182324713	-17.3753741	0.000415445	4	0.169431611	0.228801349	1.481036815	0.235185332	4	0.114899805	0.106662649	2.154452492	0.120202222	4	-0.193062093	0.409186308	-0.943639068	0.414969921	3	-0.002473408	0.243329263	-0.017606054	0.987551605	4	0.169728776	0.342329449	0.991610721	0.394485729	4	0.07342504	0.35490635	0.41377135	0.706843026	4	0.037861031	0.107832631	0.702218449	0.533123061	3
ID100003346005715	CG10930-RA	FBgn0003140	PpY-55A	4	4.303750154	0.51317431	16.77305379	0.000461429	4	3.798814538	0.435172581	17.45888738	0.000409558	4	-0.235652551	0.179512882	-2.625466747	0.078630829	4	-0.063478709	0.04405533	-2.881772022	0.063437203	4	-0.077797136	0.280733135	-0.554242635	0.618049933	3	-0.094724923	0.448129531	-0.366118205	0.749377656	4	-0.063836551	0.298951192	-0.427070054	0.69812473	4	-0.006865682	0.152682699	-0.089933986	0.934007598	4	-0.065716576	0.068090799	-1.930263027	0.149127823	3
ID1000035241161114	CG16784-RB	FBgn0003141	pr	4	-0.238154191	0.455753922	-1.045099908	0.372770819	4	-0.398851764	0.105873775	-7.534477054	0.004846563	4	-0.025449505	0.130121955	-0.391163889	0.721802537	4	0.067690828	0.103053696	1.313700159	0.280377969	4	-0.098145373	0.20104969	-0.976329511	0.400906175	3	0.145429178	0.124371311	2.02531213	0.180102043	4	-0.34992457	0.185133504	-3.780240341	0.032438128	4	-0.115874214	0.21424837	-1.081681176	0.358586856	4	-0.242464676	0.225244722	-2.152899958	0.120378273	3
ID100004454619119	CG6716-RA	FBgn0003145	prd	4	5.365886798	1.709088529	6.279237975	0.008155548	4	5.508203827	1.52096482	7.243039098	0.005428516	4	-0.337463867	0.065529147	-10.29965702	0.001951899	4	-0.30621462	0.126757189	-4.831514846	0.016904163	4	-0.021049412	0.310795254	-0.13545517	0.900829977	3	0.109159911	0.160084324	1.181068242	0.358996975	4	-0.350744118	0.270855734	-2.589896201	0.081081357	4	-0.2260451	0.1465995	-3.083845439	0.053973052	4	0.343066569	0.299617222	2.290032378	0.105953255	3
ID100003239421115	CG5939-RA	FBgn0003149	Prm	4	2.379564545	0.352924373	13.48484109	0.000881864	4	2.692962947	0.147392072	36.54148983	4.51E-05	4	-0.699180459	0.226761914	-6.166648072	0.008583503	4	-0.235255476	0.158517092	-2.968203284	0.059153272	4	-0.442824007	0.627307783	-1.411823729	0.252848792	3	-0.343732437	0.146579119	-4.061711164	0.055607462	4	-0.328436044	0.216527047	-3.033672221	0.056147555	4	-0.417723041	0.355891128	-2.347476558	0.100535973	4	-0.337751534	0.410272778	-1.64647304	0.198220396	3
ID1000039102101613	CG9327-RA	FBgn0003150	Pros29	4	-0.295268749	0.18860131	-3.131142074	0.052019435	4	-0.329118893	0.064832864	-10.15284146	0.002035845	4	0.012075391	0.274629011	0.087939659	0.935465937	4	0.073229517	0.133606139	1.09619988	0.3531045	4	-0.210588428	0.360354841	-1.168783674	0.326916628	3	-0.12559696	0.231126947	-0.94121572	0.445949299	4	-0.182699762	0.518618296	-0.704563503	0.531852749	4	0.086524175	0.220315132	0.785458305	0.489506509	4	-0.263032373	0.56911138	-0.924361671	0.42347527	3
ID100003867316510	CG4904-RA	FBgn0003151	Pros35	4	-0.871482513	0.272344465	-6.399854775	0.007727642	4	-0.936426302	0.043503457	-43.05066124	2.76E-05	4	0.122517617	0.14934271	1.64075792	0.199383569	4	0.173225776	0.184632974	1.876433789	0.15724879	4	-0.06487384	0.196454286	-0.660447185	0.556150887	3	-0.145874917	0.14210225	-1.778034958	0.217370549	4	0.058245414	0.322895214	0.360769754	0.742179211	4	0.092097769	0.294128328	0.626242087	0.575567633	4	-0.191888609	0.371380386	-1.033380415	0.377428585	3
ID100003775409516	CG2841-RC	FBgn0003159	ptr	4	0.411576439	0.16163284	5.09273289	0.014635127	4	0.328352618	0.080012169	8.207566981	0.003785228	4	-0.099076019	0.20233203	-0.979340928	0.399633215	4	-0.099030404	0.110626709	-1.790352521	0.171328305	4	0.190026146	0.404251445	0.940138366	0.416502714	3	0.207904728	0.356280571	1.010724639	0.418543897	4	0.148759081	0.310176111	0.959191088	0.408223148	4	-0.008343745	0.129203554	-0.129156588	0.905406524	4	0.063576416	0.388601462	0.327206261	0.765013918	3
ID1000032154301513	CG9441-RB	FBgn0003162	Pu	4	1.845331254	0.217321401	16.98250834	0.000444704	4	1.396871179	0.380564872	7.341041081	0.005223014	4	-0.050409406	0.467623166	-0.215598411	0.843127085	4	0.183609216	0.727193116	0.504980621	0.648333083	4	-0.078052928	0.462959947	-0.337190845	0.758185816	3	-0.152629126	0.277385162	-0.953048096	0.441150115	4	0.034193556	0.166439313	0.41088317	0.708744514	4	-0.101769158	0.228716653	-0.889914717	0.439069486	4	-0.150772089	0.483875714	-0.623185188	0.577327197	3
ID1000034174351317	CG9441-RA	FBgn0003162	Pu	4	2.272557927	0.192466438	23.61510866	0.000166381	4	1.865905728	0.275230115	13.55887766	0.000867681	4	0.0634949	0.161579849	0.785925966	0.489270052	4	0.156540239	0.065602111	4.772414672	0.017480016	4	0.124946495	0.100657115	2.482616237	0.089063532	3	-0.109639799	0.108795303	-1.745495423	0.223015	4	0.110150136	0.250913097	0.87799431	0.444584976	4	-0.191108296	0.07762899	-4.923632185	0.016054858	4	0.061845546	0.090915325	1.360508716	0.266867277	3
ID10000402811742	CG9755-RC	FBgn0003165	pum	4	-2.884272623	0.35442305	-16.27587495	0.000504623	4	-3.083937271	0.44652415	-13.81308166	0.00082123	4	0.261308838	0.179866777	2.905582042	0.062219375	4	0.220604737	0.028514548	15.47313563	0.000586467	4	-0.01849668	0.58317921	-0.063433949	0.953411021	3	0.056293999	0.192448597	0.506649921	0.662734725	4	0.504241034	0.267698616	3.767229289	0.032727714	4	-0.002726641	0.488588483	-0.0111613	0.991795498	4	0.649427721	0.297800772	4.361491183	0.022280608	3
ID10000342612111313	CG7904-RA	FBgn0003169	put	4	-1.390226828	0.276675114	-10.04952567	0.002097809	4	-1.565735963	0.248253508	-12.61400876	0.001074414	4	0.419281369	0.26067895	3.216841019	0.048701384	4	0.082014122	0.113470096	1.445563631	0.244064693	4	0.009617303	0.327449221	0.058740729	0.95685246	3	-0.022037678	0.331323618	-0.115205725	0.918806213	4	0.387370156	0.462487671	1.675158843	0.192496545	4	0.219739683	0.207039191	2.122686848	0.123866463	4	-0.000601405	0.351766821	-0.00341934	0.997486432	3
ID10000335432709	CG11101-RA	FBgn0003174	pwn	4	-0.331749519	0.719526711	-0.9221326	0.424468972	4	-1.508977464	1.049269354	-2.876244233	0.063724187	4	-0.00914636	0.101907624	-0.179502953	0.868982232	4	-0.231039416	0.454039607	-1.017706	0.383745469	4	-0.021047821	0.224090077	-0.187851429	0.862980982	3	0.134507501	0.328594208	0.709001623	0.551828453	4	-0.039737533	0.235980835	-0.336786102	0.758462037	4	-0.02075705	0.114956925	-0.36112743	0.741937713	4	0.208502907	0.640757467	0.650801335	0.561575684	3
ID1000045044291118	CG4444-RA	FBgn0003175	px	4	0.093707651	0.543953809	0.344542679	0.753176957	4	-0.268636041	0.413298208	-1.299962284	0.284478853	4	0.025134388	0.17297678	0.29060997	0.790281472	4	0.054279282	0.048148003	2.254684649	0.109462548	4	0.176152399	0.165143335	2.133327372	0.122624379	3	0.214292728	0.285143398	1.301681523	0.322773	4	0.141039705	0.147988976	1.906083937	0.152713516	4	-0.141188117	0.128787581	-2.192573471	0.11597466	4	0.162206981	0.160015748	2.027387717	0.135685333	3
ID10000359160028	CG31349-RA	FBgn0003177	pyd	4	-0.831551975	0.303773562	-5.474814654	0.011981571	4	-0.658594034	1.211765086	-1.086999521	0.356568998	4	-0.019262607	0.339973907	-0.113318148	0.916936032	4	0.009935779	0.149927094	0.132541473	0.902946439	4	-0.191441015	0.364532662	-1.05033669	0.370707466	3	-0.04411144	0.105634956	-0.723276259	0.544661344	4	0.08988237	0.392905421	0.457526749	0.678393731	4	-0.051079058	0.100791993	-1.013553871	0.385435633	4	0.42308694	0.28623288	2.956242761	0.059724015	3
ID1000036847111136	CG31349-RE	FBgn0003177	pyd	4	-0.591510271	0.69624785	-1.699137086	0.187855285	4	0.012284165	0.27988174	0.087781112	0.935581888	4	-0.033898958	0.090608002	-0.748255275	0.508624761	4	0.004324066	0.134152724	0.064464829	0.952655278	4	0.300752372	1.137299721	0.528888501	0.633515769	3	0.606620851	0.299955315	3.502848868	0.072721541	4	0.170853843	0.222659308	1.534666075	0.222425663	4	-0.272418224	0.059469583	-9.161598657	0.002749392	4	0.626019847	0.255221381	4.905700652	0.016215755	3
ID10000423880466	CG31349-RF	FBgn0003177	pyd	4	-0.816956526	0.391639132	-4.1719862	0.02507214	4	-0.672249687	0.141833999	-9.479387022	0.002488851	4	-0.162908833	0.106784668	-3.051165232	0.055377107	4	-0.009372399	0.120639004	-0.155379248	0.886388299	4	0.007029695	0.52549303	0.026754664	0.980335635	3	0.459261947	0.306580884	2.594633485	0.121956366	4	0.233686032	0.287204152	1.627316531	0.202149634	4	-0.273180269	0.097890568	-5.58133994	0.01135565	4	0.498662009	0.444058639	2.245928649	0.110353412	3
[truncated: 13,784 more rows]
[truncated: 14 more columns]
