# Supplementary material for: Neighbourhood Continuity Is Not Required for Correct Testis Gene Expression in Drosophila
Source: PLoS Biol. 2010 Nov 30;8(11):e1000552. doi: 10.1371/journal.pbio.1000552 (PMC2994658; doi:10.1371/journal.pbio.1000552)
Supplement: Table S4 — Complete dataset for 18E inversion in embryos. UniqueID, spot identifier; Clone-ID, FlyBase transcript identifier; FlyBaseID, unique FlyBase identifier; FlyBase_gene, gene name. For each indicated genotype the results of the CyberT analysis are provided: number of arrays (N), average log2 expression ratio (x), standard deviation (sd), t statistic (t), and p value (p). (1.49 MB TXT) [file pbio.1000552.s013.txt]

				EIn103/EIn103 v EIn103-Cis Embryos
UniqueID	CloneID	FlyBaseID	FlyBase_gene	N	x	sd	t	p
ID100003247102020911	CR32864-RA	FBgn0000003	7SLRNA	4	0.177072523	0.478341343	0.740360521	0.512759967
ID100003676003041519	CG6741-RB	FBgn0000008	a	4	0.140582139	0.118132022	2.380085194	0.09761033
ID100004045200011413	CG10325-RA	FBgn0000014	abd-A	4	-0.042412487	0.303067634	-0.279887935	0.797752495
ID100003226401091200	CG11648-RE	FBgn0000015	Abd-B	4	-0.001203644	0.104383989	-0.02306185	0.983049117
ID100003160302110403	CG11648-RA	FBgn0000015	Abd-B	4	-0.123847835	0.212150848	-1.167545037	0.327346804
ID100003798803091109	CG4032-RA	FBgn0000017	Abl	4	0.121127557	0.237481502	1.020100983	0.382773782
ID100003188603091311	CG6093-RA	FBgn0000018	abo	4	-0.208014616	0.210803558	-1.973539902	0.142953194
ID100004004000091505	CG3796-RA	FBgn0000022	ac	4	-0.308479658	0.115434046	-5.344691053	0.012808831
ID100003705800080706	CG17907-RA	FBgn0000024	Ace	4	0.059047096	0.315946066	0.373779592	0.733420985
ID100004419803091810	CG9151-RA	FBgn0000028	acj6	4	0.110932242	0.076743697	2.890979881	0.062962739
ID100004397200040705	CG7899-RA	FBgn0000032	Acph-1	4	0.045237687	0.594525835	0.152180728	0.888702912
ID100003279400040201	CG5610-RA	FBgn0000036	nAcRalpha-96Aa	4	0.277879056	0.244785932	2.270384192	0.107886848
ID100004287601000010	CG4356-RB	FBgn0000037	mAcR-60C	4	0.039681298	0.091039994	0.871733321	0.447506544
ID100004259103070606	CG11348-RB	FBgn0000038	nAcRbeta-64B	4	0.064517237	0.275053681	0.469124693	0.670968701
ID100004259003090606	CG11348-RA	FBgn0000038	nAcRbeta-64B	4	-0.277600852	0.272143754	-2.040104523	0.134033183
ID100004455101110005	CG6844-RA	FBgn0000039	nAcRalpha-96Ab	4	-0.038190563	0.318120988	-0.240100869	0.825723294
ID100003112403090616	CG4027-RA	FBgn0000042	Act5C	4	0.03264763	0.15673529	0.416595773	0.704986282
ID100004136803041105	CG12051-RA	FBgn0000043	Act42A	4	0.029778541	0.058540586	1.017363949	0.383884437
ID100003407003080901	CG10067-RA	FBgn0000044	Act57B	4	0.167258884	0.622401532	0.537462956	0.628256585
ID100004371703100518	CG7478-RA	FBgn0000045	Act79B	4	-0.079488293	0.095892612	-1.657860635	0.195925463
ID100004346402011412	CG18290-RB	FBgn0000046	Act87E	4	-0.130557073	0.39221017	-0.665750573	0.553185345
ID100003180801081703	CG5178-RA	FBgn0000047	Act88F	4	-0.023741095	0.192330083	-0.246878646	0.820932166
ID100003508502071112	CG9127-RA	FBgn0000052	ade2	4	0.009277707	0.261703042	0.070902553	0.947937304
ID100003149201050908	CG31628-RA	FBgn0000053	ade3	4	0.007947237	0.137419495	0.115663889	0.915226637
ID100004222501070206	CG15845-RB	FBgn0000054	Adf1	4	-0.009518892	0.226613171	-0.084010048	0.93834043
ID100003604203000501	CG32954-RA	FBgn0000056	Adhr	4	0.179576096	0.091664148	3.918131583	0.02956202
ID100003604403081715	CG32954-RG	FBgn0000056	Adhr	4	0.282829329	0.086164263	6.564887085	0.007188715
ID100003604303101715	CG32954-RF	FBgn0000056	Adhr	4	0.194764227	0.08492501	4.586734242	0.019463567
ID100003177801081311	CG5124-RA	FBgn0000057	adp	4	-0.077820707	0.213044857	-0.730557012	0.51793301
ID100003789303061109	CG3935-RA	FBgn0000061	al	4	0.200599618	0.244311265	1.64216429	0.199096625
ID100004457901031107	CG7643-RA	FBgn0000063	ald	4	-0.334121052	0.498212635	-1.34127892	0.272332332
ID100003721603051108	CG6058-RA	FBgn0000064	Ald	4	0.195228145	0.166375707	2.346834746	0.100594617
ID100003885700110514	CG2198-RA	FBgn0000071	Ama	4	-0.666764077	0.451260152	-2.95512056	0.059777919
ID100003929700070408	CG10501-RA	FBgn0000075	amd	4	0.043855602	0.294128962	0.29820662	0.78500637
ID100003440702060012	CG12127-RA	FBgn0000077	amx	4	-0.126173887	0.441006028	-0.572209354	0.60724783
ID100003704902021219	CG17876-RA	FBgn0000078	Amy-d	4	0.013445365	0.4566063	0.058892597	0.956741078
ID100003286200000801	CG5730-RD	FBgn0000083	AnnIX	4	0.165208733	0.432039958	0.764784508	0.500055503
ID100003286100020801	CG5730-RA	FBgn0000083	AnnIX	4	0.239416147	0.38312109	1.249819721	0.299986771
ID100003672501020910	CG5730-RC	FBgn0000083	AnnIX	4	0.150593079	0.209846328	1.435270089	0.246709056
ID100004527601011216	CG9579-RA	FBgn0000084	AnnX	4	-0.088242404	0.272116524	-0.648563364	0.562840025
ID100003769802011517	CG2650-RA	FBgn0000092	CG2650	4	0.01036934	0.120206539	0.172525393	0.87400714
ID100003486703100217	CG1361-RA	FBgn0000094	Anp	4	-0.031334125	0.315105687	-0.198880098	0.855072171
ID100003152101071502	CG3166-RB	FBgn0000097	aop	4	-0.150372792	0.212913624	-1.412523908	0.25266307
ID100003276900071305	CG8376-RA	FBgn0000099	ap	4	0.101550053	0.136373837	1.489289369	0.233170578
ID100004163002081304	CG7490-RA	FBgn0000100	RpLP0	4	0.213592507	0.305278634	1.399328243	0.256188049
ID100004395200080102	CG7727-RA	FBgn0000108	Appl	4	0.022147153	0.284811158	0.155521663	0.886285275
ID100004317402040419	CG18315-RB	FBgn0000109	Aprt	4	0.111574195	0.113907534	1.959030996	0.144989247
ID100004194602011403	CG31762-RB	FBgn0000114	aret	4	0.120871855	0.288124803	0.839024292	0.463046729
ID100004194702110206	CG31762-RD	FBgn0000114	aret	4	-0.533975336	0.792094051	-1.348262458	0.270334009
ID100003185201051015	CG6025-RA	FBgn0000115	Arf72A	4	-0.016198215	0.409664808	-0.079080334	0.941948272
ID100003823202001408	CG32031-RA	FBgn0000116	Argk	4	0.017985459	0.340219709	0.105728498	0.922470856
ID100003297003000801	CG32031-RC	FBgn0000116	Argk	4	0.214215898	0.082481909	5.194251683	0.013860815
ID100003223301111513	CG11579-RA	FBgn0000117	arm	4	-0.390766942	0.446702412	-1.749562715	0.17850416
ID100003663500021705	CG5912-RA	FBgn0000119	arr	4	-0.031305165	0.408373534	-0.153316326	0.887880962
ID100003284802040319	CG5711-RA	FBgn0000120	Arr1	4	0.154768568	0.110875141	2.791763166	0.068318641
ID100003663902060910	CG5962-RA	FBgn0000121	Arr2	4	0.052182866	0.255152619	0.409032575	0.709964389
ID100004441703020917	CG3258-RA	FBgn0000137	ase	4	-0.125957005	0.164912053	-1.527565787	0.224070356
ID100003368101061804	CG6677-RA	FBgn0000139	ash2	4	0.041817402	0.307527858	0.271958465	0.803296512
ID100003371703061212	CG6875-RA	FBgn0000140	asp	4	-0.109813376	0.577335558	-0.380414388	0.728975177
ID100003502600050602	CG8787-RA	FBgn0000142	Asx	4	-0.059580288	0.424036973	-0.281014592	0.796966061
ID100003722901031219	CG6137-RA	FBgn0000146	aub	4	-0.020376028	0.545908888	-0.074649921	0.945192297
ID100004104301070919	CG3068-RA	FBgn0000147	aur	4	-0.226161248	0.652301776	-0.693425211	0.537907685
ID100004358102061512	CG2210-RA	FBgn0000150	awd	4	-0.019407114	0.115241408	-0.336807994	0.758447095
ID100004534201011013	CG9703-RA	FBgn0000152	Axs	4	0.024061346	0.270642618	0.177808998	0.870201387
ID100003710601081108	CG7811-RA	FBgn0000153	b	4	-0.008655602	0.081506272	-0.212391078	0.845414447
ID100004513802000303	CG3629-RA	FBgn0000157	Dll	4	0.001260067	0.073933057	0.034086693	0.974949162
ID100004015600041816	CG3629-RB	FBgn0000157	Dll	4	0.046904693	0.394172867	0.237990469	0.827217207
ID100003954303071717	CG10422-RA	FBgn0000158	bam	4	-0.122324132	0.309091167	-0.791508428	0.486454893
ID100003174103100113	CG5055-RA	FBgn0000163	baz	4	-0.011770378	0.12425379	-0.189457051	0.861828196
ID100004450501070519	CG5779-RA	FBgn0000165	Bc	4	0.556428282	0.452572663	2.458956657	0.090951841
ID100003950901031116	CG1034-RA	FBgn0000166	bcd	4	0.126346757	0.623403546	0.405345005	0.712398634
ID100003717901061503	CG9748-RA	FBgn0000171	bel	4	-0.067741548	0.258464803	-0.524183933	0.636413746
ID100004317502020419	CG18319-RA	FBgn0000173	ben	4	-0.00699812	0.186846953	-0.074907513	0.945003644
ID100004512800081118	CG3578-RA	FBgn0000179	bi	4	-0.143318598	0.241158721	-1.188583168	0.320117356
ID100003970600040507	CG4722-RA	FBgn0000180	bib	4	-0.42962457	0.751633464	-1.143175737	0.335926932
ID100004016400000500	CG3644-RB	FBgn0000181	bic	4	-0.052204423	0.567080178	-0.184116551	0.865664275
ID100003866403000306	CG4824-RA	FBgn0000182	BicC	4	-0.518011197	1.408352595	-0.735627142	0.515252381
ID100003252301061718	CG6605-RA	FBgn0000183	BicD	4	0.098398959	0.167256405	1.176624114	0.324206869
ID100003272300031711	CG8285-RA	FBgn0000206	boss	4	0.039319776	0.246071526	0.319580057	0.770248629
ID100003782402001409	CG11491-RD	FBgn0000210	br	4	0.043534585	0.349928634	0.248819794	0.819561908
ID100004266001010413	CG11491-RA	FBgn0000210	br	4	0.163104079	0.08354852	3.904415737	0.029833044
ID100003782302021409	CG11491-RB	FBgn0000210	br	4	-0.10686912	0.350508587	-0.609794593	0.585081484
ID100004266203091806	CG11491-RF	FBgn0000210	br	4	0.145266721	0.249047349	1.166579138	0.327682654
ID100004266103111806	CG11491-RE	FBgn0000210	br	4	0.003017718	0.377688738	0.015979922	0.988253743
ID100003239702071812	CG5942-RB	FBgn0000212	brm	4	0.038225681	0.35163737	0.21741535	0.841832225
ID100004105503070919	CG3096-RA	FBgn0000216	Brd	4	-0.283766172	0.120746187	-4.70020925	0.018218672
ID100003579902071115	CG4934-RA	FBgn0000221	brn	4	-0.138509721	0.248324549	-1.11555399	0.345924322
ID100003385902111611	CG12205-RA	FBgn0000227	Bsg25A	4	0.135805338	1.183949061	0.229410778	0.833300641
ID100003833301020407	CG14025-RA	FBgn0000228	Bsg25D	4	0.055918233	0.427169243	0.261808327	0.810415824
ID100003283102021711	CG5680-RB	FBgn0000229	bsk	4	0.066521582	0.051621581	2.577277965	0.081973223
ID100003639301060814	CG12653-RA	FBgn0000233	btd	4	-0.006490322	0.37329532	-0.034773121	0.974444964
ID100003543200090110	CG9242-RA	FBgn0000239	bur	4	-0.198183779	0.341282142	-1.161407263	0.329486868
ID100004424400011214	CG17632-RB	FBgn0000241	bw	4	0.1132263	0.096029975	2.358144945	0.099567219
ID100004424300031214	CG17632-RA	FBgn0000241	bw	4	0.042386785	0.33957314	0.249647456	0.818977924
ID100004453803010018	CG6500-RA	FBgn0000242	Bx	4	0.019336387	0.116865404	0.330917222	0.762472727
ID100003716703060706	CG9379-RA	FBgn0000244	by	4	0.243000111	0.221098917	2.19811217	0.115375367
ID100004423300110018	CG17604-RA	FBgn0000246	c(3)G	4	-0.254889024	0.251061449	-2.030491138	0.135279929
ID100004108403091712	CG31037-RA	FBgn0000247	ca	4	0.04866111	0.176105032	0.552637363	0.619021465
ID100003234502031718	CG5848-RC	FBgn0000250	cact	4	0.027918162	0.159145426	0.350850952	0.748892025
ID100003234402051718	CG5848-RB	FBgn0000250	cact	4	0.037205677	0.276974515	0.268657762	0.805608865
ID100004423002050519	CG1759-RA	FBgn0000251	cad	4	-0.1376043	0.278256633	-0.989045965	0.395556529
ID100004020401041406	CG8472-RA	FBgn0000253	Cam	4	0.116297493	0.185456043	1.254178526	0.29860447
ID100004510600041504	CG3399-RA	FBgn0000256	capu	4	-0.154542146	0.320482686	-0.964433669	0.405971815
ID100003387500031317	CG12230-RA	FBgn0000257	car	4	0.031317281	0.653663511	0.095820801	0.929704957
ID100003652303111704	CG17520-RB	FBgn0000258	CkIIalpha	4	-0.113066631	0.134023633	-1.687264081	0.190137384
ID100004120802011800	CG15224-RB	FBgn0000259	CkIIbeta	4	0.018297438	0.075183633	0.486739926	0.659787292
ID100004120702031800	CG15224-RA	FBgn0000259	CkIIbeta	4	-0.078817004	0.033482573	-4.707941922	0.018137652
ID100003852200090710	CG6871-RA	FBgn0000261	Cat	4	-0.01713194	0.358072311	-0.095689836	0.929800644
ID100004288703020010	CG4379-RC	FBgn0000273	Pka-C1	4	0.100229365	0.321578401	0.623358813	0.577227152
ID100004503500031118	CG4379-RA	FBgn0000273	Pka-C1	4	0.158217554	0.354322681	0.893070429	0.437619643
ID100004138301101800	CG12066-RB	FBgn0000274	Pka-C2	4	0.071838374	0.202305449	0.710197125	0.528810831
ID100003551902021104	CG1367-RA	FBgn0000277	CecA2	4	0.026861708	0.335261261	0.160243436	0.882871249
ID100003561503021104	CG1878-RA	FBgn0000278	CecB	4	0.043466351	0.473754074	0.183497529	0.866109243
ID100004482001000716	CG1373-RA	FBgn0000279	CecC	4	0.161231386	0.190696071	1.690977537	0.18942026
ID100004102001041608	CR32926-RA	FBgn0000280	Cec-Psi1	4	-0.055380034	0.084638564	-1.308624135	0.281885927
ID100004102101021608	CR32934-RA	FBgn0000281	Cec2	4	-0.037694442	0.268990781	-0.280265679	0.797488785
ID100003674501101519	CG6384-RB	FBgn0000283	Cp190	4	-0.290073212	0.28599831	-2.028495986	0.135540394
ID100004342701031515	CG11924-RA	FBgn0000286	Cf2	4	-0.00888865	0.073884596	-0.240609026	0.825363727
ID100003576800091815	CG4881-RA	FBgn0000287	salr	4	-0.207352571	0.422410721	-0.981758086	0.398614195
ID100003276400050801	CG8367-RA	FBgn0000289	cg	4	-0.094190181	0.503820517	-0.373903711	0.733337686
ID100004500100111419	CG4145-RA	FBgn0000299	Cg25C	4	-0.28241631	0.713774203	-0.791332354	0.486543476
ID100003232900111718	CG5813-RA	FBgn0000307	chif	4	-0.562003524	0.473020066	-2.376235447	0.097950289
ID100004526601091606	CG9553-RA	FBgn0000308	chic	4	-0.060066628	0.063988603	-1.87741647	0.157095987
ID100003512000080602	CG1744-RA	FBgn0000313	chp	4	0.061709769	0.062667505	1.969434363	0.143525901
ID100003126202081813	CG2945-RB	FBgn0000316	cin	4	0.005214148	0.228888407	0.045560615	0.966523595
ID100004393000041417	CG7595-RA	FBgn0000317	ck	4	0.03465056	0.479069562	0.144657738	0.894152756
ID100003350102071804	CG11024-RA	FBgn0000318	cl	4	0.107247435	0.200781077	1.068302221	0.363712487
ID100003506302031114	CG9012-RD	FBgn0000319	Chc	4	-2.42E-06	0.102600114	-4.71E-05	0.999965356
ID100003419203051312	CG9554-RA	FBgn0000320	eya	4	-0.143739086	0.134467035	-2.137908164	0.12209424
ID100004032601011405	CG9858-RA	FBgn0000326	clt	4	0.162637224	0.196459165	1.655684775	0.196361636
ID100004057603041511	CG3035-RA	FBgn0000330	cm	4	0.062530272	0.071079791	1.759438817	0.176735601
ID100004231400091318	CG1555-RA	FBgn0000337	cn	4	-0.429011232	0.37965415	-2.260010759	0.108924894
ID100003705302060416	CG17894-RC	FBgn0000338	cnc	4	0.096790409	0.067524016	2.866843939	0.064215951
ID100003235002051509	CG5855-RB	FBgn0000339	cni	4	0.09101406	0.154943548	1.174802839	0.324834296
ID100004226701070805	CG1618-RA	FBgn0000346	comt	4	0.128282527	0.163453155	1.569654949	0.214513724
ID100004258101030606	CG11330-RA	FBgn0000351	cort	4	-0.321445638	0.884732263	-0.726650653	0.520006024
ID100003077600091007	CG1708-RA	FBgn0000352	cos	4	-0.132123814	0.259911702	-1.016682304	0.384161518
ID100003366001001202	CG6519-RA	FBgn0000355	Cp15	4	0.127061898	0.27639175	0.919433366	0.425675114
ID100003366303060715	CG6533-RA	FBgn0000356	Cp16	4	-0.005998163	0.35199593	-0.034080867	0.974953442
ID100003365901021202	CG6517-RA	FBgn0000357	Cp18	4	0.007274546	0.062372344	0.233261924	0.83056801
ID100003366103100715	CG6524-RA	FBgn0000358	Cp19	4	0.018265728	0.318220346	0.114799244	0.915856653
ID100003812702071801	CG1478-RA	FBgn0000359	Cp36	4	-0.105590486	0.257065027	-0.821507981	0.471560805
ID100003778800001109	CG11213-RA	FBgn0000360	Cp38	4	0.147553183	0.321657693	0.91745471	0.426561248
ID100004274302031002	CG31243-RA	FBgn0000363	cpo	4	0.192965999	0.306263118	1.260132141	0.296727061
ID100004376201051512	CG8669-RA	FBgn0000370	crc	4	0.09013538	0.175360903	1.027998582	0.379586201
ID100003822000001408	CG3193-RA	FBgn0000377	crn	4	-0.004551672	0.418171423	-0.021769408	0.98399888
ID100003790401081409	CG3954-RB	FBgn0000382	csw	4	0.153101042	0.259006207	1.182219099	0.322287062
ID100004425900070119	CG17678-RA	FBgn0000384	cta	4	-0.033465875	0.421998961	-0.158606434	0.884054484
ID100003778100021517	CG11181-RA	FBgn0000392	cup	4	-0.16691286	0.803431691	-0.415499816	0.705706426
ID100003137501100015	CG12410-RA	FBgn0000394	cv	4	-0.280024768	0.316030283	-1.772138831	0.17449079
ID100003457503070717	CG15671-RA	FBgn0000395	cv-2	4	0.031539675	0.04190891	1.505153673	0.229350443
ID100003239502111812	CG5940-RA	FBgn0000404	CycA	4	-0.269213581	0.335577901	-1.604477415	0.206948999
ID100004010402000402	CG3510-RA	FBgn0000405	CycB	4	-0.027958761	0.714401812	-0.078271808	0.942540178
ID100003481703021700	CG13279-RA	FBgn0000406	Cyt-b5-r	4	0.084790334	0.206670029	0.820538271	0.472036072
ID100003705502020416	CG17903-RA	FBgn0000409	Cyt-c-p	4	0.094719947	0.2304147	0.822169305	0.471236919
ID100003663300061705	CG5893-RA	FBgn0000411	D	4	-0.131228693	0.279926685	-0.937593305	0.417620344
ID100004027601051012	CG9745-RB	FBgn0000412	D1	4	-0.197644689	0.427934258	-0.923715197	0.423763244
ID100004178701060909	CG5102-RA	FBgn0000413	da	4	-0.08644879	0.258564922	-0.668681503	0.551551638
ID100004533503031118	CG9695-RA	FBgn0000414	Dab	4	0.033857857	0.140165805	0.483111505	0.662080904
ID100004138501061800	CG12070-RA	FBgn0000416	Sap-r	4	-0.023877192	0.316882825	-0.150700448	0.889774625
ID100003156100111015	CG10697-RA	FBgn0000422	Ddc	4	-0.284026711	0.633167963	-0.897160714	0.435746819
ID100003524603081410	CG16792-RA	FBgn0000426	DebB	4	-0.074780816	0.279943242	-0.534256983	0.630219555
ID100003884902030412	CG2175-RC	FBgn0000427	Dec-01	4	-0.144599275	0.17775414	-1.626958172	0.202223967
ID100003884802050412	CG2175-RA	FBgn0000427	Dec-01	4	0.024220722	0.185044708	0.261782379	0.810434057
ID100003885402050401	CG2189-RA	FBgn0000439	Dfd	4	-0.11917481	0.225392851	-1.057485268	0.367908648
ID100004245800081806	CG3324-RA	FBgn0000442	Pkg21D	4	0.149400915	0.173861882	1.718616109	0.184178343
ID100004027401091012	CG9741-RA	FBgn0000447	Dhod	4	-0.266086956	0.201938297	-2.635329306	0.077967623
ID100003913903110401	CG33183-RB	FBgn0000448	Hr46	4	-0.079548884	0.261161881	-0.609192147	0.58543213
ID100004136301021414	CG12028-RA	FBgn0000449	dib	4	-0.290056023	0.281890061	-2.057937214	0.131756333
ID100003367003041202	CG6611-RC	FBgn0000451	ect	4	0.072716574	0.266515319	0.545684007	0.623241762
ID100003252801081509	CG6611-RA	FBgn0000451	ect	4	0.132136817	0.233940529	1.129661607	0.340781773
ID100003414803091611	CG9285-RC	FBgn0000454	Dip-B	4	0.132452439	0.205036012	1.291991951	0.286886874
ID100003805803010516	CG5663-RA	FBgn0000455	Dip-C	4	0.14657415	0.105804008	2.770672929	0.069529421
ID100004034801051816	CG9908-RA	FBgn0000459	disco	4	-0.066524074	0.138700828	-0.959245524	0.408199712
ID100004513402080303	CG3619-RB	FBgn0000463	Dl	4	-0.246682924	0.462428689	-1.066901469	0.364253241
ID100004015300101816	CG3619-RA	FBgn0000463	Dl	4	-0.53394231	0.194182609	-5.499383405	0.011833282
ID100003954803090101	CG10443-RA	FBgn0000464	Lar	4	0.11760363	0.223780374	1.051062953	0.370422182
ID100003396800081317	CG10798-RA	FBgn0000472	dm	4	-0.269257488	0.324040868	-1.661873638	0.195123882
ID100003215303021513	CG9438-RA	FBgn0000473	Cyp6a2	4	0.161155153	0.318518673	1.011903958	0.38610921
ID100003736302110608	CG7780-RA	FBgn0000477	DNaseII	4	-0.117218418	0.428493313	-0.547119006	0.6223692
ID100003321900061600	CG32498-RB	FBgn0000479	dnc	4	0.124667067	0.448092989	0.55643391	0.616725431
ID100004105303110919	CG3093-RA	FBgn0000482	dor	4	0.0011308	0.151913204	0.014887451	0.989056696
ID100003929600090408	CG10484-RA	FBgn0000486	Dox-A2	4	-0.434504042	0.372437342	-2.333300092	0.101841055
ID100004320500020106	CG2952-RA	FBgn0000487	Dox-A3	4	-0.015653309	0.207533924	-0.150850603	0.889665899
ID100003189503030403	CG6117-RA	FBgn0000489	Pka-C3	4	0.149012538	0.105481619	2.825374513	0.066442773
ID100003718101021503	CG9885-RA	FBgn0000490	dpp	4	-0.042485101	0.158702441	-0.535405766	0.629515701
ID100003563903020110	CG1897-RA	FBgn0000492	Dr	4	-0.02267853	0.356017093	-0.127401352	0.906682767
ID100003707402000706	CG17941-RA	FBgn0000497	ds	4	-0.081096711	0.030019087	-5.403009791	0.012429127
ID100003357002000715	CG18361-RA	FBgn0000499	dsh	4	0.102463043	0.284562415	0.720144598	0.523473468
ID100003750703100016	CG18090-RA	FBgn0000500	Dsk	4	0.070446478	0.071449879	1.971913157	0.143179797
ID100003353700070204	CG11094-RB	FBgn0000504	dsx	4	0.011541426	0.256776354	0.089894771	0.934036269
ID100003353600090204	CG11094-RA	FBgn0000504	dsx	4	-0.143299348	0.243681373	-1.176120657	0.324380187
ID100003772802011409	CG2714-RB	FBgn0000520	dwg	4	0.024021875	0.297752809	0.161354481	0.882068413
ID100004148803050617	CG2711-RA	FBgn0000520	dwg	4	-0.057871885	0.113790282	-1.017167446	0.383964294
ID100003789103101109	CG3929-RA	FBgn0000524	dx	4	-0.062126664	0.272583382	-0.455836035	0.679480263
ID100004508400001216	CG3331-RA	FBgn0000527	e	4	0.154328995	0.167303234	1.844901514	0.162244839
ID100003943501061717	CG10604-RA	FBgn0000529	bsh	4	-0.000511691	0.155388299	-0.006585966	0.995158669
ID100004129502060617	CG4920-RA	FBgn0000533	ea	4	0.13213378	0.226835961	1.165016157	0.32822685
ID100003745502060914	CG10952-RA	FBgn0000535	eag	4	0.104061602	0.14118098	1.474158948	0.236879026
ID100004011000001406	CG3525-RC	FBgn0000536	eas	4	0.124050062	0.391869938	0.63311854	0.571624025
ID100004184301030601	CG32346-RA	FBgn0000541	E(bx)	4	-0.116566802	0.199903085	-1.166233146	0.327803042
ID100004150401090619	CG2904-RB	FBgn0000542	ec	4	-0.124444916	0.095434647	-2.607960954	0.079825247
ID100003285002000319	CG5714-RA	FBgn0000543	ecd	4	-0.037514117	0.131431155	-0.570855781	0.608057037
ID100004425302071214	CG1765-RB	FBgn0000546	EcR	4	0.12165342	0.079197877	3.072138419	0.054470821
ID100004252303100415	CG12676-RA	FBgn0000547	ed	4	-0.107883315	0.297718954	-0.724732598	0.521026338
ID100003731102071618	CG7673-RA	FBgn0000551	Edg78E	4	0.267993644	0.074510955	7.193402511	0.005536675
ID100004147601050617	CG2345-RA	FBgn0000552	Edg84A	4	0.173175315	0.112041605	3.091268019	0.053660417
ID100003272000091711	CG8280-RA	FBgn0000556	Ef1alpha48D	4	-0.278505872	0.46095122	-1.20839629	0.313457054
ID100003559701020615	CG1873-RA	FBgn0000557	Ef1alpha100E	4	0.013452737	0.076607216	0.351213305	0.748646261
ID100004146403051105	CG2238-RA	FBgn0000559	Ef2b	4	0.051990556	0.102858877	1.010910428	0.386515359
ID100003572703071103	CG7383-RA	FBgn0000560	eg	4	-0.119977631	0.182595516	-1.314135566	0.280249016
ID100003837701111706	CG4051-RA	FBgn0000562	egl	4	-0.386115062	0.525624304	-1.46916746	0.238116536
ID100003210000000013	CG5400-RA	FBgn0000564	Eh	4	0.079032887	0.250114587	0.631973433	0.572279342
ID100003623602091704	CG7266-RC	FBgn0000565	Eip71CD	4	-0.0409909	0.134399451	-0.609986125	0.584970038
ID100003623502111704	CG7266-RA	FBgn0000565	Eip71CD	4	-0.09408343	0.379077837	-0.496380533	0.653717582
ID100003873103100509	CG5345-RA	FBgn0000566	Eip55E	4	0.004638008	0.065085654	0.142520144	0.895702735
ID100004496401010108	CG32180-RA	FBgn0000567	Eip74EF	4	0.264936244	0.167845641	3.156903469	0.050992804
ID100003984601001802	CG8127-RB	FBgn0000568	Eip75B	4	0.106164143	0.184359315	1.151709018	0.332897086
ID100003984501021802	CG8127-RA	FBgn0000568	Eip75B	4	0.141489299	0.254813926	1.110530348	0.347774069
ID100003408101101312	CG1007-RA	FBgn0000575	emc	4	-0.102915136	0.170095433	-1.210086995	0.312895296
ID100003128100060015	CG2988-RA	FBgn0000576	ems	4	-0.126321995	0.426004812	-0.593054308	0.594881615
ID100004412803051814	CG9015-RA	FBgn0000577	en	4	-0.408868985	0.509627883	-1.604578551	0.206927467
ID100004115102071209	CG15112-RB	FBgn0000578	ena	4	-0.002523979	0.278922488	-0.018098067	0.986696985
ID100004354500061412	CG17654-RA	FBgn0000579	Eno	4	0.118717458	0.435759211	0.544876415	0.623733189
ID100003735902070914	CG7776-RA	FBgn0000581	E(Pc)	4	0.176337895	0.143913629	2.450607311	0.091629888
ID100004201402080905	CG14941-RA	FBgn0000588	esc	4	-0.317429159	0.542524208	-1.170193529	0.326427683
ID100003696800091117	CG8365-RA	FBgn0000591	E(spl)	4	-0.350621973	0.156227922	-4.488595491	0.020630611
ID100003372701100204	CG6917-RA	FBgn0000592	Est-6	4	-0.410720168	0.34839653	-2.357774166	0.099600697
ID100003079800011401	CG17148-RA	FBgn0000594	Est-P	4	-0.076384269	0.058022498	-2.632918994	0.078129064
ID100003889802011315	CG2328-RA	FBgn0000606	eve	4	-0.111510838	0.13110779	-1.701055869	0.187489405
ID100004331703060007	CG8933-RC	FBgn0000611	exd	4	0.10158017	0.051421632	3.950873038	0.028927729
ID100004411501071814	CG8994-RC	FBgn0000615	exu	4	-0.062309404	0.198519048	-0.627742317	0.574705545
ID100003505902111114	CG8994-RA	FBgn0000615	exu	4	-0.613050615	0.886716571	-1.382743111	0.260693575
ID100003729103111005	CG6474-RA	FBgn0000617	e(y)1	4	-0.075510548	0.172484469	-0.875563443	0.445717274
ID100003264101110913	CG15191-RA	FBgn0000618	e(y)2	4	-0.394947366	0.464966414	-1.698821053	0.187915625
ID100003956401011309	CG10488-RA	FBgn0000625	eyg	4	0.106429037	0.146795774	1.450028623	0.242927236
ID100004091402000700	CG6502-RA	FBgn0000629	E(z)	4	-0.180290197	0.202558613	-1.780128675	0.173095306
ID100003211202000013	CG5424-RA	FBgn0000630	f	4	0.115110653	0.152677259	1.507895197	0.228697273
ID100004427602090005	CG17716-RA	FBgn0000633	fas	4	0.071134962	0.171108072	0.83146238	0.466705847
ID100003251303021207	CG6588-RC	FBgn0000634	Fas1	4	0.033471652	0.271703722	0.246383464	0.821281852
ID100004017202080500	CG3665-RB	FBgn0000635	Fas2	4	-0.035053308	0.067835928	-1.033473235	0.377391476
ID100004017102100500	CG3665-RA	FBgn0000635	Fas2	4	0.005635127	0.199852102	0.056392969	0.958574504
ID100003232102031207	CG5803-RA	FBgn0000636	Fas3	4	-0.033138224	0.096155913	-0.689260241	0.540185697
ID100003643801010019	CG17285-RB	FBgn0000639	Fbp1	4	-0.034669097	0.359302994	-0.192979726	0.859300649
ID100004002802090818	CG3763-RA	FBgn0000640	Fbp2	4	0.022433341	0.100456563	0.44662768	0.685416258
ID100003863602080509	CG10917-RA	FBgn0000658	fj	4	-0.118899379	0.151525709	-1.569362458	0.214578555
ID100003393700100210	CG10002-RA	FBgn0000659	fkh	4	-0.325330885	0.534711663	-1.216846039	0.310659783
ID100003967500070614	CG6315-RA	FBgn0000662	fl(2)d	4	0.020052228	0.429310939	0.093415875	0.931462326
ID100004288503060010	CG4376-RC	FBgn0000667	Actn	4	0.015551753	0.447342068	0.069529579	0.948943275
ID100004051900100203	CG1484-RA	FBgn0000709	fliI	4	-0.42370923	0.361564657	-2.343753582	0.100876733
ID100003381701110009	CG2096-RA	FBgn0000711	flw	4	-0.238856444	0.634284377	-0.753152538	0.506073364
ID100003890302031710	CG2346-RA	FBgn0000715	Fmrf	4	0.082871768	0.174500198	0.949818611	0.412276868
ID100004526801051606	CG9559-RA	FBgn0000719	fog	4	0.093558919	0.101636171	1.841055567	0.162866712
ID100004103703060304	CR41110-RA	FBgn0000719	fog	4	-0.037029857	0.276718326	-0.267635743	0.806325398
ID100003405203081611	CG10033-RA	FBgn0000721	for	4	0.140271171	0.23276305	1.205270091	0.314498487
ID100004329203081316	CG8874-RA	FBgn0000723	Fps85D	4	0.155785085	0.216042253	1.442172378	0.244932479
ID100003901000040907	CG1505-RA	FBgn0000808	gd	4	-0.081110242	0.102264981	-1.586276003	0.210865209
ID100004497103110108	CG3218-RA	FBgn0000810	fs(1)K10	4	-0.064910903	0.159208743	-0.815418816	0.474552006
ID100004263101110916	CG11420-RA	FBgn0000826	png	4	-0.645107174	0.744728962	-1.732461624	0.181614633
ID100004148703070617	CG2707-RA	FBgn0000927	fs(1)Ya	4	-0.431575562	0.934584097	-0.9235671	0.42382924
ID100003772302111409	CG2706-RA	FBgn0000928	fs(1)Yb	4	0.109492481	0.18428159	1.188317082	0.320207775
ID100003432100101319	CG10034-RA	FBgn0000964	tj	4	-0.109677099	0.343856623	-0.637923434	0.568880396
ID100004148301031800	CG2637-RA	FBgn0000986	Fs(2)Ket	4	-0.154010762	0.509194074	-0.604919696	0.587923232
ID100003692400011614	CG8171-RA	FBgn0000996	dup	4	-0.154595273	0.38598484	-0.801043236	0.48167827
ID100003879501030918	CG3352-RA	FBgn0001075	ft	4	-0.192942777	0.218329022	-1.767449651	0.175315803
ID100003379003051804	CG2047-RA	FBgn0001077	ftz	4	-0.269954677	0.37573322	-1.436948677	0.246275723
ID100003838101031706	CG4059-RA	FBgn0001078	ftz-f1	4	0.249134369	0.040914704	12.17823162	0.001191998
ID100004094002080304	CG6551-RA	FBgn0001079	fu	4	0.042759504	0.42414947	0.201624697	0.853107478
ID100003260001091719	CG1500-RA	FBgn0001083	fw	4	0.051187881	0.141511037	0.723447194	0.521711013
ID100003469000050513	CG13396-RA	FBgn0001084	fy	4	-0.125355586	0.583007072	-0.4300311	0.696191939
ID100004426800010005	CG17697-RB	FBgn0001085	fz	4	0.014698311	0.256380654	0.114660064	0.915958073
ID100004426700030005	CG17697-RA	FBgn0001085	fz	4	0.010841653	0.590795172	0.036701901	0.973028315
ID100004501702031419	CG4274-RA	FBgn0001086	fzy	4	-0.217013966	0.339726076	-1.277582038	0.291294701
ID100003348500030404	CG10986-RB	FBgn0001087	g	4	0.035996521	0.604134784	0.119167186	0.912674854
ID100003542102071104	CG9092-RA	FBgn0001089	Gal	4	0.062247419	0.052871023	2.354689413	0.099879755
ID100003614800050019	CG7088-RA	FBgn0001090	bnb	4	-0.157710216	0.679284824	-0.464341939	0.674024613
ID100004137901060617	CG12055-RA	FBgn0001091	Gapdh1	4	0.067657489	0.20926957	0.646606094	0.563947545
ID100004329901060106	CG8893-RA	FBgn0001092	Gapdh2	4	0.08404523	0.350112785	0.480103745	0.663985956
ID100004179301060904	CG5320-RA	FBgn0001098	Gdh	4	0.169009	0.121626793	2.779140941	0.069040094
ID100003406701021317	CG10060-RA	FBgn0001104	G-ialpha65A	4	-0.053541084	0.278612252	-0.384341206	0.726350619
ID100003930302070214	CG10545-RA	FBgn0001105	Gbeta13F	4	0.075005627	0.120563715	1.244248763	0.301763117
ID100003903903060412	CG9206-RA	FBgn0001108	Gl	4	-0.032475981	0.20986112	-0.309499742	0.7771931
ID100003783200080211	CG1152-RA	FBgn0001112	Gld	4	-0.079394166	0.392813762	-0.404233118	0.71313352
ID100003907301101315	CG9280-RC	FBgn0001114	Glt	4	0.050945063	0.308711748	0.330049395	0.763066639
ID100003204300061513	CG5272-RA	FBgn0001120	gnu	4	-0.354293969	1.482124542	-0.478089336	0.665263748
ID100003886200010514	CG2204-RA	FBgn0001122	G-oalpha47A	4	0.191784871	0.44405373	0.863791285	0.451237021
ID100003886300110504	CG2204-RC	FBgn0001122	G-oalpha47A	4	-0.209369614	0.532040417	-0.787044018	0.488705138
ID100003775102030211	CG2835-RB	FBgn0001123	G-salpha60A	4	-0.026356062	0.121365035	-0.434327106	0.693393262
ID100003698302031117	CG8430-RA	FBgn0001124	Got1	4	0.073896093	0.265652026	0.556337505	0.616783662
ID100004174401080601	CG4233-RA	FBgn0001125	Got2	4	-0.010212335	0.199402756	-0.102429221	0.92487875
ID100004414201011605	CG9042-RA	FBgn0001128	Gpdh	4	0.049103958	0.156948171	0.625734693	0.575859416
ID100004414401090102	CG9042-RC	FBgn0001128	Gpdh	4	-0.0418086	0.222056922	-0.376557506	0.731557852
ID100004414301110102	CG9042-RB	FBgn0001128	Gpdh	4	-0.21494861	0.293805231	-1.463204788	0.239604079
ID100003200000090013	CG33133-RA	FBgn0001133	grau	4	-0.126681105	0.373504533	-0.678337709	0.546195519
ID100003575403011707	CG7446-RA	FBgn0001134	Grd	4	-0.050351619	0.40698423	-0.247437693	0.820537446
ID100003513402040602	CG17610-RA	FBgn0001137	grk	4	0.033679284	0.040208291	1.67524079	0.192480463
ID100004531701030303	CG9656-RA	FBgn0001138	grn	4	0.108370928	0.079940753	2.71128114	0.073085314
ID100003277200011305	CG8384-RE	FBgn0001139	gro	4	-0.099811421	0.379891301	-0.52547358	0.635618462
ID100003773000091510	CG2718-RC	FBgn0001142	Gs1	4	-0.189307358	0.445066356	-0.850692736	0.457449518
ID100003649303110812	CG1743-RB	FBgn0001145	Gs2	4	0.028258323	0.322402815	0.175298239	0.872009294
ID100004148603090617	CG2692-RA	FBgn0001147	gsb-n	4	-0.125527691	0.17248723	-1.455501273	0.24154093
ID100004510300101504	CG3388-RA	FBgn0001148	gsb	4	-0.554129019	0.329438785	-3.364078818	0.043601419
ID100003405901060901	CG10045-RA	FBgn0001149	GstD1	4	-0.063270619	0.592516718	-0.213565682	0.84457652
ID100004398502020705	CG7952-RB	FBgn0001150	gt	4	-0.027648236	0.237276685	-0.233046378	0.830720869
ID100004091102060700	CG6494-RA	FBgn0001168	h	4	0.177489296	0.10473447	3.389319601	0.042796309
ID100004131802081500	CG5460-RB	FBgn0001169	H	4	-0.004859613	0.253913024	-0.038277775	0.971870966
ID100003097903101007	CG5460-RC	FBgn0001169	H	4	0.035365645	0.121727632	0.581061909	0.601974107
ID100003224603091513	CG11607-RA	FBgn0001170	H2.0	4	0.14004488	0.160728951	1.742621714	0.17975924
ID100003574601050411	CG7428-RA	FBgn0001174	halo	4	0.273372825	1.283890458	0.4258507	0.698921545
ID100004399800001810	CG8019-RA	FBgn0001179	hay	4	-0.152957862	0.461233842	-0.663255156	0.554579219
ID100004029603010402	CG9786-RA	FBgn0001180	hb	4	-0.157055868	0.512092134	-0.613389106	0.582992523
ID100004544702070819	CG4694-RA	FBgn0001185	her	4	-0.051498965	0.122133807	-0.843320395	0.460979027
ID100003130400080213	CG3001-RA	FBgn0001186	Hex-A	4	-0.066847308	0.336764764	-0.396997045	0.717926268
ID100003983103060807	CG8094-RA	FBgn0001187	Hex-C	4	0.177020329	0.189358872	1.86968086	0.158303527
ID100004105403090919	CG3095-RA	FBgn0001189	hfw	4	0.128680238	0.167854215	1.533238086	0.222755364
ID100003804801090802	CG5499-RA	FBgn0001197	His2Av	4	-0.17638344	0.333033484	-1.059253487	0.367219515
ID100003946401081309	CG10653-RA	FBgn0001202	hk	4	0.008362731	0.171013414	0.097802049	0.928257589
ID100004446903060005	CG32688-RA	FBgn0001203	Hk	4	0.108192611	0.186541421	1.159984846	0.32998483
ID100004028703071012	CG9768-RA	FBgn0001204	hkb	4	-0.131837582	0.102061881	-2.583483301	0.081533123
ID100003434002081302	CG10367-RA	FBgn0001205	Hmgcr	4	0.228926157	0.184581586	2.480487487	0.089231453
ID100003117302071001	CG1619-RB	FBgn0001206	Hmr	4	-0.0199303	0.385459683	-0.103410556	0.924162433
ID100003670200000512	CG7399-RA	FBgn0001208	Hn	4	-0.060004933	0.47944179	-0.250311651	0.818509393
ID100004095301061407	CG9983-RB	FBgn0001215	Hrb98DE	4	-0.071285089	0.237165551	-0.601142018	0.590132234
ID100004095201081407	CG9983-RA	FBgn0001215	Hrb98DE	4	-0.146254599	0.169084356	-1.729960144	0.182074792
ID100004331903020007	CG8937-RC	FBgn0001216	Hsc70-1	4	-0.003454672	0.260338077	-0.026539892	0.98049344
ID100004395400040102	CG7756-RA	FBgn0001217	Hsc70-2	4	0.192059806	0.340357583	1.128576623	0.341174564
ID100004430900020917	CG4147-RA	FBgn0001218	Hsc70-3	4	-0.002345615	0.526371435	-0.008912393	0.993448569
ID100004437202080005	CG4264-RA	FBgn0001219	Hsc70-4	4	-0.096804647	0.303037963	-0.638894517	0.568327097
ID100004023703101405	CG8542-RA	FBgn0001220	Hsc70-5	4	0.025094025	0.122943607	0.408220084	0.710500335
ID100003286902100801	CG5748-RA	FBgn0001222	Hsf	4	-0.150053614	0.26504467	-1.132289242	0.339832369
ID100004292803040105	CG4463-RA	FBgn0001224	Hsp23	4	-0.531719665	0.436394806	-2.436874395	0.092758626
ID100004432502060519	CG4183-RA	FBgn0001225	Hsp26	4	-0.703656304	1.560050225	-0.902094423	0.43349741
ID100004292903020105	CG4466-RA	FBgn0001226	Hsp27	4	-0.546276232	1.130325591	-0.966582082	0.405052557
ID100004500500031419	CG4167-RA	FBgn0001227	Hsp67Ba	4	-0.003880527	0.078205044	-0.099239805	0.927207493
ID100004488401051211	CG32041-RC	FBgn0001228	Hsp67Bb	4	-0.743539548	1.071833152	-1.387416589	0.25941544
ID100004488301071211	CG32041-RB	FBgn0001228	Hsp67Bb	4	-0.142277763	0.12989769	-2.190612667	0.116187716
ID100004488201091211	CG32041-RA	FBgn0001228	Hsp67Bb	4	0.019494535	0.124225809	0.31385644	0.774188225
ID100004126902101105	CG4190-RA	FBgn0001229	Hsp67Bc	4	0.093748881	0.111160672	1.686727505	0.19024126
ID100003096701101007	CG5436-RA	FBgn0001230	Hsp68	4	-1.647611325	1.053720973	-3.127225077	0.052177808
ID100003138403040104	CG1242-RA	FBgn0001233	Hsp83	4	-0.200703837	0.360175137	-1.11447913	0.346319274
ID100004098403041004	CR31400-RC	FBgn0001234	Hsromega	4	0.552935919	0.385100273	2.871646465	0.063964123
ID100004098303061004	CR31400-RB	FBgn0001234	Hsromega	4	0.323493589	0.217971856	2.968214291	0.05915275
ID100003078602010008	CG17117-RD	FBgn0001235	hth	4	-0.444590394	0.517089352	-1.719588276	0.18399699
ID100003078502030008	CG17117-RA	FBgn0001235	hth	4	0.011310598	0.262899214	0.086045125	0.936851619
ID100003102103100313	CG5517-RA	FBgn0001247	Ide	4	0.030481602	0.109318489	0.557665991	0.615981564
ID100003619300110812	CG7176-RB	FBgn0001248	Idh	4	-0.382911291	0.614955118	-1.245330853	0.301417235
ID100004530203091419	CG9623-RB	FBgn0001250	if	4	0.25514345	0.298219723	1.711110499	0.185585349
ID100004184401010601	CG32356-RB	FBgn0001253	ImpE1	4	0.200643697	0.19883213	2.018222075	0.136891067
ID100003094700021215	CG32356-RA	FBgn0001253	ImpE1	4	0.049601035	0.358033966	0.277074467	0.799717769
ID100003565903100411	CG1934-RA	FBgn0001254	ImpE2	4	0.054311537	0.27186072	0.399554128	0.716230599
ID100004148903030617	CG2723-RA	FBgn0001255	ImpE3	4	0.168321865	0.215955841	1.558854476	0.216922186
ID100003949703020214	CG10717-RB	FBgn0001256	ImpL1	4	0.22884253	0.183471508	2.494583848	0.088126669
ID100003898700021710	CG15009-RC	FBgn0001257	ImpL2	4	-0.382753489	0.418680533	-1.828379678	0.164935973
ID100003898600041710	CG15009-RB	FBgn0001257	ImpL2	4	-0.530191238	0.643126166	-1.648793865	0.197750234
ID100003898500061710	CG15009-RA	FBgn0001257	ImpL2	4	0.195823913	0.363390486	1.077760261	0.360081657
ID100003394100020210	CG10160-RA	FBgn0001258	ImpL3	4	0.179177223	0.478800107	0.7484427	0.508526922
ID100004207102020612	CG16993-RA	FBgn0001259	in	4	-0.106168334	0.181521663	-1.169759381	0.326578169
ID100004010202040402	CG3504-RA	FBgn0001263	inaD	4	-0.086567634	0.347706384	-0.497935259	0.652742061
ID100003703300101219	CG17835-RB	FBgn0001269	inv	4	-0.282800794	0.434033781	-1.303128035	0.283528294
ID100004410503021810	CG13201-RA	FBgn0001276	ix	4	-0.386058695	0.783323542	-0.985694096	0.396960075
ID100003428000090200	CG7933-RC	FBgn0001280	janA	4	-0.355921323	0.306957791	-2.319024523	0.103176087
ID100003427900110200	CG7931-RA	FBgn0001281	janB	4	-0.119205665	0.518294714	-0.459991821	0.676811438
ID100004025601080500	CG8579-RA	FBgn0001285	Jon44E	4	0.078580288	0.141959097	1.107083519	0.349048873
ID100004147103031414	CG2275-RB	FBgn0001291	Jra	4	0.078332059	0.171521559	0.913378573	0.428392018
ID100003634201000019	CG12286-RA	FBgn0001296	kar	4	0.18302827	0.170266574	2.149902543	0.12071904
ID100004229200050606	CG15509-RA	FBgn0001297	kay	4	0.256893854	0.224487357	2.288715569	0.106081526
ID100004229100070606	CG15507-RA	FBgn0001297	kay	4	-0.011137401	0.117607853	-0.18939894	0.861869909
ID100003621102110814	CG7210-RA	FBgn0001301	kel	4	-0.165204133	0.321676192	-1.027145538	0.379929275
ID100003735400050608	CG7765-RA	FBgn0001308	Khc	4	-0.021409892	0.614746833	-0.06965434	0.948851858
ID100004148401011800	CG2666-RB	FBgn0001311	kkv	4	0.140478078	0.193262974	1.453750557	0.241983475
ID100003704200040416	CG17866-RA	FBgn0001313	kl-2	4	-0.049727823	0.226568763	-0.438964514	0.690379521
ID100004424100071214	CG17629-RD	FBgn0001314	kl-3	4	-0.082965638	0.080262841	-2.067348656	0.130573193
ID100003835501070708	CG40444-RA	FBgn0001315	kl-5	4	-0.042320948	0.128426968	-0.659066377	0.556924995
ID100004390700031300	CG17046-RA	FBgn0001316	klar	4	0.015479791	0.270318162	0.114530159	0.916052736
ID100004038202091511	CG10197-RA	FBgn0001319	kn	4	0.151577557	0.25113347	1.20714739	0.313872678
ID100003970400080507	CG4717-RA	FBgn0001320	kni	4	-0.231022251	0.236248274	-1.955758212	0.145453219
ID100003724403090416	CG6217-RA	FBgn0001321	knk	4	0.094805748	0.175753194	1.078850931	0.359665243
ID100003865903100306	CG4761-RA	FBgn0001323	knrl	4	-0.137043002	0.367901803	-0.744997716	0.510327729
ID100003699400051005	CG8491-RA	FBgn0001324	kto	4	-0.077801407	0.355473006	-0.437734543	0.691178104
ID100003875103071604	CG3340-RA	FBgn0001325	Kr	4	-0.093833892	0.090774977	-2.067395551	0.13056733
ID100004183801011609	CG3228-RA	FBgn0001330	kz	4	0.021442091	0.226938941	0.188967929	0.862179322
ID100003409703021312	CG10109-RA	FBgn0001332	L	4	0.016847618	0.088828057	0.379331013	0.729700151
ID100003788703061517	CG3923-RA	FBgn0001337	Exp6	4	-9.18E-05	0.156203833	-0.001175923	0.999135573
ID100003961602050100	CG6189-RA	FBgn0001341	l(1)1Bi	4	0.144407289	0.336677273	0.857838056	0.45405131
ID100003430600050603	CG7981-RE	FBgn0001402	trol	4	0.044706396	0.326377416	0.273955204	0.801898977
ID100003141103100213	CG12497-RA	FBgn0001402	trol	4	0.195436408	0.586609562	0.666325341	0.552864676
ID100004531901111118	CG9659-RB	FBgn0001404	egh	4	-0.316818202	0.297782876	-2.127847018	0.123262243
ID100004228203010805	CG1639-RA	FBgn0001491	l(1)10Bb	4	0.012505481	0.087744508	0.285043056	0.794156748
ID100003779002081517	CG11233-RA	FBgn0001560	l(1)19Ec	4	-0.120417751	0.126538396	-1.903260269	0.153138791
ID100003519703100607	CG1666-RA	FBgn0001565	Hlc	4	0.00904795	0.057316481	0.315718969	0.772905226
ID100003348700111804	CG10988-RA	FBgn0001612	l(1)dd4	4	-0.422256193	0.262057278	-3.222625195	0.0484872
ID100003085402090718	CG1725-RC	FBgn0001624	dlg1	4	-0.045800029	0.129368518	-0.708055246	0.529965723
ID100003085302110718	CG1725-RB	FBgn0001624	dlg1	4	-0.206958954	0.247017379	-1.675663107	0.192397611
ID100004305103111507	CG1725-RF	FBgn0001624	dlg1	4	-0.051209068	0.207256875	-0.494160381	0.655112238
ID100004310700070106	CG9078-RA	FBgn0001941	ifc	4	0.07659971	0.651011843	0.235325089	0.829105382
ID100003068400001208	CG9075-RB_01674-01910	FBgn0001942	eIF-4a	4	0.072528123	0.535648647	0.27080484	0.804104394
ID100003068400001612	CG9075-RB_01674-01910	FBgn0001942	eIF-4a	4	0.035350663	0.569130995	0.124226807	0.908991958
ID100003068400000318	CG9075-RB_01674-01910	FBgn0001942	eIF-4a	4	0.064931836	0.576037767	0.225442983	0.836119353
ID100003069601001208	CG9075-RB_00240-00478	FBgn0001942	eIF-4a	4	-0.119833699	0.55278989	-0.433559662	0.693892743
ID100003069601001612	CG9075-RB_00240-00478	FBgn0001942	eIF-4a	4	-0.138607426	0.458052498	-0.605203234	0.587757674
ID100003069601000318	CG9075-RB_00240-00478	FBgn0001942	eIF-4a	4	-0.101192175	0.554045894	-0.365284451	0.739133874
ID100003070802001208	CG9075-RB_00240-00478	FBgn0001942	eIF-4a	4	-0.109726269	0.387128567	-0.566872499	0.610442725
ID100003070802001612	CG9075-RB_00240-00478	FBgn0001942	eIF-4a	4	-0.055735158	0.383890404	-0.290370154	0.790448248
ID100003070802000318	CG9075-RB_00240-00478	FBgn0001942	eIF-4a	4	-0.135237579	0.438420767	-0.616930533	0.580939743
ID100003068300011208	CG9075-RB_01196-01434	FBgn0001942	eIF-4a	4	0.050574737	0.521153254	0.194087772	0.858506083
ID100003068300011612	CG9075-RB_01196-01434	FBgn0001942	eIF-4a	4	0.038512605	0.484341302	0.159030854	0.883747672
ID100003068300010318	CG9075-RB_01196-01434	FBgn0001942	eIF-4a	4	-0.021552918	0.621745004	-0.06933041	0.949089216
ID100003069501011208	CG9075-RB_01674-01910	FBgn0001942	eIF-4a	4	0.058437547	0.379170573	0.308238832	0.778063748
ID100003069501011612	CG9075-RB_01674-01910	FBgn0001942	eIF-4a	4	0.03350539	0.328168811	0.204196066	0.851268087
ID100003069501010318	CG9075-RB_01674-01910	FBgn0001942	eIF-4a	4	0.084767995	0.459386668	0.369048564	0.736599728
ID100003071903011208	CG9075-RB_00957-01195	FBgn0001942	eIF-4a	4	0.080085318	0.15572058	1.028577178	0.379353672
ID100003071903011612	CG9075-RB_00957-01195	FBgn0001942	eIF-4a	4	0.066626345	0.171127787	0.778673599	0.492947767
ID100003071903010318	CG9075-RB_00957-01195	FBgn0001942	eIF-4a	4	0.019924132	0.101447135	0.392798313	0.720715285
ID100003068200021208	CG9075-RB_00240-00478	FBgn0001942	eIF-4a	4	-0.104449226	0.703009017	-0.297149036	0.785739836
ID100003068200021612	CG9075-RB_00240-00478	FBgn0001942	eIF-4a	4	-0.115841833	0.66450247	-0.348657344	0.750380679
ID100003068200020318	CG9075-RB_00240-00478	FBgn0001942	eIF-4a	4	-0.132850365	0.861048919	-0.308577973	0.777829531
ID100003069401021208	CG9075-RB_00718-00956	FBgn0001942	eIF-4a	4	0.008611709	0.330858366	0.052056768	0.961755825
ID100003069401021612	CG9075-RB_00718-00956	FBgn0001942	eIF-4a	4	0.056627599	0.340969506	0.332156383	0.761625065
ID100003069401020318	CG9075-RB_00718-00956	FBgn0001942	eIF-4a	4	0.018900067	0.398413498	0.094876639	0.930394828
ID100003070602021208	CG9075-RB_01435-01673	FBgn0001942	eIF-4a	4	-0.025961482	0.103549245	-0.50143257	0.650551053
ID100003070602021612	CG9075-RB_01435-01673	FBgn0001942	eIF-4a	4	-0.004043661	0.058656474	-0.137876047	0.899072332
ID100003070602020318	CG9075-RB_01435-01673	FBgn0001942	eIF-4a	4	0.02585036	0.134942283	0.383132101	0.727158211
ID100003071803021208	CG9075-RB_00718-00956	FBgn0001942	eIF-4a	4	0.029406824	0.148073349	0.39719267	0.717796467
ID100003071803021612	CG9075-RB_00718-00956	FBgn0001942	eIF-4a	4	-0.029583111	0.179760719	-0.329138776	0.763690072
ID100003071803020318	CG9075-RB_00718-00956	FBgn0001942	eIF-4a	4	0.061530296	0.140874315	0.873548825	0.446657624
ID100003068100031208	CG9075-RB_00240-00478	FBgn0001942	eIF-4a	4	-0.127059793	0.785500172	-0.323513089	0.767546875
ID100003068100031612	CG9075-RB_00240-00478	FBgn0001942	eIF-4a	4	-0.056852485	0.803316271	-0.141544462	0.896410414
ID100003068100030318	CG9075-RB_00240-00478	FBgn0001942	eIF-4a	4	-0.109998038	0.844081088	-0.260633818	0.811241236
ID100003069301031208	CG9075-RB_01435-01673	FBgn0001942	eIF-4a	4	0.02663408	0.184504171	0.288709791	0.79160333
ID100003069301031612	CG9075-RB_01435-01673	FBgn0001942	eIF-4a	4	0.030758198	0.21035672	0.29243846	0.789010376
ID100003069301030318	CG9075-RB_01435-01673	FBgn0001942	eIF-4a	4	0.051682001	0.301919377	0.342356301	0.754664867
ID100003070502031208	CG9075-RB_01196-01434	FBgn0001942	eIF-4a	4	0.043683276	0.220198694	0.396762357	0.718082005
ID100003070502031612	CG9075-RB_01196-01434	FBgn0001942	eIF-4a	4	0.038840955	0.204246405	0.380334281	0.72902877
ID100003070502030318	CG9075-RB_01196-01434	FBgn0001942	eIF-4a	4	0.064022982	0.284993868	0.449293752	0.683694459
ID100003071703031208	CG9075-RB_00957-01195	FBgn0001942	eIF-4a	4	0.035205183	0.088554738	0.795105572	0.484648154
ID100003071703031612	CG9075-RB_00957-01195	FBgn0001942	eIF-4a	4	0.009522603	0.050896838	0.374192324	0.733144011
ID100003071703030318	CG9075-RB_00957-01195	FBgn0001942	eIF-4a	4	0.038294538	0.134818659	0.56808959	0.609713089
ID100003068000041208	CG9075-RB_01674-01910	FBgn0001942	eIF-4a	4	0.069068327	0.561800158	0.24588219	0.821635898
ID100003068000041612	CG9075-RB_01674-01910	FBgn0001942	eIF-4a	4	0.071720177	0.572237484	0.250665779	0.818259629
ID100003068000040318	CG9075-RB_01674-01910	FBgn0001942	eIF-4a	4	0.065081205	0.646726052	0.201263595	0.853365888
ID100003070402041208	CG9075-RB_00718-00956	FBgn0001942	eIF-4a	4	0.011536034	0.198815828	0.116047444	0.91494719
ID100003070402041612	CG9075-RB_00718-00956	FBgn0001942	eIF-4a	4	0.015836655	0.17475115	0.181248075	0.867726763
ID100003070402040318	CG9075-RB_00718-00956	FBgn0001942	eIF-4a	4	0.022226169	0.293893146	0.1512534	0.889374254
ID100003071603041208	CG9075-RB_01196-01434	FBgn0001942	eIF-4a	4	-0.001076949	0.126522158	-0.017023873	0.987486468
ID100003071603041612	CG9075-RB_01196-01434	FBgn0001942	eIF-4a	4	0.005474818	0.086431634	0.126685511	0.907203369
ID100003071603040318	CG9075-RB_01196-01434	FBgn0001942	eIF-4a	4	0.042861511	0.182799201	0.468946373	0.671082486
ID100003067900051208	CG9075-RB_01196-01434	FBgn0001942	eIF-4a	4	-0.011060643	0.53616865	-0.041258074	0.969682442
ID100003067900051612	CG9075-RB_01196-01434	FBgn0001942	eIF-4a	4	0.046827845	0.550244877	0.170207292	0.875678309
ID100003067900050318	CG9075-RB_01196-01434	FBgn0001942	eIF-4a	4	-0.01547371	0.591095455	-0.052356045	0.961536224
ID100003069101051208	CG9075-RB_00001-00239	FBgn0001942	eIF-4a	4	0.018539009	0.322610512	0.114931217	0.915760487
ID100003069101051612	CG9075-RB_00001-00239	FBgn0001942	eIF-4a	4	-0.21512617	0.242469754	-1.774457769	0.174084445
ID100003069101050318	CG9075-RB_00001-00239	FBgn0001942	eIF-4a	4	-0.126536364	0.311545626	-0.812313531	0.476083683
ID100003070302051208	CG9075-RB_00001-00239	FBgn0001942	eIF-4a	4	-0.051913375	0.218363049	-0.475477654	0.666922676
ID100003070302051612	CG9075-RB_00001-00239	FBgn0001942	eIF-4a	4	-0.112436042	0.095944742	-2.343766623	0.100875537
ID100003070302050318	CG9075-RB_00001-00239	FBgn0001942	eIF-4a	4	-0.193045263	0.274732137	-1.405334406	0.254577094
ID100004415803050102	CG9075-RB	FBgn0001942	eIF-4a	4	0.012660961	0.132458208	0.191169149	0.860599472
ID100003071503051208	CG9075-RB_01674-01910	FBgn0001942	eIF-4a	4	0.038244006	0.087282403	0.876327987	0.445360873
ID100003071503051612	CG9075-RB_01674-01910	FBgn0001942	eIF-4a	4	0.067592622	0.165824387	0.81523138	0.474644339
ID100003071503050318	CG9075-RB_01674-01910	FBgn0001942	eIF-4a	4	0.06371122	0.222262982	0.573295824	0.606598851
ID100003069001061208	CG9075-RB_01674-01910	FBgn0001942	eIF-4a	4	0.038848963	0.465498269	0.16691346	0.878054401
ID100003069001061612	CG9075-RB_01674-01910	FBgn0001942	eIF-4a	4	0.030619921	0.452932288	0.135207499	0.901009839
ID100003069001060318	CG9075-RB_01674-01910	FBgn0001942	eIF-4a	4	0.010079415	0.491502723	0.041014687	0.969861155
ID100003070202061208	CG9075-RB_01435-01673	FBgn0001942	eIF-4a	4	-0.042208928	0.130544967	-0.646657293	0.563918554
ID100003070202061612	CG9075-RB_01435-01673	FBgn0001942	eIF-4a	4	-0.045646185	0.123171372	-0.741181724	0.512328553
ID100003070202060318	CG9075-RB_01435-01673	FBgn0001942	eIF-4a	4	-0.014438721	0.144996312	-0.19915984	0.854871856
ID100003071403061208	CG9075-RB_00718-00956	FBgn0001942	eIF-4a	4	-0.024981241	0.120697697	-0.413947271	0.706727297
ID100003071403061612	CG9075-RB_00718-00956	FBgn0001942	eIF-4a	4	0.025571137	0.120210393	0.425439708	0.699190234
ID100003071403060318	CG9075-RB_00718-00956	FBgn0001942	eIF-4a	4	-0.061039119	0.280143795	-0.435769914	0.692454796
ID100003068901071208	CG9075-RB_00240-00478	FBgn0001942	eIF-4a	4	-0.09357336	0.471889602	-0.396590047	0.718196361
ID100003068901071612	CG9075-RB_00240-00478	FBgn0001942	eIF-4a	4	-0.029241491	0.499415021	-0.117102969	0.91417825
ID100003068901070318	CG9075-RB_00240-00478	FBgn0001942	eIF-4a	4	-0.034480789	0.637547774	-0.108166918	0.920691952
ID100003071303071208	CG9075-RB_00001-00239	FBgn0001942	eIF-4a	4	-0.10697991	0.258286157	-0.828382839	0.468203167
ID100003071303071612	CG9075-RB_00001-00239	FBgn0001942	eIF-4a	4	-0.015946484	0.329600978	-0.096762356	0.929017073
ID100003071303070318	CG9075-RB_00001-00239	FBgn0001942	eIF-4a	4	0.05837754	0.377981024	0.30889138	0.777613114
ID100003067600081208	CG9075-RB_00001-00239	FBgn0001942	eIF-4a	4	-0.219089608	0.313393752	-1.398174706	0.256498699
ID100003067600081612	CG9075-RB_00001-00239	FBgn0001942	eIF-4a	4	-0.304284419	0.212838248	-2.859302041	0.064613927
ID100003067600080318	CG9075-RB_00001-00239	FBgn0001942	eIF-4a	4	-0.173471174	0.338020006	-1.026395901	0.380231006
ID100003068801081208	CG9075-RB_00001-00239	FBgn0001942	eIF-4a	4	-0.094937228	0.443810209	-0.427828047	0.697629665
ID100003068801081612	CG9075-RB_00001-00239	FBgn0001942	eIF-4a	4	-0.129329385	0.266524774	-0.970486777	0.403386788
ID100003068801080318	CG9075-RB_00001-00239	FBgn0001942	eIF-4a	4	-0.16327095	0.298416096	-1.094250294	0.353835868
ID100003070002081208	CG9075-RB_01674-01910	FBgn0001942	eIF-4a	4	0.016594941	0.334171394	0.099319941	0.92714897
ID100003070002081612	CG9075-RB_01674-01910	FBgn0001942	eIF-4a	4	0.041456711	0.33215598	0.249621945	0.818995922
ID100003070002080318	CG9075-RB_01674-01910	FBgn0001942	eIF-4a	4	-0.062230554	0.331512489	-0.375434145	0.732310987
ID100003071203081208	CG9075-RB_01435-01673	FBgn0001942	eIF-4a	4	0.015147235	0.072605032	0.417250268	0.704556417
ID100003071203081612	CG9075-RB_01435-01673	FBgn0001942	eIF-4a	4	0.012141061	0.155747148	0.155907333	0.886006295
ID100003071203080318	CG9075-RB_01435-01673	FBgn0001942	eIF-4a	4	-0.079125935	0.170140598	-0.930124099	0.420916255
ID100003067500091208	CG9075-RB_01435-01673	FBgn0001942	eIF-4a	4	-0.269470482	0.379949142	-1.418455538	0.251095599
ID100003067500091612	CG9075-RB_01435-01673	FBgn0001942	eIF-4a	4	-0.28512216	0.41918727	-1.360356961	0.266909946
ID100003067500090318	CG9075-RB_01435-01673	FBgn0001942	eIF-4a	4	-0.351871538	0.479168829	-1.468674577	0.238239115
ID100003068701091208	CG9075-RB_00957-01195	FBgn0001942	eIF-4a	4	-0.029437757	0.158986174	-0.370318453	0.735745801
ID100003068701091612	CG9075-RB_00957-01195	FBgn0001942	eIF-4a	4	-0.130593957	0.216902773	-1.204170473	0.314865642
ID100003068701090318	CG9075-RB_00957-01195	FBgn0001942	eIF-4a	4	-0.184682316	0.422816443	-0.873581522	0.446642348
ID100003069902091208	CG9075-RB_00957-01195	FBgn0001942	eIF-4a	4	-0.01636317	0.191138966	-0.171217525	0.874949903
ID100003069902091612	CG9075-RB_00957-01195	FBgn0001942	eIF-4a	4	0.099908652	0.069150015	2.889620535	0.063032504
ID100003069902090318	CG9075-RB_00957-01195	FBgn0001942	eIF-4a	4	-0.077524272	0.139035565	-1.115171828	0.346064695
ID100003071103091208	CG9075-RB_00957-01195	FBgn0001942	eIF-4a	4	0.090496906	0.056452935	3.206101033	0.04910226
ID100003071103091612	CG9075-RB_00957-01195	FBgn0001942	eIF-4a	4	0.09102458	0.098634736	1.845690128	0.162117664
ID100003071103090318	CG9075-RB_00957-01195	FBgn0001942	eIF-4a	4	0.086800782	0.156548097	1.108934362	0.348363769
ID100003067400101208	CG9075-RB_01196-01434	FBgn0001942	eIF-4a	4	-0.300966667	0.483948701	-1.243795741	0.301908044
ID100003067400101612	CG9075-RB_01196-01434	FBgn0001942	eIF-4a	4	-0.362891829	0.558313613	-1.299956943	0.28448046
ID100003067400100318	CG9075-RB_01196-01434	FBgn0001942	eIF-4a	4	-0.332874642	0.54368559	-1.224511551	0.308144248
ID100003068601101208	CG9075-RB_00001-00239	FBgn0001942	eIF-4a	4	-0.280921485	0.40530656	-1.386217309	0.259742786
ID100003068601101612	CG9075-RB_00001-00239	FBgn0001942	eIF-4a	4	-0.269859316	0.336299928	-1.604872873	0.206864819
ID100003068601100318	CG9075-RB_00001-00239	FBgn0001942	eIF-4a	4	-0.261676518	0.244083952	-2.144151757	0.121376065
ID100003069802101208	CG9075-RB_00957-01195	FBgn0001942	eIF-4a	4	0.003175844	0.110999782	0.057222531	0.957965998
ID100003069802101612	CG9075-RB_00957-01195	FBgn0001942	eIF-4a	4	-0.034480708	0.108111594	-0.637872534	0.568909409
ID100003069802100318	CG9075-RB_00957-01195	FBgn0001942	eIF-4a	4	-0.147267154	0.159583015	-1.845649475	0.162124217
ID100003071003101208	CG9075-RB_01196-01434	FBgn0001942	eIF-4a	4	-0.002823999	0.057576915	-0.09809483	0.928043734
ID100003071003101612	CG9075-RB_01196-01434	FBgn0001942	eIF-4a	4	0.018191764	0.041028901	0.886778036	0.440514848
ID100003071003100318	CG9075-RB_01196-01434	FBgn0001942	eIF-4a	4	-0.067781701	0.066847328	-2.027955452	0.135611062
ID100003067300111208	CG9075-RB_01435-01673	FBgn0001942	eIF-4a	4	-0.366321024	0.473469046	-1.547391647	0.219511236
ID100003067300111612	CG9075-RB_01435-01673	FBgn0001942	eIF-4a	4	-0.422912697	0.740242211	-1.142633293	0.336120464
ID100003067300110318	CG9075-RB_01435-01673	FBgn0001942	eIF-4a	4	-0.361814824	0.679767822	-1.064524717	0.365172565
ID100003068501111208	CG9075-RB_00718-00956	FBgn0001942	eIF-4a	4	-0.288812674	0.320339952	-1.803163618	0.169143374
ID100003068501111612	CG9075-RB_00718-00956	FBgn0001942	eIF-4a	4	-0.342964931	0.377744017	-1.815858973	0.167009808
ID100003068501110318	CG9075-RB_00718-00956	FBgn0001942	eIF-4a	4	-0.425380576	0.566857959	-1.500836566	0.230383157
ID100003507702111201	CG9075-RC	FBgn0001942	eIF-4a	4	-0.129204401	0.206939029	-1.248719508	0.300336724
ID100003069702111208	CG9075-RB_00240-00478	FBgn0001942	eIF-4a	4	-0.343143027	0.180202173	-3.808422734	0.031822048
ID100003069702111612	CG9075-RB_00240-00478	FBgn0001942	eIF-4a	4	-0.297463376	0.180402717	-3.29777047	0.045809986
ID100003069702110318	CG9075-RB_00240-00478	FBgn0001942	eIF-4a	4	-0.354490273	0.172018335	-4.12154056	0.025890487
ID100003070903111208	CG9075-RB_00718-00956	FBgn0001942	eIF-4a	4	-0.012861635	0.100729195	-0.255370555	0.814944138
ID100003070903111612	CG9075-RB_00718-00956	FBgn0001942	eIF-4a	4	-0.051766171	0.153444662	-0.674721041	0.548196891
ID100003070903110318	CG9075-RB_00718-00956	FBgn0001942	eIF-4a	4	-0.130061184	0.098428221	-2.642762047	0.077472371
ID100003505302111410	CG8978-RA	FBgn0001961	Sop2	4	-0.106357643	0.256052465	-0.830748832	0.467052416
ID100003736900111017	CG7793-RA	FBgn0001965	Sos	4	-0.496803009	0.44766342	-2.219538106	0.113091814
ID100003527503101112	CG16880-RA	FBgn0001967	nimC3	4	0.023826399	0.234468923	0.203237161	0.851953878
ID100004162600040312	CG7480-RA	FBgn0001970	Pgant35A	4	-0.197676895	0.553193738	-0.7146751	0.5264028
ID100003998900031012	CG3688-RA	FBgn0001974	l(2)35Bd	4	0.02330109	0.561911738	0.082935053	0.939127006
ID100004432302100519	CG4180-RA	FBgn0001977	l(2)35Bg	4	0.049210951	0.326223654	0.301700692	0.78258526
ID100004016502101816	CG3647-RB	FBgn0001978	stc	4	-0.052092481	0.063298626	-1.645927706	0.198331055
ID100004339501070106	CG11861-RA	FBgn0001980	gft	4	0.025916558	0.347838191	0.149015026	0.890995244
ID100004002502031406	CG3758-RA	FBgn0001981	esg	4	-0.033201187	0.15712201	-0.422616626	0.701037442
ID100004431400040519	CG4158-RA	FBgn0001983	wor	4	-0.117163061	0.493994858	-0.474349313	0.667640183
ID100004500200091419	CG4152-RA	FBgn0001986	l(2)35Df	4	-0.320123071	0.181651003	-3.524594593	0.038789198
ID100004172803041304	CG3903-RC	FBgn0001987	Gli	4	0.101013955	0.208216823	0.970276598	0.403476289
ID100003481101020610	CG13240-RA	FBgn0001989	l(2)35Di	4	0.074059803	0.186821268	0.792841236	0.4857848
ID100004431000000917	CG4148-RA	FBgn0001990	wek	4	0.013515786	0.455395406	0.059358465	0.956399413
ID100003577200011815	CG4894-RC	FBgn0001991	Ca-alpha1D	4	0.101942577	0.20493075	0.994897815	0.393117342
ID100004431802080917	CG4163-RA	FBgn0001992	Cyp303a1	4	-0.000434302	0.216449014	-0.004012977	0.99705005
ID100003730600050016	CG7664-RA	FBgn0001994	crp	4	-0.014263641	0.629832987	-0.045293408	0.96671975
ID100004450801010519	CG5818-RA	FBgn0001995	mRpL4	4	0.058753077	0.267503341	0.439269854	0.690181356
ID100003946601041309	CG10655-RA	FBgn0002021	l(2)37Bb	4	0.014373092	0.137080278	0.20970328	0.847332872
ID100003955103030101	CG10449-RA	FBgn0002022	Catsup	4	0.089538591	0.163408771	1.095884768	0.353222611
ID100003949201000408	CG10699-RA	FBgn0002023	Lim3	4	0.089409082	0.088596399	2.018345747	0.136874714
ID100003948601000214	CG10691-RB	FBgn0002031	l(2)37Cc	4	0.023803696	0.244305477	0.194868294	0.857946515
ID100003930502030214	CG10561-RA	FBgn0002036	CG10561	4	-0.001548204	0.16851792	-0.018374359	0.986493927
ID100003408501021312	CG10084-RA	FBgn0002044	swm	4	-0.031154342	0.185671054	-0.335586417	0.759281058
ID100004124100060302	CG3821-RA	FBgn0002069	Aats-asp	4	-0.013410691	0.576345101	-0.046537016	0.965806851
ID100003771000010704	CG2671-RA	FBgn0002121	l(2)gl	4	0.154870216	0.422613588	0.732916407	0.516684173
ID100003101601080616	CG5504-RB	FBgn0002174	l(2)tid	4	-0.08276448	0.193783713	-0.854194388	0.455781405
ID100004346302031412	CG1828-RA	FBgn0002183	dre4	4	-0.310231904	0.466348541	-1.330472286	0.275455534
ID100004433000080018	CG4195-RA	FBgn0002283	l(3)73Ah	4	-0.317158145	0.308865555	-2.053697087	0.132293525
ID100003840101111801	CG4097-RA	FBgn0002284	Pros26	4	-0.330169904	0.233170817	-2.832000235	0.066080593
ID100004147901111800	CG2507-RB	FBgn0002306	sas	4	-0.099592459	0.334969178	-0.594636553	0.593950317
ID100004169800040904	CG7620-RA	FBgn0002354	l(3)87Df	4	0.01762919	0.346282352	0.101819743	0.925323681
ID100003379103031804	CG2048-RB	FBgn0002413	dco	4	-0.441632405	1.132962409	-0.779606457	0.492473414
ID100003544502070110	CG9484-RA	FBgn0002431	hyd	4	-0.069199402	0.241383802	-0.573355805	0.606563036
ID100003641301020800	CG12755-RB	FBgn0002440	l(3)mbn	4	-0.040931476	0.208138868	-0.3933093	0.720375549
ID100003335303020418	CG5954-RB	FBgn0002441	l(3)mbt	4	-0.035678972	0.160162171	-0.445535571	0.686122303
ID100003957901070214	CG10522-RA	FBgn0002466	sti	4	-0.184202203	0.579044764	-0.63622785	0.569847463
ID100004429000051107	CG17743-RA	FBgn0002521	pho	4	-0.031097906	0.390740456	-0.159174232	0.88364403
ID100004251101100415	CG1264-RA	FBgn0002522	lab	4	-0.115523829	0.338904988	-0.681747589	0.544313768
ID100004431702100917	CG4162-RA	FBgn0002524	lace	4	0.042544722	0.15678589	0.542711108	0.625052092
ID100004470102101211	CG6944-RA	FBgn0002525	Lam	4	-0.154276712	0.323125112	-0.954903883	0.410072818
ID100004040602090410	CG10236-RA	FBgn0002526	LanA	4	-0.262302364	0.155678021	-3.369805998	0.043417063
ID100003616802010017	CG7123-RA	FBgn0002527	LanB1	4	-0.017103817	0.048449852	-0.706042063	0.531053049
ID100003917601091710	CG3322-RA	FBgn0002528	LanB2	4	-0.376554857	0.292457969	-2.575104096	0.082128092
ID100003160402090403	CG11650-RA	FBgn0002531	Lcp1	4	-0.161765204	0.191603094	-1.688544799	0.189889711
ID100004377701110215	CG8697-RA	FBgn0002533	Lcp2	4	-0.368441061	0.483555311	-1.523883837	0.224928516
ID100003378703111804	CG2043-RA	FBgn0002534	Lcp3	4	-0.037510108	0.491610392	-0.152600955	0.888398728
ID100003378803091804	CG2044-RA	FBgn0002535	Lcp4	4	-0.179185345	0.256187651	-1.398860128	0.256314064
ID100003771802090704	CG2684-RA	FBgn0002542	lds	4	-0.348836171	0.564757327	-1.235348899	0.304623471
ID100003100003041401	CG5481-RA	FBgn0002543	lea	4	-0.114741508	0.264786145	-0.866673053	0.449880249
ID100004335703110002	CG11770-RA	FBgn0002552	lin	4	-0.169517958	0.20751032	-1.633826775	0.200804557
ID100004006000051816	CG3839-RA	FBgn0002561	l(1)sc	4	-0.190055942	0.520441507	-0.730364277	0.518035134
ID100003768600011517	CG2559-RA	FBgn0002562	Lsp1alpha	4	0.026771985	0.404651127	0.132321317	0.903106402
ID100004432202000917	CG4178-RA	FBgn0002563	Lsp1beta	4	-0.007521375	0.340797728	-0.04413982	0.967566629
ID100003849602010510	CG6821-RA	FBgn0002564	Lsp1gamma	4	-0.200400272	0.422224845	-0.949258551	0.412520277
ID100003848902030711	CG6806-RA	FBgn0002565	Lsp2	4	0.163602649	0.234518011	1.395224601	0.257295013
ID100003749101061618	CG18028-RC	FBgn0002566	lt	4	-0.037284808	0.217017709	-0.343610737	0.753811003
ID100003979401080100	CG8024-RA	FBgn0002567	ltd	4	0.038982414	0.242752496	0.321170039	0.769155878
ID100004377503031512	CG8694-RA	FBgn0002569	LvpD	4	0.100656783	0.213651129	0.942253696	0.415575888
ID100004377603011512	CG8696-RA	FBgn0002570	LvpH	4	0.099412621	0.14188089	1.401353221	0.255643694
ID100003713701060416	CG8695-RA	FBgn0002571	LvpL	4	0.105957311	0.296098234	0.715690259	0.525858117
ID100004493201051607	CG32120-RA	FBgn0002573	sens	4	-0.106681387	0.255780863	-0.834162382	0.465396479
ID100004383000011814	CG1689-RA	FBgn0002576	lz	4	-0.030475514	0.054641462	-1.115472123	0.345954388
ID100003211701020301	CG9369-RA	FBgn0002577	m	4	0.204220085	0.25288912	1.615095856	0.204701951
ID100003275502111205	CG8342-RA	FBgn0002578	m1	4	0.136744299	0.317959763	0.86013587	0.452963229
ID100004170000000904	CG7622-RC	FBgn0002579	RpL36	4	-0.013255156	0.403670995	-0.065673068	0.951769596
ID100004169900020904	CG7622-RA	FBgn0002579	RpL36	4	0.038445839	0.589788812	0.130371545	0.904523345
ID100003504600011410	CG8922-RA	FBgn0002590	RpS5a	4	0.11576182	0.604582793	0.382947781	0.727281365
ID100003189003011311	CG6104-RA	FBgn0002592	m2	4	-0.079620379	0.12968563	-1.227898251	0.307039525
ID100004497700111606	CG4087-RA	FBgn0002593	RpLP1	4	-0.32462119	0.537356419	-1.208215546	0.313517169
ID100004319702061316	CG2746-RA	FBgn0002607	RpL19	4	-0.032344562	0.330316459	-0.195839846	0.857250152
ID100003275802051205	CG8346-RA	FBgn0002609	HLHm3	4	0.065977154	0.190900493	0.691220363	0.539112677
ID100003370001040900	CG6779-RA	FBgn0002622	RpS3	4	0.028077461	0.364887727	0.153896438	0.887461149
ID100003428200050200	CG7939-RC	FBgn0002626	RpL32	4	0.025491983	0.641834033	0.079434812	0.941688781
ID100004398102100705	CG7939-RB	FBgn0002626	RpL32	4	-0.090008001	0.255466282	-0.704656602	0.531802367
ID100003722103071614	CG6099-RA	FBgn0002629	m4	4	-0.483925924	0.319711381	-3.027267423	0.05643301
ID100003188703071311	CG6096-RA	FBgn0002631	HLHm5	4	-0.18531598	0.232350562	-1.595141223	0.208947523
ID100003696600010706	CG8354-RA	FBgn0002632	m6	4	-0.008185537	0.058015273	-0.282185577	0.796149028
ID100003696700111117	CG8361-RA	FBgn0002633	HLHm7	4	-0.742039695	0.537725521	-2.759919945	0.070157017
ID100003956201051309	CG10480-RA	FBgn0002638	Bj1	4	-0.066858753	0.626237593	-0.213525197	0.844605396
ID100004384202011814	CG1692-RA	FBgn0002641	mal	4	-0.115817417	0.090687498	-2.554209119	0.083635195
ID100003984201081802	CG8118-RA	FBgn0002643	mam	4	-0.022844344	0.138524954	-0.329822798	0.76322175
ID100003537700110813	CG8118-RC	FBgn0002643	mam	4	-0.203848109	0.675701637	-0.603367219	0.58883032
ID100004051500061809	CG1483-RB	FBgn0002645	Map205	4	-0.225328557	0.283502691	-1.58960436	0.210142939
ID100003865201000306	CG4711-RA	FBgn0002652	squ	4	0.017270403	0.552991203	0.062461763	0.954123796
ID100004177603040406	CG4965-RA	FBgn0002673	twe	4	0.098775189	0.397175238	0.497388456	0.653085049
ID100004171901100312	CG3697-RA	FBgn0002707	mei-9	4	-0.118060231	0.279196535	-0.845714153	0.459830415
ID100003804101110516	CG5303-RA	FBgn0002715	mei-S332	4	-0.264126052	0.182757314	-2.890456708	0.062989578
ID100003734600090914	CG7753-RA	FBgn0002716	mei-W68	4	-0.039265331	0.241148886	-0.325652183	0.766079302
ID100003410403000902	CG10120-RB	FBgn0002719	Men	4	0.219835853	0.05565163	7.900428211	0.004226887
ID100004391502111300	CG1705-RA	FBgn0002723	Met	4	-0.009081952	0.173112436	-0.104925474	0.923056821
ID100003696200090706	CG8337-RA	FBgn0002732	malpha	4	-0.503253194	0.269660949	-3.73248849	0.033517339
ID100003471902061700	CG14548-RA	FBgn0002733	HLHmbeta	4	0.02434042	0.229694029	0.211937766	0.8457379
ID100003274902110319	CG8328-RA	FBgn0002734	HLHmdelta	4	-0.336299788	0.022563133	-29.80967074	8.29E-05
ID100003696002010416	CG8333-RA	FBgn0002735	HLHmgamma	4	-0.364711258	0.082288562	-8.864203005	0.003026936
ID100003417103111317	CG9401-RA	FBgn0002736	mago	4	-0.063808896	0.254426792	-0.501589443	0.650452886
ID100003278700060906	CG5596-RB	FBgn0002772	Mlc1	4	0.155580238	0.433704729	0.717447737	0.524916207
ID100003885202090401	CG2184-RA	FBgn0002773	Mlc2	4	0.10780454	0.306314216	0.703882053	0.532221642
ID100003785900020802	CG11680-RB	FBgn0002774	mle	4	-0.022132358	0.369769804	-0.119708845	0.912280438
ID100004374403050719	CG8631-RA	FBgn0002775	msl-3	4	-0.055454641	0.360847647	-0.307357643	0.778672461
ID100003192300070301	CG3297-RA	FBgn0002778	mnd	4	-0.075305325	0.67883312	-0.221866972	0.838662578
ID100003379301110900	CG2050-RA	FBgn0002780	mod	4	-0.389594132	0.228522072	-3.409684928	0.042160436
ID100003321602001708	CG32491-RD	FBgn0002781	mod(mdg4)	4	-0.010224279	0.079818853	-0.256187067	0.814369262
ID100003658800011101	CG32491-RB	FBgn0002781	mod(mdg4)	4	0.017468293	0.380830594	0.091737868	0.932688819
ID100004465200011014	CG32491-RK	FBgn0002781	mod(mdg4)	4	-0.046961883	0.431799548	-0.217517057	0.841759762
ID100003660002011101	CG32491-RZ	FBgn0002781	mod(mdg4)	4	0.044820969	0.199588993	0.449132669	0.683798417
ID100003659402010713	CG32491-RN	FBgn0002781	mod(mdg4)	4	0.065483599	0.198843347	0.658645108	0.557161329
ID100003658700031101	CG32491-RA	FBgn0002781	mod(mdg4)	4	0.014249655	0.306000243	0.093134925	0.93166766
ID100004465100031014	CG32491-RE	FBgn0002781	mod(mdg4)	4	-0.033025225	0.337451547	-0.195733138	0.857326627
ID100003659902031101	CG32491-RX	FBgn0002781	mod(mdg4)	4	-0.083169131	0.278661208	-0.596919333	0.59260853
ID100003659302030713	CG32491-RM	FBgn0002781	mod(mdg4)	4	0.034937815	0.17032593	0.410246584	0.709164007
ID100004243002040415	CG32491-RP	FBgn0002781	mod(mdg4)	4	0.003204352	0.127475741	0.050273914	0.963064126
ID100003659802051101	CG32491-RV	FBgn0002781	mod(mdg4)	4	-0.014286102	0.161905779	-0.176474275	0.871162341
ID100003659202050713	CG32491-RJ	FBgn0002781	mod(mdg4)	4	0.032662401	0.156712289	0.416845428	0.704822294
ID100003659702071101	CG32491-RU	FBgn0002781	mod(mdg4)	4	-0.05155023	0.306723023	-0.33613538	0.75890623
ID100003659102070713	CG32491-RI	FBgn0002781	mod(mdg4)	4	0.034821587	0.205656237	0.338638766	0.757198065
ID100003321800081600	CG32491-RW	FBgn0002781	mod(mdg4)	4	-0.113597682	0.473669394	-0.479649662	0.66427386
ID100003659602091101	CG32491-RT	FBgn0002781	mod(mdg4)	4	-0.05080443	0.180484111	-0.562979531	0.6127806
ID100004465402091607	CG32491-RY	FBgn0002781	mod(mdg4)	4	-0.046344359	0.132983518	-0.696994027	0.535961741
ID100003659002090713	CG32491-RG	FBgn0002781	mod(mdg4)	4	-0.147064549	0.099993264	-2.941489119	0.060437583
ID100003321700101600	CG32491-RS	FBgn0002781	mod(mdg4)	4	-0.296680085	0.302026003	-1.964599615	0.144203792
ID100003659502111101	CG32491-RR	FBgn0002781	mod(mdg4)	4	-0.112097289	0.093537689	-2.396836837	0.096147668
ID100004465302111607	CG32491-RO	FBgn0002781	mod(mdg4)	4	-0.359377557	0.184983292	-3.885513687	0.030211801
ID100003658902110713	CG32491-RC	FBgn0002781	mod(mdg4)	4	-0.243381195	0.184894798	-2.632645135	0.078147433
ID100004351400090518	CG18740-RA	FBgn0002783	mor	4	-0.315098011	0.252082551	-2.499958919	0.087709824
ID100004510800001504	CG3416-RA	FBgn0002787	Mov34	4	-0.148430124	0.658414968	-0.450871049	0.682677023
ID100004544902030819	CG4696-RA	FBgn0002789	Mp20	4	0.335638144	0.161182432	4.164698852	0.025188275
ID100003766903111017	CG3060-RA	FBgn0002791	mr	4	-0.112675191	0.163913813	-1.3748102	0.262878578
ID100003343401090418	CG14251-RA	FBgn0002838	ms(3)K81	4	0.008174186	0.112934697	0.14475952	0.89407897
ID100004217701061308	CG11308-RA	FBgn0002842	sa	4	-0.171497476	0.101645611	-3.374419706	0.043269268
ID100004334003081515	CG8982-RA	FBgn0002855	Acp26Aa	4	-0.010024727	0.093990101	-0.213314529	0.844755662
ID100004413203091417	CG9024-RB	FBgn0002856	Acp26Ab	4	-0.032999236	0.075253698	-0.877013009	0.445041758
ID100003708100101503	CG17956-RA	FBgn0002862	Mst87F	4	-0.109085596	0.149364056	-1.460667297	0.240240191
ID100003517402081201	CG17924-RA	FBgn0002863	Acp95EF	4	-0.096909911	0.222147426	-0.872482861	0.44715589
ID100003229001050013	CG11719-RA	FBgn0002865	Mst98Ca	4	-0.002800825	0.309503946	-0.018098803	0.986696445
ID100003216801081200	CG9470-RA	FBgn0002868	MtnA	4	0.312591041	0.436684239	1.431657076	0.247644571
ID100004502600090303	CG4312-RA	FBgn0002869	MtnB	4	-0.412799766	0.678894299	-1.216094366	0.310907585
ID100003375101111202	CG1960-RA	FBgn0002872	mu2	4	-0.214045422	0.316627926	-1.352031225	0.269262056
ID100004211303020905	CG11156-RA	FBgn0002878	mus101	4	-0.397217694	0.491173955	-1.617421649	0.204213431
ID100003565703021707	CG1925-RA	FBgn0002891	mus205	4	-0.127591083	0.373585094	-0.683063028	0.543589188
ID100003430000050012	CG7972-RA	FBgn0002899	mus301	4	-0.237742093	0.705270495	-0.67418698	0.548492907
ID100003570503030615	CG7347-RA	FBgn0002901	mus304	4	-0.040710166	0.369724027	-0.220219207	0.839835347
ID100003184901111015	CG6019-RA	FBgn0002905	mus308	4	-0.597465934	0.076857153	-15.54743855	0.000578181
ID100004469300021211	CG6920-RA	FBgn0002906	mus309	4	-0.219115781	0.95424287	-0.45924531	0.677290377
ID100004027003040500	CG8601-RA	FBgn0002909	mus312	4	-0.106058516	0.232126031	-0.913801138	0.428201895
ID100004414601050102	CG9045-RE	FBgn0002914	Myb	4	0.101590511	0.375291018	0.541395909	0.625854109
ID100004118500110617	CG1517-RB	FBgn0002917	na	4	-0.23690544	0.626453195	-0.756338836	0.504419007
ID100003282502021701	CG5670-RE	FBgn0002921	Atpalpha	4	0.085600408	0.111644595	1.533444729	0.22270762
ID100003282402041701	CG5670-RD	FBgn0002921	Atpalpha	4	0.063898466	0.242615866	0.526745982	0.634834457
ID100004041700111809	CG10250-RA	FBgn0002922	nau	4	-0.276016031	0.297530537	-1.855379505	0.160564511
ID100003739002050112	CG7831-RA	FBgn0002924	ncd	4	-0.088493344	0.413501432	-0.428019528	0.697504636
ID100003410901021303	CG10129-RA	FBgn0002926	ndl	4	-0.037032264	0.236716246	-0.312883161	0.774859051
ID100004356900061512	CG1857-RA	FBgn0002930	nec	4	0.12117823	0.268564206	0.902415346	0.433351455
ID100003160002051311	CG11450-RA	FBgn0002931	net	4	-0.008040362	0.055778326	-0.288296997	0.791890615
ID100004133501100302	CG11988-RA	FBgn0002932	neur	4	-0.367645297	0.132942303	-5.530900094	0.011646553
ID100003857000080711	CG10781-RA	FBgn0002933	ng1	4	-0.097271836	0.21288707	-0.913835072	0.42818663
ID100003108601011401	CG3966-RA	FBgn0002936	ninaA	4	0.01066862	0.24646575	0.086572841	0.936465612
ID100003543600010110	CG9347-RA	FBgn0002937	ninaB	4	-0.142004911	0.367282836	-0.773272785	0.495701561
ID100003177901061311	CG5125-RA	FBgn0002938	ninaC	4	-0.036005453	0.139351	-0.516759159	0.641005118
ID100003803103071510	CG5125-RB	FBgn0002938	ninaC	4	0.018188528	0.235272802	0.154616497	0.886940128
ID100004196100070612	CG31783-RA	FBgn0002939	ninaD	4	-0.130065508	0.168167085	-1.546860471	0.219632038
ID100003801003010704	CG4550-RA	FBgn0002940	ninaE	4	-0.004888051	0.395172032	-0.02473885	0.981816816
ID100004092900060304	CG6534-RA	FBgn0002941	slou	4	0.133940727	0.350874484	0.76346804	0.500733602
ID100003224703071513	CG11614-RA	FBgn0002945	nkd	4	-0.131311429	0.094039042	-2.792700255	0.068265454
ID100004424802050018	CG1763-RA	FBgn0002948	nod	4	-0.361747128	0.731998917	-0.988381595	0.395834353
ID100004450201010917	CG5637-RA	FBgn0002962	nos	4	-0.413427827	1.401814578	-0.589846665	0.596772811
ID100004227803090805	CG1634-RB	FBgn0002968	Nrg	4	0.127650036	0.141322274	1.806509791	0.168577984
ID100004003400091405	CG3779-RA	FBgn0002973	numb	4	-0.263156143	0.26042124	-2.021003685	0.136523814
ID100004006700030500	CG3851-RA	FBgn0002985	odd	4	-0.073081835	0.366876649	-0.398400033	0.716995639
ID100004001300031406	CG3736-RA	FBgn0002989	okr	4	-0.253100933	0.474635594	-1.066506334	0.364405923
ID100004258601050600	CG1133-RA	FBgn0003002	opa	4	-0.264413594	0.282146193	-1.87430205	0.15758086
ID100003450503020012	CG3029-RA	FBgn0003008	or	4	-0.016106239	0.071284111	-0.451888602	0.682021129
ID100003678303060713	CG7411-RA	FBgn0003011	ort	4	0.092704489	0.151319349	1.225282686	0.307892349
ID100004162300100312	CG7467-RB	FBgn0003013	osa	4	-0.191489805	0.50638545	-0.756300579	0.504438843
ID100003862700020509	CG10901-RB	FBgn0003015	osk	4	-0.379954193	1.796482451	-0.422997945	0.700787774
ID100003862600040509	CG10901-RA	FBgn0003015	osk	4	-0.415628009	1.799426147	-0.461956174	0.675552147
ID100004009000040402	CG3479-RA	FBgn0003016	osp	4	0.307650585	0.411272039	1.496092883	0.231523804
ID100003105003000718	CG5581-RA	FBgn0003022	Ote	4	-0.385443008	0.279827847	-2.754858122	0.070454886
ID100003607003051815	CG12743-RA	FBgn0003023	otu	4	-0.351247487	1.07231757	-0.655118403	0.559142832
ID100003370701021212	CG6824-RA	FBgn0003028	ovo	4	-0.183398172	0.384682393	-0.953504376	0.4106783
ID100003177503021011	CG5119-RB	FBgn0003031	pAbp	4	0.083797492	0.078224021	2.14250023	0.121565541
ID100003514600041114	CG17673-RA	FBgn0003034	Acp70A	4	0.061180453	0.236587134	0.51719172	0.640737034
ID100003718401081005	CG9907-RA	FBgn0003036	para	4	0.133425444	0.164414265	1.623039752	0.203038765
ID100003983903021301	CG8114-RA	FBgn0003041	pbl	4	-0.174323594	0.317206927	-1.099115932	0.352013347
ID100004464400051607	CG32443-RA	FBgn0003042	Pc	4	-0.257011629	0.532026973	-0.966160146	0.405232941
ID100003177103101011	CG5109-RA	FBgn0003044	Pcl	4	-0.222853337	0.214249881	-2.080312358	0.128964077
ID100004246902101806	CG3440-RA	FBgn0003046	Pcp	4	-0.118178977	0.105645045	-2.237283848	0.111241551
ID100003883003050509	CG3443-RB	FBgn0003048	pcx	4	-0.038899919	0.083695249	-0.929560991	0.421165699
ID100003604901111019	CG12212-RA	FBgn0003053	peb	4	-0.505571869	0.711407455	-1.421328566	0.250340158
ID100003942903060315	CG10598-RB	FBgn0003057	CG10598	4	0.085968598	0.353922487	0.485804668	0.660378014
ID100003942803080315	CG10598-RA	FBgn0003057	CG10598	4	0.160352135	0.36410903	0.88079186	0.443285047
ID100003240600001207	CG9757-RA	FBgn0003060	CG9757	4	0.098982122	0.440967827	0.448931264	0.68392841
ID100004034103071505	CG9888-RA	FBgn0003062	Fib	4	-0.053859592	0.195804902	-0.550135277	0.620537842
ID100004145201051105	CG2150-RA	FBgn0003065	CG2150	4	0.074774561	0.096446181	1.550596628	0.218783909
ID100004428200090803	CG17725-RA	FBgn0003067	Pepck	4	0.041377687	0.53553039	0.154529744	0.887002897
ID100003769702031517	CG2647-RA	FBgn0003068	per	4	-0.070860852	0.411734212	-0.344206774	0.75340546
ID100003798203091517	CG4001-RA	FBgn0003071	Pfk	4	0.292075499	0.142559215	4.097602517	0.026290875
ID100003694200011219	CG8251-RA	FBgn0003074	Pgi	4	0.193580613	0.391499114	0.988919801	0.395609274
ID100003870001000918	CG5165-RA	FBgn0003076	Pgm	4	0.278293029	0.279746814	1.989606417	0.140737673
ID100003775600050516	CG2845-RA	FBgn0003079	phl	4	-0.058274285	0.688828741	-0.16919818	0.876406073
ID100003158302031011	CG11205-RB	FBgn0003082	phr	4	-0.189968965	0.217381844	-1.747790545	0.17882365
ID100003857300020711	CG10790-RB	FBgn0003086	Pig1	4	-0.069958977	0.462530377	-0.30250544	0.782028102
ID100003173901021616	CG5052-RA	FBgn0003087	pim	4	0.045533762	0.586028517	0.15539777	0.8863749
ID100003420601011303	CG9614-RE	FBgn0003089	pip	4	-0.052819604	0.097425279	-1.084310036	0.357588035
ID100004529401011419	CG9614-RD	FBgn0003089	pip	4	0.131372346	0.103807878	2.531066989	0.08534429
ID100003544802010110	CG9614-RK	FBgn0003089	pip	4	0.331611203	0.093118657	7.122336445	0.00569653
ID100003420501031303	CG9614-RA	FBgn0003089	pip	4	0.08557757	0.143340395	1.194046804	0.318266465
ID100004529301031419	CG9614-RC	FBgn0003089	pip	4	0.149741152	0.132206758	2.265257146	0.108398401
ID100004312702030007	CG9614-RJ	FBgn0003089	pip	4	0.246609937	0.128226841	3.846463567	0.031014052
ID100004529701071504	CG9614-RI	FBgn0003089	pip	4	0.078515483	0.169612319	0.925822886	0.422825023
ID100004529601091504	CG9614-RG	FBgn0003089	pip	4	0.042173647	0.194159196	0.434423375	0.693330622
ID100004529501111504	CG9614-RF	FBgn0003089	pip	4	-0.167309742	0.189199601	-1.768605655	0.175112002
ID100003420701110308	CG9614-RH	FBgn0003089	pip	4	-0.167938515	0.527358375	-0.636904703	0.569461277
ID100003353100070009	CG11084-RA	FBgn0003090	pk	4	0.129882218	0.327711507	0.792661932	0.485874903
ID100003253303101718	CG6622-RA	FBgn0003091	Pkc53E	4	0.187263596	0.139918811	2.676746537	0.075256879
ID100003374701070715	CG1954-RA	FBgn0003093	Pkc98E	4	0.109689618	0.151386025	1.449137966	0.243153671
ID100003902701060412	CG9183-RA	FBgn0003114	plu	4	0.055364875	0.521878154	0.212175485	0.845568274
ID100004008600001012	CG3461-RA	FBgn0003116	pn	4	-0.081706132	0.516326414	-0.316490227	0.772374231
ID100003791703061409	CG3978-RA	FBgn0003117	pnr	4	-0.014115793	0.1042037	-0.270926911	0.804018892
ID100003076900110008	CG17077-RB	FBgn0003118	pnt	4	-0.350609874	0.514671201	-1.362461602	0.266318832
ID100003390802090902	CG12306-RA	FBgn0003124	polo	4	-0.080860692	0.493420578	-0.327755654	0.764637453
ID100004529001091419	CG9610-RA	FBgn0003129	Poxm	4	-0.084969514	0.200290654	-0.848462093	0.458514937
ID100003270602010906	CG8246-RA	FBgn0003130	Poxn	4	0.094696829	0.200717351	0.943583891	0.41499404
ID100004420103031810	CG9156-RA	FBgn0003132	Pp1-13C	4	-0.121077453	0.220693266	-1.097246467	0.352712497
ID100003251603081719	CG6593-RA	FBgn0003134	Pp1alpha-96A	4	0.172630118	0.232874174	1.482604235	0.234801206
ID100003197700071200	CG33103-RA	FBgn0003137	Ppn	4	0.200889303	0.34238994	1.173453304	0.3253
ID100003902601080412	CG9181-RD	FBgn0003138	Ptp61F	4	-0.028536023	0.300531957	-0.189903422	0.861507798
ID100004311200090007	CG9181-RB	FBgn0003138	Ptp61F	4	-0.160949243	0.348604233	-0.923392363	0.423907118
ID100003386600090901	CG12217-RA	FBgn0003139	PpV	4	-0.234036826	0.363788261	-1.286665081	0.288508129
ID100003346000050715	CG10930-RA	FBgn0003140	PpY-55A	4	0.011314057	0.202875044	0.111537196	0.918234256
ID100003524101061114	CG16784-RB	FBgn0003141	pr	4	0.048149574	0.238320084	0.404074829	0.713238173
ID100004454601090119	CG6716-RA	FBgn0003145	prd	4	-0.352990744	0.394143767	-1.791177606	0.171186611
ID100003239402010115	CG5939-RA	FBgn0003149	Prm	4	0.130608423	0.248762551	1.050064991	0.370814247
ID100003910201001613	CG9327-RA	FBgn0003150	Pros29	4	-0.002309043	0.51944446	-0.008890432	0.993464712
ID100003775400090516	CG2841-RC	FBgn0003159	ptr	4	-0.255868233	0.316339397	-1.617681742	0.204158881
ID100003215403001513	CG9441-RB	FBgn0003162	Pu	4	0.070185226	0.297315943	0.472125543	0.669055665
ID100003417403051317	CG9441-RA	FBgn0003162	Pu	4	0.154356103	0.137700173	2.24191589	0.110764603
ID100004028101070402	CG9755-RC	FBgn0003165	pum	4	0.112436033	0.312774523	0.718959021	0.524107324
ID100003426102111313	CG7904-RA	FBgn0003169	put	4	-0.150910368	0.110552993	-2.730100089	0.071934649
ID100003354302070009	CG11101-RA	FBgn0003174	pwn	4	0.117936349	0.084308972	2.79771766	0.067981555
ID100004504402091118	CG4444-RA	FBgn0003175	px	4	0.094390473	0.22052312	0.856059659	0.454895011
ID100003591600000208	CG31349-RA	FBgn0003177	pyd	4	0.050462102	0.580703188	0.173796539	0.873091117
ID100004238800040606	CG31349-RF	FBgn0003177	pyd	4	0.03481895	0.367635263	0.189421168	0.861853954
ID100003684701111306	CG31349-RE	FBgn0003177	pyd	4	-0.236861575	0.300323542	-1.577376006	0.212810189
ID100004364201041412	CG7070-RA	FBgn0003178	PyK	4	0.010925896	0.293345354	0.074491692	0.945308183
ID100004088100061712	CG6433-RA	FBgn0003187	qua	4	-0.053970918	0.386619694	-0.279193835	0.798237154
ID100003363500020204	CG18572-RA	FBgn0003189	r	4	-0.001589325	0.562717659	-0.005648747	0.995847606
ID100003129502020015	CG3000-RA	FBgn0003200	rap	4	-0.103460427	0.177972263	-1.162657881	0.329049674
ID100003709502061503	CG1799-RA	FBgn0003204	ras	4	-0.074834743	0.15179111	-0.986022743	0.396822253
ID100003211901100004	CG9375-RA	FBgn0003205	Ras85D	4	-0.172965399	0.182094278	-1.899734585	0.153671739
ID100003160502070403	CG1167-RA	FBgn0003206	Ras64B	4	0.177666344	0.10636646	3.340645977	0.044366151
ID100003138703100015	CG12437-RA	FBgn0003209	raw	4	0.064273943	0.274059012	0.469051852	0.671015179
ID100004263401050916	CG11427-RA	FBgn0003210	rb	4	-0.049659004	0.332454162	-0.29874196	0.78463521
ID100003398600081312	CG11111-RB	FBgn0003218	rdgB	4	-0.123620193	0.31198037	-0.792486995	0.485962825
ID100003681901070910	CG31293-RA	FBgn0003227	rec	4	-0.019963492	0.117134968	-0.340863069	0.755681888
ID100003927400051309	CG10360-RA	FBgn0003231	ref(2)P	4	0.092105468	0.497241246	0.370465922	0.735646669
ID100003522203080915	CG16740-RA	FBgn0003248	Rh2	4	0.128600178	0.206775341	1.243863772	0.301886275
ID100003744100100914	CG10888-RA	FBgn0003249	Rh3	4	-0.02763003	0.091367457	-0.604811183	0.587986601
ID100004532503110303	CG9668-RA	FBgn0003250	Rh4	4	-0.043860842	0.203319339	-0.431447811	0.695268288
ID100003622000050800	CG7230-RA	FBgn0003254	rib	4	-0.130883811	0.530162126	-0.493750135	0.655370153
ID100004331503100007	CG8930-RA	FBgn0003255	rk	4	-0.01492563	0.194925756	-0.153141692	0.888007351
ID100003143703061502	CG12559-RD	FBgn0003256	rl	4	0.079723305	0.041527382	3.839553612	0.031158847
ID100004014102101405	CG3593-RA	FBgn0003257	r-l	4	0.011142277	0.177128951	0.125809777	0.90784034
ID100004043102071809	CG10279-RB	FBgn0003261	Rm62	4	0.050227971	0.145088723	0.692375945	0.538480865
ID100004453001051214	CG6348-RB	FBgn0003267	ro	4	-0.082608533	0.266819847	-0.61920831	0.579622234
ID100004236400051806	CG1569-RA	FBgn0003268	rod	4	-0.278427524	0.692488724	-0.804135906	0.480137517
ID100003953001091717	CG10393-RA	FBgn0003270	amos	4	-0.158646914	0.473060283	-0.670725993	0.550414231
ID100003867703100711	CG4918-RB	FBgn0003274	RpLP2	4	0.053283933	0.078868341	1.351212222	0.269494621
ID100003226101030701	CG1163-RA	FBgn0003275	RpII18	4	-0.118830695	0.37536305	-0.633150735	0.571605609
ID100004197602010612	CG3180-RA	FBgn0003276	RpII140	4	-0.066186017	0.272860156	-0.485127754	0.660805769
ID100004230802090600	CG1554-RA	FBgn0003277	RpII215	4	-0.134623121	0.183471394	-1.467510749	0.238528832
ID100003534803091114	CG4033-RA	FBgn0003278	RpI135	4	-0.019221468	0.174399575	-0.220430217	0.839685132
ID100003101501100616	CG5502-RA	FBgn0003279	RpL4	4	-0.231001255	0.407113559	-1.134824671	0.338918778
ID100003844603050815	CG4125-RA	FBgn0003285	rst	4	0.014193909	0.181662831	0.15626652	0.885746492
ID100003188803051311	CG6097-RA	FBgn0003292	rt	4	-0.06532329	0.264792284	-0.493392699	0.655594919
ID100003440802040012	CG1214-RA	FBgn0003295	ru	4	0.062230251	0.141196657	0.881469183	0.442970826
ID100003361402080900	CG1849-RA	FBgn0003300	run	4	-0.101642344	0.353785896	-0.574598057	0.605821629
ID100003418601050902	CG9533-RA	FBgn0003301	rut	4	0.113833363	0.140523805	1.620129232	0.203646364
ID100004503000010303	CG4336-RA	FBgn0003302	rux	4	-0.132571638	0.553446836	-0.479076323	0.664637486
ID100004394002081417	CG7642-RA	FBgn0003308	ry	4	0.121355327	0.075166814	3.228960251	0.048253982
ID100004289201040003	CG4385-RB	FBgn0003310	S	4	-0.16797058	0.566446868	-0.593067382	0.594873915
ID100003811202010117	CG14728-RA	FBgn0003312	sad	4	-0.164221893	0.12746032	-2.576831634	0.082004991
ID100003579100110811	CG4922-RA	FBgn0003313	sala	4	-0.692614255	0.479081823	-2.891423644	0.062939985
ID100004352602090518	CG1891-RA	FBgn0003317	sax	4	-0.057110542	0.178277284	-0.640693426	0.567303188
ID100004438902100803	CG4316-RA	FBgn0003319	Sb	4	0.030489923	0.194700577	0.31319808	0.774641966
ID100003519601000613	CG1664-RA	FBgn0003321	sbr	4	-0.014395218	0.586763478	-0.049066508	0.963950238
ID100003163500060113	CG17579-RA	FBgn0003326	sca	4	-0.403468346	0.900113033	-0.896483732	0.436056292
ID100004401402041300	CG8095-RB	FBgn0003328	scb	4	0.096746262	0.111706123	1.732156833	0.18167063
ID100003278600080906	CG5595-RA	FBgn0003330	Sce	4	-0.087168597	0.294357141	-0.592264192	0.595347062
ID100003218003081200	CG9495-RA	FBgn0003334	Scm	4	-0.123816219	0.144250758	-1.716680315	0.184540062
ID100004044600011010	CG1030-RA	FBgn0003339	Scr	4	0.117833399	0.180457982	1.305937241	0.282687584
ID100004023803081405	CG8544-RB	FBgn0003345	sd	4	-0.080758415	0.147444772	-1.095439518	0.353389566
ID100004096603041407	CG9999-RA	FBgn0003346	RanGap	4	-0.034198135	0.542123224	-0.126163697	0.907582903
ID100004199002090805	CG3182-RB	FBgn0003353	sei	4	-0.021461047	0.309966709	-0.138473239	0.898638868
ID100003591802081206	CG31362-RA	FBgn0003357	Jon99Ciii	4	0.17444872	0.279395005	1.248760475	0.300323686
ID100003585800081019	CG31039-RA	FBgn0003358	Jon99Ci	4	-0.0934268	0.343454063	-0.544042481	0.624240921
ID100004385000091605	CG16944-RA	FBgn0003360	sesB	4	-0.131081756	0.398442653	-0.657970502	0.557539948
ID100004344300070719	CG18085-RA	FBgn0003366	sev	4	0.149949248	0.105222866	2.850126659	0.065102259
ID100003769602051517	CG2621-RC	FBgn0003371	sgg	4	-0.049569666	0.118097988	-0.83946674	0.462833407
ID100003769502071517	CG2621-RA	FBgn0003371	sgg	4	0.117238067	0.210074141	1.116158958	0.345702226
ID100004322402000007	CG3047-RA	FBgn0003372	Sgs1	4	-0.06407282	0.248195257	-0.516309787	0.641283699
ID100003229101030013	CG11720-RA	FBgn0003373	Sgs3	4	0.076522912	0.189972566	0.805620661	0.47939931
ID100003162502031615	CG12181-RB	FBgn0003374	Sgs4	4	-0.088004613	0.381347167	-0.461545914	0.675815036
ID100004168602041518	CG7596-RA	FBgn0003375	Sgs5	4	-0.126016169	0.154297034	-1.633423094	0.200887668
ID100003750503021618	CG18087-RA	FBgn0003377	Sgs7	4	0.110058716	0.498106376	0.441908483	0.688470285
ID100003722801051219	CG6132-RA	FBgn0003378	Sgs8	4	0.045062357	0.26258247	0.343224413	0.754073914
ID100003393002011303	CG12348-RA	FBgn0003380	Sh	4	0.087966981	0.131969207	1.333144032	0.274679868
ID100003393202090308	CG12348-RD	FBgn0003380	Sh	4	0.019927172	0.104640099	0.380870657	0.728669965
ID100003393102110308	CG12348-RB	FBgn0003380	Sh	4	-0.09870955	0.24730082	-0.798295376	0.483050762
ID100003498403051415	CG13209-RA	FBgn0003382	sha	4	0.053104585	0.258677938	0.410584567	0.708941269
ID100003947303020111	CG1066-RB	FBgn0003383	Shab	4	0.038533129	0.382907745	0.201265862	0.853364265
ID100004149403051800	CG2822-RA	FBgn0003386	Shaw	4	0.297088878	0.275779293	2.154540866	0.12019221
ID100003774702110211	CG2822-RB	FBgn0003386	Shaw	4	-0.043948754	0.146629882	-0.599451532	0.591122685
ID100004279300100003	CG13478-RA	FBgn0003388	shd	4	0.027247933	0.255436921	0.21334373	0.844734833
ID100003591702101206	CG3134-RA	FBgn0003390	shf	4	0.096483725	0.123600061	1.561224555	0.216391106
ID100003685303111519	CG3135-RA	FBgn0003390	shf	4	0.03489176	0.244379859	0.285553485	0.793801091
ID100004515802081013	CG3722-RA	FBgn0003391	shg	4	-0.06165734	0.150907355	-0.817154867	0.473697544
ID100003751103020016	CG18102-RB	FBgn0003392	shi	4	0.169723147	0.124687957	2.722366312	0.072404783
ID100003733602050506	CG7734-RD	FBgn0003396	shn	4	-0.007153783	0.121192784	-0.118056258	0.913483897
ID100004176301060406	CG4735-RA	FBgn0003401	shu	4	-0.176953095	0.604277364	-0.585668453	0.599242663
ID100004036603050500	CG9949-RA	FBgn0003410	sina	4	-0.009242775	0.122526722	-0.150869541	0.889652186
ID100004228403091308	CG1641-RA	FBgn0003411	sisA	4	-0.015465375	0.603832393	-0.051224065	0.962366863
ID100004036103031816	CG9936-RD	FBgn0003415	skd	4	-0.02102042	0.118213477	-0.355634917	0.745650565
ID100004433300020018	CG4200-RA	FBgn0003416	sl	4	-0.009378182	0.637431588	-0.029424904	0.978373761
ID100003340003051709	CG1417-RC	FBgn0003423	slgA	4	0.156638347	0.044640115	7.017829016	0.005942842
ID100003276002011205	CG8355-RC	FBgn0003425	sli	4	0.03911154	0.553748245	0.14126109	0.896615973
ID100003948801080408	CG10693-RA	FBgn0003429	slo	4	0.141773803	0.218642753	1.296853434	0.28541558
ID100003521901020602	CG16738-RA	FBgn0003430	slp1	4	-0.170602722	0.329129267	-1.036691288	0.376107081
ID100004311300070007	CG9218-RA	FBgn0003435	sm	4	0.015976317	0.232981792	0.137146483	0.899601941
ID100003222603010301	CG11561-RA	FBgn0003444	smo	4	-0.027847358	0.32753479	-0.170042135	0.875797408
ID100003602103060208	CG32858-RB	FBgn0003447	sn	4	-0.003291883	0.105612523	-0.06233887	0.954213901
ID100003790601041409	CG3956-RA	FBgn0003448	sna	4	-0.206027276	0.226111445	-1.822351596	0.165930682
ID100004505500110309	CG4528-RA	FBgn0003449	snf	4	-0.369319708	0.383469475	-1.92620134	0.149723223
ID100003431202050012	CG7996-RA	FBgn0003450	snk	4	-0.110642257	0.212865772	-1.03954953	0.374969815
ID100004124200040302	CG3836-RA	FBgn0003459	stwl	4	-0.222073217	0.67013653	-0.662770068	0.554850488
ID100003748002041017	CG11121-RA	FBgn0003460	so	4	0.102353164	0.111145063	1.841794168	0.16274707
ID100004336703030419	CG11793-RA	FBgn0003462	Sod	4	0.029734986	0.091914521	0.647013888	0.56371666
ID100003904803000401	CG9224-RA	FBgn0003463	sog	4	-0.027108024	0.148569708	-0.364919934	0.739379518
ID100003553702021103	CG1391-RB	FBgn0003464	sol	4	-0.086777621	0.092040727	-1.885635288	0.155824743
ID100003407703061317	CG10076-RD	FBgn0003475	spir	4	0.164982492	0.218679297	1.508899053	0.228458616
ID100003407603081317	CG10076-RA	FBgn0003475	spir	4	0.16638837	0.140742764	2.364432328	0.099001598
ID100003429002010717	CG7948-RB	FBgn0003479	spn-A	4	-0.032094716	0.15177613	-0.422921783	0.700837637
ID100003918403051315	CG3325-RA	FBgn0003480	spn-B	4	-0.175258853	0.109468966	-3.201982422	0.049257096
ID100004110603010700	CG31069-RA	FBgn0003482	spn-D	4	-0.151317565	0.269582851	-1.122605277	0.343344408
ID100004239600000600	CG3158-RA	FBgn0003483	spn-E	4	-0.138483658	0.878407149	-0.315306309	0.773189402
ID100003739600041618	CG10594-RA	FBgn0003486	spo	4	-0.427647179	0.675106672	-1.266902542	0.294606957
ID100003190401091703	CG6134-RA	FBgn0003495	spz	4	-0.204545367	0.231087608	-1.770284173	0.174816565
ID100003423000011319	CG7847-RA	FBgn0003499	sr	4	0.089165605	0.049526479	3.6007246	0.036743394
ID100004164500021609	CG7524-RB	FBgn0003501	Src64B	4	0.063870089	0.208958976	0.611317016	0.584196059
ID100003980603080100	CG8049-RB	FBgn0003502	Btk29A	4	-0.079464789	0.078867678	-2.015142093	0.137299076
ID100003798001011109	CG3992-RA	FBgn0003507	srp	4	-0.027024108	0.251488983	-0.214912857	0.843615825
ID100003517802001201	CG17957-RA	FBgn0003510	Sry-alpha	4	-0.058182286	0.972113825	-0.11970262	0.912284971
ID100004398000001501	CG7938-RA	FBgn0003511	Sry-beta	4	-0.01911665	0.555982253	-0.068767124	0.949501977
ID100004355302020719	CG17958-RA	FBgn0003512	Sry-delta	4	-0.01287081	0.172422886	-0.149293526	0.89079352
ID100004473402040716	CG6993-RA	FBgn0003513	ss	4	-0.142098336	0.250871935	-1.132835654	0.339635273
ID100004512900061118	CG3595-RA	FBgn0003514	sqh	4	-0.020321518	0.337827374	-0.120307113	0.91184484
ID100004438800001107	CG4314-RA	FBgn0003515	st	4	0.078172844	0.260307232	0.600619837	0.590438051
ID100004049100060410	CG14792-RD	FBgn0003517	sta	4	0.022562779	0.703392658	0.064154151	0.952883031
ID100004049000080410	CG14792-RA	FBgn0003517	sta	4	-0.158376059	0.408107947	-0.776147883	0.494233996
ID100003806203050802	CG5753-RA	FBgn0003520	stau	4	-0.187304946	0.164099043	-2.282828012	0.106657341
ID100004078200011004	CG1395-RA	FBgn0003525	stg	4	-0.275490939	0.690166227	-0.798332137	0.483032379
ID100004026403041816	CG8592-RA	FBgn0003527	stil	4	-0.456041754	0.336678228	-2.70906591	0.073222259
ID100003634301100017	CG12298-RA	FBgn0003545	sub	4	-0.4917047	0.258402489	-3.805727265	0.03188032
ID100004436100060005	CG4244-RB	FBgn0003557	Su(dx)	4	-0.020001608	0.544141473	-0.073516204	0.946022658
ID100003080902031401	CG17170-RB	FBgn0003559	su(f)	4	-0.055351949	0.122072017	-0.906873666	0.431328414
ID100004025401001816	CG8573-RB	FBgn0003567	su(Hw)	4	0.182095282	0.329185921	1.106336997	0.349325581
ID100003963702110807	CG6222-RA	FBgn0003575	su(s)	4	-0.144493218	0.249311102	-1.159139864	0.330281001
ID100004026803080500	CG8599-RA	FBgn0003598	Su(var)3-7	4	-0.063483638	0.366616739	-0.346321547	0.751967432
ID100004090100020700	CG6476-RA	FBgn0003600	Su(var)3-9	4	-0.253380664	0.601461536	-0.842549852	0.461349294
ID100003729203091005	CG6476-RB	FBgn0003600	Su(var)3-9	4	-0.046443418	0.105488215	-0.880542305	0.443400869
ID100003278202051305	CG8409-RA	FBgn0003607	Su(var)205	4	-0.159956601	0.329736931	-0.970207376	0.40350577
ID100003981801080807	CG8068-RF	FBgn0003612	Su(var)2-10	4	-0.089031468	0.475633179	-0.374370299	0.733024594
ID100003981701100807	CG8068-RC	FBgn0003612	Su(var)2-10	4	-0.27948155	0.185953839	-3.005923964	0.057397519
ID100004360900100518	CG3019-RA	FBgn0003638	su(w[a])	4	-0.262708191	0.381274278	-1.378053577	0.26198288
ID100004266803090413	CG11502-RB	FBgn0003651	svp	4	0.08868608	0.245566365	0.722298266	0.522323605
ID100004266703110413	CG11502-RA	FBgn0003651	svp	4	0.018663182	0.200980583	0.185721241	0.864511098
ID100003709602041503	CG18000-RE	FBgn0003654	sw	4	0.097395847	0.140368517	1.387716414	0.259333671
ID100003886600050504	CG2212-RA	FBgn0003656	sws	4	0.007535913	0.645807241	0.023337965	0.982846217
ID100003386302031611	CG12210-RB	FBgn0003660	Syb	4	0.02007017	0.115542852	0.347406525	0.75123018
ID100003386202051611	CG12210-RA	FBgn0003660	Syb	4	-0.022185197	0.139532668	-0.31799287	0.771340174
ID100003326501100804	CG5374-RA	FBgn0003676	T-cp1	4	-0.258796445	0.300376235	-1.723148604	0.183334565
ID100003799601050704	CG4216-RA	FBgn0003683	term	4	0.173011712	1.0364713	0.333847569	0.760468916
ID100004033001051505	CG9874-RA	FBgn0003687	Tbp	4	-0.168275919	0.415786862	-0.809433557	0.477508005
ID100003230900031207	CG5785-RA	FBgn0003701	thr	4	-0.046999747	0.699985004	-0.134287867	0.901677755
ID100003391800011303	CG1232-RA	FBgn0003710	tipE	4	0.111735693	0.236090617	0.946549202	0.413699666
ID100004397700061501	CG7925-RB	FBgn0003714	tko	4	0.043385779	0.403753833	0.214912034	0.843616413
ID100003118600050015	CG16778-RA	FBgn0003715	CG16778	4	0.075163494	0.382281182	0.393236691	0.720423818
ID100004081200010611	CG14026-RB	FBgn0003716	tkv	4	0.011581504	0.419399909	0.055228931	0.95942842
ID100003100503060414	CG5490-RA	FBgn0003717	Tl	4	0.030473003	0.339822267	0.179346709	0.869094662
ID100003851902030918	CG6868-RA	FBgn0003719	tld	4	-0.244149505	0.21683959	-2.251890494	0.109745889
ID100004484803041607	CG1378-RA	FBgn0003720	tll	4	-0.138074489	0.156391468	-1.765754756	0.175615103
ID100003577802011019	CG4898-RE	FBgn0003721	Tm1	4	0.279401005	0.105411155	5.301165794	0.013102145
ID100003577702031019	CG4898-RC	FBgn0003721	Tm1	4	0.207891518	0.104878688	3.964418729	0.028670432
ID100003577602051019	CG4898-RB	FBgn0003721	Tm1	4	0.100109418	0.314404946	0.636818338	0.569510542
ID100003577502071019	CG4898-RA	FBgn0003721	Tm1	4	0.132523999	0.196714294	1.34737539	0.270586977
ID100003577902111815	CG4898-RF	FBgn0003721	Tm1	4	0.030912357	0.34603419	0.178666491	0.869584181
ID100003408003001317	CG10079-RB	FBgn0003731	Egfr	4	-0.066528813	0.190550989	-0.698278322	0.535262819
ID100004039900111619	CG10223-RA	FBgn0003732	Top2	4	-0.587247118	0.271138197	-4.331718107	0.022691586
ID100003829703021706	CG1389-RA	FBgn0003733	tor	4	0.021070118	0.642227304	0.065615766	0.951811599
ID100003521101060915	CG16724-RA	FBgn0003741	tra	4	-0.286960342	0.2786177	-2.059885942	0.131510312
ID100003410801041303	CG10128-RE	FBgn0003742	tra2	4	-0.107305756	0.184620449	-1.162447135	0.329123306
ID100003410701061303	CG10128-RD	FBgn0003742	tra2	4	-0.077407996	0.318253987	-0.486454211	0.659967719
ID100003153800090113	CG10128-RC	FBgn0003742	tra2	4	-0.369062765	0.35579826	-2.074561942	0.129674922
ID100003713601080416	CG8637-RA	FBgn0003744	trc	4	-0.077108991	0.169661892	-0.908972427	0.430379023
ID100004220603090905	CG15779-RA	FBgn0003747	Tre	4	0.071748937	0.081411899	1.762615481	0.176171015
ID100003211401080301	CG9364-RE	FBgn0003748	Treh	4	0.199039382	0.265340076	1.500258726	0.230521771
ID100003852600010710	CG6883-RA	FBgn0003749	trh	4	-0.052145465	0.291336949	-0.357973581	0.744068524
ID100003280002040906	CG5619-RA	FBgn0003751	trk	4	0.138161032	0.435346874	0.634717004	0.570710199
ID100003424602051302	CG7875-RA	FBgn0003861	trp	4	0.013184477	0.139330568	0.189254621	0.861973509
ID100004375401091400	CG8651-RA	FBgn0003862	trx	4	-0.102545753	0.03823815	-5.363531031	0.01268453
ID100004347702111400	CG18444-RA	FBgn0003863	alphaTry	4	-0.020901513	0.350292928	-0.119337337	0.912550953
ID100003260503111207	CG1502-RA	FBgn0003865	tsg	4	-0.051196572	0.293149941	-0.349285908	0.749953965
ID100003826401080609	CG1374-RA	FBgn0003866	tsh	4	0.046119357	0.232179744	0.397272875	0.717743253
ID100003667102021306	CG6705-RA	FBgn0003867	tsl	4	0.11520886	0.080648475	2.857062333	0.064732705
ID100003165002000113	CG1856-RA	FBgn0003870	ttk	4	-0.189642603	0.097027827	-3.909035331	0.029741406
ID100003363400040204	CG1856-RD	FBgn0003870	ttk	4	-0.154049776	0.621783793	-0.495509139	0.654264749
ID100003957801090214	CG10520-RA	FBgn0003882	tub	4	-0.287048069	0.307220157	-1.868679919	0.158460563
ID100003565001040411	CG1913-RA	FBgn0003884	alphaTub84B	4	0.034352732	0.417802971	0.164444653	0.879836473
ID100003892402090907	CG2512-RA	FBgn0003885	alphaTub84D	4	-0.104429058	0.106067323	-1.969108964	0.143571408
ID100003217303100701	CG9476-RA	FBgn0003886	alphaTub85E	4	0.228459193	0.185146556	2.467874081	0.090234426
ID100003414603010210	CG9277-RA	FBgn0003887	betaTub56D	4	-0.040751351	0.165982844	-0.491030878	0.657081334
ID100003881201050710	CG3401-RA	FBgn0003888	betaTub60D	4	0.037241349	0.229356117	0.324746948	0.766700199
ID100003911803040907	CG9359-RA	FBgn0003889	betaTub85D	4	0.005833733	0.225029693	0.05184856	0.961908605
ID100003576300071019	CG4869-RA	FBgn0003890	betaTub97EF	4	0.094554861	0.298036619	0.634518411	0.570823673
ID100003215803041218	CG9450-RA	FBgn0003891	tud	4	-0.062199835	0.079066104	-1.573362848	0.213693745
ID100003891200090907	CG2411-RA	FBgn0003892	ptc	4	-0.473330909	0.322279801	-2.937391096	0.060637679
ID100003944101060101	CG10619-RB	FBgn0003896	tup	4	0.017731932	0.126882439	0.279501758	0.79802213
ID100004359702100215	CG2956-RA	FBgn0003900	twi	4	-0.257038189	0.419571917	-1.225240195	0.307906224
ID100004099301100700	CR31927-RA	FBgn0003926	snRNA:U3:22A	4	0.020171725	0.139084537	0.290064241	0.790661011
ID100003719303021503	CR31625-RA	FBgn0003930	snRNA:U4:39B	4	-0.053131285	0.140128833	-0.758320517	0.503392347
ID100003248802040115	CR32999-RA	FBgn0003934	snRNA:U5:23D	4	-0.372856858	0.206552448	-3.610287475	0.036496244
ID100004099103021712	CR31853-RA	FBgn0003935	snRNA:U5:34A	4	-0.275288877	0.129713706	-4.244561134	0.023952411
ID100004151203051500	CG2960-RA	FBgn0003941	RpL40	4	-0.056308202	0.079659669	-1.413719204	0.252346359
ID100003204200081513	CG5271-RA	FBgn0003942	RpS27A	4	-0.074589732	0.4624803	-0.322563931	0.768198486
ID100003225203091218	CG11624-RB	FBgn0003943	Ubi-p63E	4	-0.175784544	0.124392391	-2.826290942	0.066392532
ID100003952603050315	CG10388-RA	FBgn0003944	Ubx	4	0.092666776	0.332011341	0.558214522	0.615650588
ID100004299101110517	CG1501-RA	FBgn0003950	unc	4	-0.189908739	0.112242543	-3.383899441	0.042967594
ID100003619002051008	CG7171-RA	FBgn0003961	Uro	4	-0.10832629	0.213925448	-1.012748043	0.385764473
ID100003773400011510	CG2762-RA	FBgn0003963	ush	4	0.002587372	0.251777609	0.020552835	0.984892922
ID100004288803000010	CG4380-RA	FBgn0003964	usp	4	-0.027696709	0.137248283	-0.40360008	0.713552104
ID100003883600050412	CG2155-RA	FBgn0003965	v	4	0.342514083	0.453603262	1.51019233	0.228151554
ID100003904103020412	CG9209-RA	FBgn0003969	vap	4	0.051189919	0.104672849	0.978093538	0.400160041
ID100004247102061806	CG3506-RA	FBgn0003970	vas	4	-0.421573798	0.764433671	-1.102970249	0.350576198
ID100004005502031505	CG3830-RA	FBgn0003975	vg	4	0.073233022	0.205533535	0.71261385	0.527510149
ID100004009602041012	CG3496-RA	FBgn0003977	vir	4	-0.141047476	0.113255677	-2.490779795	0.088423147
ID100003950203040408	CG10728-RA	FBgn0003978	vls	4	-0.140455245	0.21399687	-1.312685038	0.280678855
ID100004414801010102	CG9048-RA	FBgn0003979	Vm26Aa	4	0.003633856	0.087119731	0.083422106	0.938770617
ID100003541702030615	CG9046-RA	FBgn0003980	Vm26Ab	4	-0.076747676	0.225816448	-0.679735037	0.54542379
ID100003414403050210	CG9271-RA	FBgn0003983	Vm34Ca	4	0.062584903	0.129398245	0.967322278	0.404736293
ID100003956703070111	CG10491-RA	FBgn0003984	vn	4	-0.067784299	0.113533843	-1.194080938	0.318254936
ID100003960400050100	CG6172-RA	FBgn0003986	vnd	4	0.090686655	0.627711342	0.288943814	0.791440481
ID100004149003010617	CG2759-RA	FBgn0003996	w	4	1.518532748	1.371341868	2.214666939	0.11360617
ID100003177701101311	CG5123-RA	FBgn0003997	W	4	-0.402742458	0.173769137	-4.635373854	0.018916847
ID100003303101111205	CG15288-RB	FBgn0004002	wb	4	-0.169178834	0.493722386	-0.685319681	0.54234791
ID100004366401081512	CG7225-RA	FBgn0004003	wbl	4	-0.06958469	0.127598182	-1.090684666	0.355177329
ID100003576900071815	CG4889-RA	FBgn0004009	wg	4	-0.199833834	0.134171006	-2.978793101	0.058653634
ID100003619500070812	CG7178-RG	FBgn0004028	wupA	4	0.155281698	0.507244515	0.612255798	0.58365056
ID100004002402051406	CG3757-RA	FBgn0004034	y	4	-0.120269508	0.418054981	-0.57537651	0.605357353
ID100003127900100015	CG2985-RA	FBgn0004045	Yp1	4	-0.267741371	0.471098506	-1.136668309	0.338255998
ID100004209701100905	CG11129-RA	FBgn0004047	Yp3	4	-0.092692472	0.178257406	-1.039984524	0.374797026
ID100004028401010402	CG9764-RA	FBgn0004049	yrt	4	-0.0289552	0.272873854	-0.212224067	0.84553361
ID100003679401080512	CG7803-RA	FBgn0004050	z	4	-0.117696516	0.324344635	-0.725749734	0.52048507
ID100003517902101112	CG17962-RA	FBgn0004052	Z600	4	0.052816938	0.896461568	0.11783425	0.913645593
ID100003929100070214	CG1046-RA	FBgn0004053	zen	4	-0.164185935	0.501507904	-0.654769083	0.559339391
ID100003956603090111	CG1048-RA	FBgn0004054	zen2	4	-0.099970411	0.163531888	-1.222641188	0.308756098
ID100004011500020818	CG3533-RA	FBgn0004055	uzip	4	0.087245351	0.446712269	0.390610945	0.722170566
ID100003637703021808	CG12529-RA	FBgn0004057	Zw	4	0.050196996	0.066555027	1.508435894	0.228568693
ID100003882403050710	CG3422-RA	FBgn0004066	Pros28.1	4	-0.042371213	0.41759619	-0.202929117	0.852174223
ID100004053900061010	CG14887-RA	FBgn0004087	Dhfr	4	-0.092863412	0.463082007	-0.401066811	0.715228531
ID100003881701070509	CG3411-RA	FBgn0004101	bs	4	0.022622086	0.327668448	0.138079121	0.898924928
ID100003384100110210	CG12154-RA	FBgn0004102	oc	4	-0.355051847	0.599846729	-1.183808563	0.321743772
ID100003281400001701	CG5650-RA	FBgn0004103	Pp1-87B	4	-0.059574514	0.373581694	-0.318937008	0.770690783
ID100004131400040619	CG5363-RA	FBgn0004106	cdc2	4	-0.148736098	0.903931328	-0.329087163	0.763725415
ID100003957003010111	CG10498-RB	FBgn0004107	cdc2c	4	-0.30207576	0.348887037	-1.731653678	0.181763114
ID100003422303030308	CG9704-RA	FBgn0004108	Nrt	4	-0.119656188	0.202125749	-1.183977689	0.321686019
ID100004397100060705	CG7895-RA	FBgn0004110	tin	4	-0.470151579	0.529674651	-1.775246665	0.173946455
ID100003977700061602	CG4843-RA	FBgn0004117	Tm2	4	-0.474070071	0.426878334	-2.221101582	0.112927317
ID100003866601080711	CG4843-RC	FBgn0004117	Tm2	4	0.0234053	0.178890665	0.26167156	0.810511924
ID100003370501061212	CG6798-RA	FBgn0004118	nAcRbeta-96A	4	0.108345056	0.146626033	1.477842015	0.235970409
ID100003169702021311	CG30498-RA	FBgn0004132	boca	4	-0.091264147	0.245222391	-0.744337797	0.510673285
ID100003487203000217	CG1363-RA	FBgn0004133	blow	4	0.088377263	0.192684252	0.917327304	0.426618364
ID100003936800081309	CG14426-RA	FBgn0004143	nullo	4	-0.099345185	0.486990595	-0.407996318	0.710647978
ID100004134803080302	CG12008-RC	FBgn0004167	kst	4	-0.022213318	0.17284904	-0.257025642	0.813779016
ID100003520901100915	CG16720-RB	FBgn0004168	5-HT1A	4	0.093996642	0.085088913	2.209374593	0.114168191
ID100003616102030019	CG7107-RA	FBgn0004169	up	4	0.244260628	0.208970648	2.337750593	0.10142914
ID100004005402051505	CG3827-RA	FBgn0004170	sc	4	-0.075267965	0.299495254	-0.502632106	0.64980065
ID100003358000040404	CG18396-RA	FBgn0004171	Mst98Cb	4	0.08355389	0.186124143	0.89782968	0.435441205
ID100004355202040719	CG17946-RA	FBgn0004172	Mst84Da	4	0.039205909	0.281020177	0.279025579	0.798354658
ID100003517502061201	CG17934-RA	FBgn0004173	Mst84Db	4	-0.093448262	0.294124555	-0.63543326	0.570301075
ID100003517602041201	CG17945-RA	FBgn0004174	Mst84Dc	4	0.006265005	0.264132616	0.047438327	0.965145267
ID100003707202040706	CG17935-RA	FBgn0004175	Mst84Dd	4	0.133740817	0.31599664	0.846469871	0.459468314
ID100003616202010019	CG7109-RA	FBgn0004177	mts	4	-0.033638737	0.09820905	-0.685043528	0.54249969
ID100004086202080919	CG6395-RA	FBgn0004179	Csp	4	0.007386011	0.090506284	0.16321544	0.880724119
ID100003770700070704	CG2668-RA	FBgn0004181	Peb	4	0.0360373	0.136109946	0.529532202	0.633119936
ID100004101303060611	CR32862-RA	FBgn0004183	snRNA:U1:82Eb	4	-0.017649498	0.672538008	-0.052486246	0.961440688
ID100003245500100911	CR31379-RA	FBgn0004188	snRNA:U6:96Aa	4	-0.416448098	0.259388833	-3.210994802	0.048919082
ID100003719403001503	CR31850-RA	FBgn0004191	snRNA:U2:34ABa	4	-0.686311173	0.689657565	-1.990295497	0.140643559
ID100003190001051615	CG6127-RA	FBgn0004197	Ser	4	0.089008627	0.102633058	1.734502094	0.181240262
ID100004261201010415	CG11387-RA	FBgn0004198	ct	4	0.038810108	0.149821483	0.518084686	0.640183842
ID100004261303111318	CG11387-RB	FBgn0004198	ct	4	-0.043587905	0.478697728	-0.182110347	0.867106624
ID100004434502020018	CG4211-RB	FBgn0004227	nonA	4	-0.034253166	0.11169389	-0.613340005	0.583021022
ID100004434402040018	CG4211-RA	FBgn0004227	nonA	4	-0.115799765	0.145802352	-1.588448514	0.21039345
ID100003428100070200	CG7936-RA	FBgn0004228	mex1	4	0.06453733	0.433696178	0.297615397	0.785416364
ID100004255003040916	CG12749-RA	FBgn0004237	Hrb87F	4	0.013489663	0.237986135	0.113365119	0.916901798
ID100004255801001806	CG12763-RA	FBgn0004240	Dpt	4	-0.098909068	0.394720457	-0.501160081	0.650721594
ID100003687401051101	CG3139-RA	FBgn0004242	syt	4	0.17861403	0.155191349	2.301855505	0.104809918
ID100003166100021015	CG2092-RB	FBgn0004243	scra	4	-0.157774862	0.833487974	-0.378589416	0.730196632
ID100003930202090214	CG10537-RC	FBgn0004244	Rdl	4	0.099396632	0.044880016	4.429438304	0.021378137
ID100003959003090214	CG10537-RB	FBgn0004244	Rdl	4	0.093248752	0.257212592	0.725071439	0.520845974
ID100003328603040316	CG5507-RA	FBgn0004359	T48	4	0.007186856	0.04022826	0.357303842	0.744521411
ID100003565101020411	CG1916-RA	FBgn0004360	Wnt2	4	-0.101209938	0.153365224	-1.319855122	0.278560866
ID100003708002001117	CG17950-RA	FBgn0004362	HmgD	4	-0.123713276	0.415437787	-0.595580277	0.593395345
ID100003367701020404	CG6647-RB	FBgn0004363	porin	4	0.057578542	0.292817938	0.393271961	0.720400371
ID100004330001040106	CG8896-RA	FBgn0004364	18w	4	-0.089665119	0.13898587	-1.290276753	0.287407859
ID100003250201001207	CG6571-RA	FBgn0004366	rdgC	4	0.231316239	0.174503713	2.651132573	0.07691928
ID100003666302061519	CG6571-RD	FBgn0004366	rdgC	4	0.042371505	0.18057602	0.469292716	0.670861498
ID100004436502100119	CG4252-RA	FBgn0004367	mei-41	4	-0.30081308	0.300960805	-1.999018311	0.13945859
ID100003853902110509	CG6899-RA	FBgn0004368	Ptp4E	4	-0.408661659	0.118184708	-6.915643617	0.006197429
ID100003221201050301	CG11517-RA	FBgn0004369	Ptp99A	4	0.013925987	0.256992818	0.108376468	0.920539108
ID100003377201050404	CG2005-RC	FBgn0004369	Ptp99A	4	0.093073448	0.209853774	0.887031437	0.440397925
ID100003221101070301	CG11516-RA	FBgn0004369	Ptp99A	4	0.077336949	0.149133524	1.037150423	0.375924173
ID100003753603001416	CG1817-RA	FBgn0004370	Ptp10D	4	0.114490439	0.150797432	1.518466694	0.226197698
ID100003380401011212	CG2075-RA	FBgn0004372	aly	4	-0.062605754	0.388426324	-0.322355876	0.768341352
ID100004474100021607	CG7004-RA	FBgn0004373	fwd	4	-0.011176321	0.466692781	-0.047895837	0.964809458
ID100003949803000214	CG10718-RA	FBgn0004374	neb	4	0.112826659	0.196739563	1.146964622	0.334578248
ID100004222401090206	CG15844-RA	FBgn0004377	Klp54D	4	-0.029906655	0.140004541	-0.427224075	0.698024119
ID100003903101100401	CG9191-RA	FBgn0004378	Klp61F	4	-0.27542466	0.408559166	-1.348273066	0.270330985
ID100003397402080901	CG10923-RA	FBgn0004379	Klp67A	4	-0.242643217	0.515439689	-0.941499934	0.415905929
ID100003945901060111	CG10642-RA	FBgn0004380	Klp64D	4	0.078207505	0.263745202	0.593053481	0.594882102
ID100004367903021512	CG7293-RA	FBgn0004381	Klp68D	4	0.129315948	0.099771991	2.592229478	0.080917752
ID100003281700061711	CG5658-RA	FBgn0004387	Klp98A	4	-0.031449926	0.355807972	-0.176780333	0.870941964
ID100004049900021619	CG1480-RA	FBgn0004389	bnk	4	0.183873872	1.385004557	0.265520963	0.80780887
ID100003368803040404	CG6721-RB	FBgn0004390	Gap1	4	0.116581384	0.117968841	1.97647757	0.14254505
ID100003903401040401	CG9198-RA	FBgn0004391	shtd	4	-0.092239575	0.593725254	-0.310714676	0.776354614
ID100003163002051703	CG12287-RA	FBgn0004394	pdm2	4	-0.318961064	0.119806833	-5.324588859	0.012943221
ID100004540202011111	CG4620-RB	FBgn0004395	unk	4	0.134390942	0.043476916	6.182174516	0.008522761
ID100004540102031111	CG4620-RA	FBgn0004395	unk	4	0.083391721	0.309288554	0.539248672	0.627164998
ID100003575703070411	CG7450-RB	FBgn0004396	CrebA	4	-0.047476273	0.107548616	-0.882880225	0.442316861
ID100003193000050004	CG3299-RA	FBgn0004397	Vinc	4	0.210447994	0.592211562	0.710718963	0.528529762
ID100003890600091613	CG2368-RB	FBgn0004399	psq	4	-0.336555767	0.310829847	-2.165530564	0.118954922
ID100003948201080214	CG10683-RA	FBgn0004400	rhi	4	-0.13175524	0.756121635	-0.348502765	0.750485637
ID100003191003091615	CG6143-RA	FBgn0004401	Pep	4	-0.091735724	0.199525481	-0.919538935	0.425627882
ID100003265303110913	CG1524-RA	FBgn0004403	RpS14a	4	0.005455334	0.173644831	0.062833238	0.953851435
ID100003989301030100	CG1527-RA	FBgn0004404	RpS14b	4	0.018475429	0.429582158	0.086015813	0.93687306
ID100003715103020416	CG8987-RA	FBgn0004406	tam	4	-0.087866756	0.291358018	-0.603153171	0.588955465
ID100004044400051010	CG10305-RB	FBgn0004413	RpS26	4	0.024952524	0.464705752	0.107390641	0.921258204
ID100003472502060610	CG14560-RA	FBgn0004414	msopa	4	0.001074213	0.373388417	0.005753865	0.995770335
ID100003801901071510	CG4916-RA	FBgn0004419	me31B	4	-0.165829392	0.742616852	-0.446608211	0.68542884
ID100004337201051006	CG1179-RA	FBgn0004425	LysB	4	-0.127210614	0.49632479	-0.512610359	0.643580102
ID100003508202011201	CG9111-RA	FBgn0004426	LysC	4	-0.068946284	0.531591288	-0.259395839	0.812111609
ID100004417803010705	CG9116-RA	FBgn0004429	LysP	4	-0.14627852	0.388814073	-0.752434289	0.506446901
ID100003785500100802	CG1165-RA	FBgn0004430	LysS	4	-0.198071904	0.485679599	-0.815648443	0.474438911
ID100004418103071501	CG9120-RA	FBgn0004431	LysX	4	0.073230937	0.199388571	0.734555008	0.51581829
ID100003718701021005	CG9916-RA	FBgn0004432	Cyp1	4	0.016387176	0.344788963	0.095056267	0.930263572
ID100004429702030803	CG17759-RF	FBgn0004435	Galpha49B	4	-0.121894918	0.093415754	-2.609729362	0.079703576
ID100004429602050803	CG17759-RA	FBgn0004435	Galpha49B	4	0.014296422	0.107413309	0.266194609	0.807336204
ID100003377501111804	CG2013-RA	FBgn0004436	UbcD6	4	-0.089329632	0.188486091	-0.947864447	0.413126747
ID100003285602001205	CG5723-RB	FBgn0004449	Ten-m	4	0.073994159	0.144660019	1.023007738	0.381597612
ID100004427802050005	CG1771-RB	FBgn0004456	mew	4	0.030048172	0.094679038	0.634737591	0.570698436
ID100003515102061410	CG1771-RA	FBgn0004456	mew	4	0.081364306	0.08048602	2.021824567	0.136415657
ID100004473900061607	CG7001-RA	FBgn0004462	Pk17E	4	0.119591472	0.352274041	0.678968404	0.545847088
ID100003275602091205	CG8344-RA	FBgn0004463	RpIII128	4	-0.116466656	0.116730167	-1.995485137	0.139937138
ID100003839603090117	CG4086-RA	FBgn0004465	Su(P)	4	-0.019916124	0.107690373	-0.36987752	0.736042244
ID100004367103061400	CG7254-RA	FBgn0004507	GlyP	4	0.091349581	0.12396484	1.47379822	0.236968223
ID100003435500021805	CG10772-RF	FBgn0004509	Fur1	4	0.155101821	0.48105206	0.644844224	0.564945902
ID100003856602040306	CG10772-RA	FBgn0004509	Fur1	4	0.161683326	0.066726422	4.846156045	0.01676533
ID100003396700101317	CG10772-RB	FBgn0004509	Fur1	4	-0.091398219	0.4993962	-0.366034899	0.738628287
ID100003968400011602	CG6338-RA	FBgn0004510	Ets97D	4	-0.130798119	0.353724714	-0.739547529	0.513187358
ID100003911503100907	CG9355-RA	FBgn0004511	dy	4	0.078793095	0.109712129	1.43636069	0.24642742
ID100004007902030500	CG3879-RA	FBgn0004512	Mdr49	4	-0.049652774	0.162949297	-0.609426062	0.585295965
ID100004037600090014	CG10181-RA	FBgn0004513	Mdr65	4	-0.100249023	0.494819022	-0.405194702	0.712497951
ID100004162800000312	CG7485-RA	FBgn0004514	TyrR	4	0.184490602	0.299418491	1.232326041	0.305601339
ID100003897502020504	CG14994-RB	FBgn0004516	Gad1	4	0.250884843	0.124975204	4.014953917	0.027736117
ID100004000802010402	CG3725-RH	FBgn0004551	Ca-P60A	4	-0.04737634	0.065234486	-1.452493701	0.242301726
ID100004190003090904	CG3725-RA	FBgn0004551	Ca-P60A	4	0.193313479	0.08639808	4.474948501	0.020800014
ID100003786802080802	CG1171-RA	FBgn0004552	Akh	4	0.110433325	0.035480155	6.22507576	0.008357833
ID100004392100101814	CG7539-RA	FBgn0004554	Edg91	4	-0.432452074	0.500963749	-1.726480509	0.182717102
ID100003421703031303	CG9680-RA	FBgn0004556	Dbp73D	4	-0.082683854	0.024277509	-6.811559861	0.006471723
ID100003167802041011	CG2939-RA	FBgn0004567	slp2	4	-0.129270109	0.093294394	-2.771229948	0.069497101
ID100004295403000311	CG4531-RA	FBgn0004569	argos	4	0.012441494	0.115898676	0.214696058	0.843770404
ID100004115202051209	CG15113-RA	FBgn0004572	5-HT1B	4	-0.034320463	0.175702079	-0.390666558	0.722133547
ID100004138801001800	CG12073-RA	FBgn0004573	5-HT7	4	0.149052844	0.119527095	2.494042785	0.088168763
ID100004205500100612	CG15811-RA	FBgn0004574	Rop	4	-0.249891889	0.545450028	-0.916277846	0.427089098
ID100003792101101510	CG3985-RC	FBgn0004575	Syn	4	-0.608008897	0.189495952	-6.417117515	0.007668833
ID100004008800080402	CG3477-RA	FBgn0004577	Pxd	4	0.007619138	0.303477768	0.050212165	0.963109442
ID100004089800080700	CG6464-RA	FBgn0004579	salm	4	-0.194840259	0.071271072	-5.467583228	0.01202568
ID100003258103100115	CG6702-RA	FBgn0004580	Cbp53E	4	0.06398183	0.249469861	0.512942363	0.643373794
ID100004360702020809	CG30170-RA	FBgn0004581	bgcn	4	-0.005820535	0.241489437	-0.048205293	0.964582325
ID100003843703110407	CG4114-RA	FBgn0004583	ex	4	-0.141162739	0.241025149	-1.171352784	0.3260262
ID100004181801050312	CG3178-RA	FBgn0004584	Rrp1	4	-0.267551658	0.681994954	-0.784614772	0.489933255
ID100003743402000506	CG10851-RD	FBgn0004587	B52	4	-0.512006334	0.278472396	-3.677250179	0.034823802
ID100003861002000409	CG10851-RB	FBgn0004587	B52	4	-0.317598721	0.110872894	-5.729059817	0.010556622
ID100003861202080918	CG10851-RG	FBgn0004587	B52	4	-0.04646709	0.081688738	-1.137662091	0.337899274
ID100003861102100918	CG10851-RF	FBgn0004587	B52	4	-0.204916966	0.123120375	-3.328725501	0.04476171
ID100003120900070213	CG16931-RA	FBgn0004588	Eig71Ea	4	-0.055039006	0.247749424	-0.44431188	0.686913926
ID100003571003051104	CG7355-RA	FBgn0004589	Eig71Eb	4	-0.056424563	0.299757193	-0.376468452	0.731617542
ID100004169300020909	CG7608-RA	FBgn0004590	Eig71Ec	4	-0.074180514	0.254066644	-0.583945321	0.600263363
ID100003570703111104	CG7350-RA	FBgn0004591	Eig71Ed	4	-0.081803593	0.300009078	-0.545340782	0.623450585
ID100004169100060909	CG7604-RA	FBgn0004592	Eig71Ee	4	-0.072044095	0.15450521	-0.932578202	0.419830721
ID100004168802001518	CG7599-RA	FBgn0004593	Eig71Ef	4	-0.189185653	0.473440286	-0.799195417	0.482600848
ID100003569701071104	CG7336-RA	FBgn0004594	Eig71Eg	4	-0.003846349	0.081399311	-0.09450569	0.930665891
ID100003084100110718	CG17228-RA	FBgn0004595	pros	4	-0.63811173	0.565879044	-2.255293728	0.109400901
ID100003678203080713	CG7281-RA	FBgn0004597	CycC	4	-0.107897597	0.134289613	-1.606938845	0.206425668
ID100004351202010809	CG18734-RG	FBgn0004598	Fur2	4	0.097027805	0.136307976	1.42365558	0.249730085
ID100003424402091302	CG7873-RA	FBgn0004603	Src42A	4	-0.032700928	0.064079218	-1.020640678	0.382555142
ID100003480601001700	CG1322-RB	FBgn0004606	zfh1	4	-0.03394615	0.160977203	-0.421751022	0.701604384
ID100003939702100214	CG1449-RA	FBgn0004607	zfh2	4	-0.152974872	0.323379181	-0.946102167	0.41389456
ID100004537402091000	CG4574-RA	FBgn0004611	Plc21C	4	0.049300934	0.417740177	0.236036352	0.828601366
ID100003731002091618	CG7672-RA	FBgn0004618	gl	4	0.040082927	0.184157528	0.435311303	0.692753017
ID100003698500111503	CG8442-RA	FBgn0004619	Glu-RI	4	-0.171501318	0.477272443	-0.718672619	0.524260538
ID100003373703020009	CG6992-RI	FBgn0004620	GluRIIA	4	0.100887379	0.234221732	0.861468986	0.452333014
ID100003425300031313	CG7887-RA	FBgn0004622	Takr99D	4	0.057571757	0.190725981	0.603711737	0.588628936
ID100004381303110518	CG8770-RA	FBgn0004623	Gbeta76C	4	-0.072951176	0.292635435	-0.498580603	0.652337409
ID100003750103101618	CG18069-RA	FBgn0004624	CaMKII	4	0.165584517	0.524779946	0.631062671	0.572800947
ID100004015400081816	CG3620-RB	FBgn0004625	norpA	4	-0.119250214	0.35245544	-0.676682502	0.547110765
ID100003980703060100	CG8050-RA	FBgn0004629	Cys	4	-0.081183209	0.161153144	-1.007528703	0.387900829
ID100003406101020901	CG1004-RA	FBgn0004635	rho	4	-0.02377253	0.04152657	-1.144931088	0.335301426
ID100003374801050715	CG1956-RA	FBgn0004636	R	4	-0.071229641	0.144734464	-0.984280306	0.397553482
ID100003185501111011	CG6033-RA	FBgn0004638	drk	4	-0.406241945	0.350332836	-2.319177094	0.103161707
ID100004034501111816	CG9900-RB	FBgn0004643	mit(1)15	4	-0.555879467	0.111735262	-9.949938086	0.002159924
ID100004541200051310	CG4637-RA	FBgn0004644	hh	4	-0.095010024	0.481840546	-0.394362929	0.719675301
ID100004059803080410	CG3039-RA	FBgn0004646	ogre	4	-0.123872444	0.142814037	-1.734737646	0.181197102
ID100003789403041109	CG3936-RA	FBgn0004647	N	4	-0.232433386	0.154567855	-3.007525532	0.057324429
ID100003844203010407	CG4122-RA	FBgn0004648	svr	4	0.030195341	0.132644724	0.455281454	0.67983689
ID100004126600041414	CG4122-RC	FBgn0004648	svr	4	0.05421349	0.492625536	0.220100202	0.839920068
ID100003844403090815	CG4122-RG	FBgn0004648	svr	4	0.073403792	0.181214928	0.810129633	0.477163419
ID100003844303110815	CG4122-RE	FBgn0004648	svr	4	0.081379479	0.429730534	0.378746554	0.730091417
ID100003611003091206	CG1372-RA	FBgn0004649	yl	4	-0.460236487	1.412199397	-0.651800996	0.56101162
ID100003159802091311	CG11411-RA	FBgn0004650	fs(1)N	4	-0.303669115	0.869048904	-0.698853916	0.534949811
ID100003931800001116	CG14307-RA	FBgn0004652	fru	4	0.093721524	0.176875525	1.059745533	0.367027972
ID100004521901060303	CG14307-RC	FBgn0004652	fru	4	-0.042950425	0.315348373	-0.272399853	0.802987495
ID100003931900100315	CG14307-RD	FBgn0004652	fru	4	-0.120024179	0.121280308	-1.979285526	0.142156208
ID100004000702030402	CG3724-RA	FBgn0004654	Pgd	4	-0.008813974	0.108920545	-0.161842271	0.881715998
ID100003999802091012	CG3707-RA	FBgn0004655	wapl	4	0.042131964	0.317327453	0.26554251	0.80779375
ID100003888002010504	CG2252-RB	FBgn0004656	fs(1)h	4	-0.139988304	0.044836196	-6.2444327	0.00828479
ID100003887902030504	CG2252-RA	FBgn0004656	fs(1)h	4	-0.032970559	0.113304517	-0.581981367	0.601428213
ID100004233602010415	CG1560-RA	FBgn0004657	mys	4	0.170227749	0.181215372	1.878734096	0.156891374
ID100003735702110914	CG7771-RA	FBgn0004666	sim	4	-0.257481029	0.183897245	-2.80027065	0.067837664
ID100003296401001305	CG3201-RA	FBgn0004687	Mlc-c	4	0.08451376	0.278956678	0.605927489	0.587334935
ID100003711903061108	CG8153-RB	FBgn0004698	mus210	4	0.088713572	0.290785314	0.610165423	0.584865723
ID100003890202051710	CG2342-RA	FBgn0004777	Ccp84Ag	4	0.137691431	0.217818995	1.264273865	0.295428235
ID100003481903100610	CG1331-RA	FBgn0004778	Ccp84Af	4	0.077025277	0.105268617	1.463404363	0.239554126
ID100003464300030317	CG1330-RA	FBgn0004779	Ccp84Ae	4	0.229967529	0.689619818	0.666940026	0.552521894
ID100004147501070617	CG2341-RA	FBgn0004780	Ccp84Ad	4	0.203827781	0.122226064	3.335258846	0.044544361
ID100003608603091115	CG1327-RA	FBgn0004781	Ccp84Ac	4	0.244440633	0.212635408	2.299152674	0.10506997
ID100003142401081502	CG1252-RA	FBgn0004782	Ccp84Ab	4	0.213935056	0.123655445	3.46018012	0.040634844
ID100003890500111613	CG2360-RA	FBgn0004783	Ccp84Aa	4	-0.273716891	0.754054005	-0.725987501	0.520358607
ID100004092200081608	CG6518-RA	FBgn0004784	inaC	4	0.004041096	0.208447731	0.038773226	0.971507118
ID100003210202081817	CG5403-RB	FBgn0004795	retn	4	0.077505167	0.563089423	0.275285466	0.800968466
ID100003295003041205	CG31991-RB	FBgn0004797	mdy	4	-0.164793623	0.676886066	-0.486916871	0.659675569
ID100003958401090408	CG10528-RB	FBgn0004811	fs(2)ltoPP43	4	-0.179156031	0.207904111	-1.72344866	0.183278862
ID100003958301110408	CG10528-RA	FBgn0004811	fs(2)ltoPP43	4	-0.353384897	0.26759633	-2.641178947	0.077577528
ID100004334403001515	CG8989-RC	FBgn0004828	His3.3B	4	0.13064599	0.092590898	2.822005028	0.066627908
ID100004334303021515	CG8989-RB	FBgn0004828	His3.3B	4	0.550577577	0.208714789	5.275884654	0.013276549
ID100003726503030706	CG6358-RA	FBgn0004832	Xpac	4	-0.030945588	0.121788663	-0.508185036	0.64633412
ID100003709402081503	CG17998-RA	FBgn0004834	Gprk2	4	0.085572674	0.211515301	0.809139323	0.477653726
ID100004009702021012	CG3497-RA	FBgn0004837	Su(H)	4	0.079006012	0.267967835	0.589667878	0.596878348
ID100003952103031116	CG10377-RC	FBgn0004838	Hrb27C	4	0.000285239	0.202100834	0.002822736	0.997924995
ID100003505200011114	CG8967-RA	FBgn0004839	otk	4	0.040963417	0.303452146	0.269982716	0.804680328
ID100004092100101608	CG6515-RA	FBgn0004841	Takr86C	4	-0.054473579	0.183953486	-0.592253837	0.595353164
ID100003232702031719	CG5811-RA	FBgn0004842	NepYr	4	0.009058186	0.193870883	0.093445558	0.931440632
ID100003430400090603	CG7978-RA	FBgn0004852	Ac76E	4	0.058106292	0.309356243	0.375659412	0.732159929
ID100003100303100414	CG5488-RA	FBgn0004854	B-H2	4	0.027797762	0.169663523	0.32768107	0.764688555
ID100003601503061206	CG3284-RA	FBgn0004855	RpII15	4	-0.065976574	0.056066474	-2.353512491	0.099986474
ID100003694700030416	CG8264-RA	FBgn0004856	Bx42	4	-0.009994279	0.74385233	-0.026871676	0.980249661
ID100004435102021214	CG4220-RC	FBgn0004858	elB	4	0.221009175	0.261732441	1.68881759	0.189837004
ID100004435002041214	CG4220-RB	FBgn0004858	elB	4	0.00982919	0.29287956	0.067121038	0.950708308
ID100004434902061214	CG4220-RA	FBgn0004858	elB	4	0.114555965	0.244604038	0.936664544	0.418028883
ID100003383003090009	CG2125-RA	FBgn0004859	ci	4	-0.145190614	0.086827268	-3.344355244	0.044243971
ID100003107603091007	CG3895-RA	FBgn0004860	ph-d	4	0.014730033	0.282434061	0.104307765	0.923507607
ID100003164802040113	CG18412-RA	FBgn0004861	ph-p	4	-0.017250816	0.077227521	-0.446753062	0.685335226
ID100004306500070419	CG7902-RA	FBgn0004862	bap	4	-0.165481118	0.33669685	-0.98296802	0.398105029
ID100004397900021501	CG7937-RA	FBgn0004863	C15	4	-0.059139705	0.280521257	-0.421641524	0.70167612
ID100004226003090612	CG1594-RA	FBgn0004864	hop	4	-0.032615816	0.191273248	-0.341038977	0.755562045
ID100003710302021005	CG18023-RA	FBgn0004865	Eip78C	4	0.165437806	0.173378942	1.908395612	0.152366378
ID100003238000050115	CG5920-RA	FBgn0004867	sop	4	0.067181569	0.775233716	0.173319523	0.873434836
ID100004290503020003	CG4422-RA	FBgn0004868	Gdi	4	-0.098059806	0.256526076	-0.764521153	0.500191094
ID100004417201011501	CG9097-RA	FBgn0004870	bab1	4	0.072310331	0.149095806	0.969984773	0.403600588
ID100004417303110705	CG9097-RB	FBgn0004870	bab1	4	0.009418714	0.085408596	0.220556591	0.839595173
ID100003722501111219	CG6122-RA	FBgn0004872	piwi	4	-0.411931869	0.316911029	-2.59966888	0.080398824
ID100003910001041613	CG9325-RF	FBgn0004873	hts	4	-0.011428912	0.093629248	-0.244131231	0.822873033
ID100003909901061613	CG9325-RD	FBgn0004873	hts	4	-0.071702682	0.189896355	-0.755177026	0.505021713
ID100003909801081613	CG9325-RC	FBgn0004873	hts	4	0.078194604	0.298188389	0.524464444	0.636240708
ID100003909701101613	CG9325-RA	FBgn0004873	hts	4	-0.431063708	0.624513235	-1.380479016	0.261315199
ID100003860802040409	CG10847-RA	FBgn0004875	enc	4	0.023534912	0.124443075	0.378243814	0.730428064
ID100003185301031015	CG6027-RA	FBgn0004876	cdi	4	0.085223785	0.150403804	1.133266352	0.339479996
ID100003166200001015	CG2102-RA	FBgn0004878	cas	4	-0.061937613	0.404348765	-0.306357375	0.779363691
ID100003346300111202	CG1093-RA	FBgn0004879	plx	4	-0.130482408	0.484305062	-0.538843875	0.627412334
ID100004217801041308	CG1130-RA	FBgn0004880	scrt	4	0.090154575	0.208463246	0.864944555	0.450693614
ID100003861800080710	CG10868-RA	FBgn0004882	orb	4	-0.319382362	0.934840753	-0.683287205	0.54346578
ID100003371503101212	CG6863-RA	FBgn0004885	tok	4	0.11770496	0.284987025	0.826037326	0.469346375
ID100003946903100111	CG1065-RA	FBgn0004888	Scsalpha	4	0.113658339	0.155266373	1.464043203	0.239394304
ID100003964502071301	CG6235-RA	FBgn0004889	tws	4	-0.086188141	0.322150759	-0.535079547	0.62971552
ID100003655202011705	CG3242-RA	FBgn0004892	sob	4	-0.02091538	0.350650483	-0.119294743	0.912581969
ID100003404803040210	CG10021-RD	FBgn0004893	bowl	4	-0.038747944	0.306630338	-0.252733919	0.81680156
ID100004258001050606	CG1132-RA	FBgn0004895	fd64A	4	-0.067268291	0.066079578	-2.035978231	0.134566643
ID100004017402040500	CG3668-RA	FBgn0004896	fd59A	4	0.010331014	0.265080304	0.077946293	0.942778495
ID100004068401050410	CG11921-RA	FBgn0004897	fd96Ca	4	-0.192301119	0.117609206	-3.270171205	0.046770988
ID100004068501030410	CG11922-RA	FBgn0004898	fd96Cb	4	-0.040763204	0.170572599	-0.477957236	0.665347595
ID100003776400010802	CG2867-RA	FBgn0004901	Prat	4	-0.130710237	0.382053845	-0.68425034	0.542935828
ID100003969202091602	CG6354-RB	FBgn0004903	Rb97D	4	-0.085990378	0.034958208	-4.919610183	0.016090765
ID100003704702061219	CG17870-RB	FBgn0004907	14-3-3zeta	4	0.106945257	0.190125538	1.124996236	0.342473949
ID100003704602081219	CG17870-RA	FBgn0004907	14-3-3zeta	4	0.080781694	0.106500808	1.517015609	0.226539012
ID100003670500060107	CG7435-RA	FBgn0004908	Arf84F	4	-0.071345725	0.555422287	-0.256906236	0.813863052
ID100004222701030206	CG15855-RA	FBgn0004910	Eip63F-1	4	0.080858106	0.144763923	1.117102993	0.345355933
ID100003090702100414	CG32265-RA	FBgn0004911	Eip63F-2	4	-0.037563469	0.072296329	-1.039152884	0.375127439
ID100004213201000206	CG1119-RA	FBgn0004913	Gnf1	4	-0.258375621	0.612499308	-0.84367645	0.460808021
ID100003909003001315	CG9310-RA	FBgn0004914	Hnf4	4	0.07382561	0.131333548	1.12424603	0.342746835
ID100003181403081615	CG5193-RA	FBgn0004915	TfIIB	4	0.007333808	0.120279201	0.121946408	0.910651487
ID100003771500031409	CG2679-RB	FBgn0004919	gol	4	0.07503908	0.253174276	0.592785971	0.595039659
ID100003771400051409	CG2679-RA	FBgn0004919	gol	4	0.135200504	0.305404115	0.885387573	0.441156925
ID100004307902030419	CG8261-RB	FBgn0004921	Ggamma1	4	0.074975875	0.123063859	1.218487302	0.310119417
ID100003538500070116	CG8261-RA	FBgn0004921	Ggamma1	4	0.138219459	0.340024413	0.812997264	0.47574607
ID100003271300111701	CG8261-RD	FBgn0004921	Ggamma1	4	-0.297633779	0.591103789	-1.007044057	0.388099771
ID100003346500071202	CG10944-RA	FBgn0004922	RpS6	4	0.007474064	0.110493721	0.135284861	0.900953656
ID100003745402080914	CG10944-RB	FBgn0004922	RpS6	4	0.134379474	0.103222626	2.603682531	0.08012056
ID100003191203051615	CG6146-RA	FBgn0004924	Top1	4	0.047105834	0.366150187	0.257303346	0.813583586
ID100004314202090001	CG9946-RA	FBgn0004925	eIF-2alpha	4	-0.094752581	0.151231382	-1.253080936	0.298951925
ID100004431200080519	CG4153-RA	FBgn0004926	eIF-2beta	4	-0.255300574	0.32219592	-1.584753614	0.211196498
ID100003183703110113	CG5993-RA	FBgn0004956	os	4	-0.280730886	0.185731522	-3.022975128	0.056625333
ID100003724103031219	CG6205-RA	FBgn0004957	por	4	0.026955516	0.114888564	0.469246294	0.670891115
ID100003366803081202	CG6578-RA	FBgn0004959	phm	4	-0.163991556	0.106486681	-3.080038835	0.054134274
ID100004472100060716	CG6975-RA	FBgn0005198	gig	4	-0.006086297	0.425889463	-0.02858158	0.978993345
ID100003771100111409	CG2674-RH	FBgn0005278	M(2)21AB	4	-0.399492455	0.492847707	-1.621159841	0.203430981
ID100003327201080316	CG5395-RA	FBgn0005322	nmd	4	-0.108810827	0.31032154	-0.701277949	0.533633202
ID100003186903071011	CG6054-RA	FBgn0005355	Su(fu)	4	-0.03083005	0.252802213	-0.243906492	0.823031872
ID100003504002010602	CG8887-RA	FBgn0005386	ash1	4	-0.005614131	0.260139286	-0.0431625	0.968284151
ID100003975300061003	CG4790-RA	FBgn0005390	fs(1)M3	4	-0.117471287	0.697148708	-0.337004963	0.758312667
ID100003168100101311	CG2979-RA	FBgn0005391	Yp2	4	-0.151294892	0.347235344	-0.871425646	0.447650552
ID100003564401041707	CG1903-RB	FBgn0005410	sno	4	-0.037671444	0.280516862	-0.268585947	0.805659206
ID100003564301061707	CG1903-RA	FBgn0005410	sno	4	0.076307806	0.124647375	1.224378869	0.308187611
ID100004096503061407	CG9998-RA	FBgn0005411	U2af50	4	-0.068338964	0.157841383	-0.86591948	0.450234692
ID100004323500021515	CG3114-RA	FBgn0005427	ewg	4	0.003377221	0.230502213	0.029303152	0.97846321
ID100004268702071203	CG3114-RB	FBgn0005427	ewg	4	-0.111705323	0.30938402	-0.722114369	0.52242171
ID100003254103061509	CG6634-RA	FBgn0005511	mid	4	0.0513359	0.182719594	0.561909081	0.613424531
ID100003108101111401	CG3922-RB	FBgn0005533	RpS17	4	-0.120102999	0.256012918	-0.938257332	0.41732848
ID100004495003051014	CG32156-RE	FBgn0005536	Mbs	4	0.138226418	0.133595039	2.0693346	0.130325149
ID100003825302060815	CG32156-RC	FBgn0005536	Mbs	4	0.094173354	0.136532749	1.379498391	0.261584928
ID100003476400000217	CG1464-RA	FBgn0005558	ey	4	0.043498387	0.340096174	0.25580051	0.814641403
ID100003351200091212	CG11049-RA	FBgn0005561	sv	4	-0.110995438	0.335492088	-0.661687365	0.555456318
ID100004121100071500	CG1522-RF	FBgn0005563	cac	4	0.077095097	0.110583139	1.394337294	0.25753504
ID100003414203090210	CG9262-RA	FBgn0005564	Shal	4	0.230771889	0.163037779	2.830900792	0.066140521
ID100003214401081218	CG9429-RA	FBgn0005585	Crc	4	-0.141189778	0.305970035	-0.922899384	0.424126906
ID100004167300061518	CG7576-RA	FBgn0005586	Rab3	4	0.084865951	0.224816783	0.754978782	0.505124615
ID100004190500110905	CG31695-RA	FBgn0005590	scw	4	-0.236093135	0.185728243	-2.542350382	0.084505678
ID100004493501111014	CG32134-RA	FBgn0005592	btl	4	-0.246683202	0.276155403	-1.78655351	0.17198246
ID100003577402091019	CG4897-RA	FBgn0005593	RpL7	4	-0.019569561	0.326142857	-0.120006071	0.912064023
ID100003940602040408	CG14513-RA	FBgn0005596	yemalpha	4	-0.16949755	0.436083028	-0.777363662	0.493614507
ID100004105201011407	CG3090-RA	FBgn0005612	Sox14	4	0.01617221	0.323225009	0.100067812	0.92660283
ID100003697802010706	CG8404-RA	FBgn0005613	Sox15	4	-0.076746068	0.232277321	-0.66081413	0.555945309
ID100004346800051400	CG18345-RB	FBgn0005614	trpl	4	0.04332037	0.265880285	0.325863724	0.765934241
ID100003655002051705	CG3241-RA	FBgn0005616	msl-2	4	-0.034936657	0.039685174	-1.760690657	0.176512865
ID100003952503070315	CG10385-RA	FBgn0005617	msl-1	4	-0.006427769	0.159583914	-0.080556605	0.940867652
ID100004008200081012	CG3454-RA	FBgn0005619	Hdc	4	0.084218156	0.089966199	1.872217719	0.157906334
ID100003787401081517	CG3886-RA	FBgn0005624	Psc	4	-0.041399011	0.433975539	-0.190789607	0.860871813
ID100003410203040902	CG10118-RB	FBgn0005626	ple	4	0.218839893	0.18405463	2.377988457	0.097795308
ID100004381703030518	CG8779-RA	FBgn0005629	nrm	4	0.208131624	0.214325752	1.942198936	0.147394125
ID100004137003001105	CG12052-RE	FBgn0005630	lola	4	0.061524343	0.403258896	0.305135701	0.780208293
ID100004137603001414	CG12052-RO	FBgn0005630	lola	4	0.128002877	0.081458824	3.1427627	0.051553138
ID100004136903021105	CG12052-RC	FBgn0005630	lola	4	0.006319892	0.153731001	0.082220132	0.939650167
ID100004137503021414	CG12052-RN	FBgn0005630	lola	4	0.150980621	0.163007849	1.85243376	0.161034865
ID100003401800040308	CG12052-RU	FBgn0005630	lola	4	-0.276132964	0.410671386	-1.344787939	0.271326283
ID100004137403041414	CG12052-RJ	FBgn0005630	lola	4	0.091942986	0.125241006	1.468256907	0.238343044
ID100004137303061414	CG12052-RI	FBgn0005630	lola	4	-0.034092707	0.152143658	-0.448164679	0.684423321
ID100004137801080617	CG12052-RW	FBgn0005630	lola	4	0.08335824	0.168359335	0.990241978	0.395056847
ID100004137203081414	CG12052-RG	FBgn0005630	lola	4	-0.144939911	0.498446565	-0.581566497	0.601674483
ID100004070601091809	CG12052-RX	FBgn0005630	lola	4	0.022883454	0.182540262	0.250722263	0.818219793
ID100004137701100617	CG12052-RS	FBgn0005630	lola	4	-0.356702853	0.334341398	-2.133764203	0.122573706
ID100003440502100012	CG12052-RA	FBgn0005630	lola	4	-0.028138895	0.370780343	-0.15178202	0.888991542
ID100004137103101414	CG12052-RF	FBgn0005630	lola	4	0.082281826	0.428301149	0.384224166	0.726428772
ID100004070501111809	CG12052-RP	FBgn0005630	lola	4	-0.125622793	0.273562008	-0.918422804	0.426127481
ID100003484901100218	CG13521-RB	FBgn0005631	robo	4	-0.356470892	0.711434561	-1.002118568	0.390127126
ID100004142501111209	CG1945-RA	FBgn0005632	faf	4	-0.215514754	0.226761179	-1.900808202	0.153509221
ID100003575303031707	CG7445-RA	FBgn0005633	fln	4	0.076068458	0.401771558	0.378665223	0.730145872
ID100004221003010905	CG15792-RA	FBgn0005634	zip	4	-0.014527339	0.193206782	-0.150381257	0.890005758
ID100003880703030918	CG3385-RA	FBgn0005636	nvy	4	0.20928261	0.312975873	1.33737216	0.273457068
ID100004287501020010	CG4354-RA	FBgn0005638	slbo	4	0.081448045	0.178118743	0.914536488	0.427871224
ID100003941801040315	CG10579-RB	FBgn0005640	Eip63E	4	-0.076828659	0.29449698	-0.521761946	0.637909082
ID100003472102021700	CG1454-RA	FBgn0005642	wdn	4	-0.048384943	0.287717346	-0.336336643	0.758768832
ID100003884100070401	CG2163-RB	FBgn0005648	Pabp2	4	-0.131825991	0.544798439	-0.483944084	0.66155417
ID100004319002081006	CG2163-RA	FBgn0005648	Pabp2	4	-0.036708029	0.070497083	-1.041405617	0.374233069
ID100003211102020013	CG5422-RD	FBgn0005649	Rox8	4	-0.021398848	0.25948301	-0.164934486	0.879482818
ID100004126000041105	CG4088-RB	FBgn0005654	lat	4	-0.276775411	0.668722984	-0.827772987	0.468500178
ID100003903201080401	CG9193-RA	FBgn0005655	mus209	4	-0.450294099	0.51511168	-1.748335814	0.178725279
ID100004475002081607	CG7018-RA	FBgn0005658	Ets65A	4	0.148331253	0.187835299	1.579375696	0.212371447
ID100004450101030917	CG5583-RA	FBgn0005659	Ets98B	4	0.078686305	0.138275197	1.138111631	0.337738032
ID100004150501070619	CG2914-RA	FBgn0005660	Ets21C	4	0.027094078	0.160765218	0.337063923	0.75827243
ID100004385900030102	CG16963-RA	FBgn0005664	Cry	4	0.013086703	0.291790357	0.08969935	0.934179155
ID100003296301021305	CG32019-RA	FBgn0005666	bt	4	0.139092926	0.144816283	1.920956994	0.150496106
ID100004016802041816	CG3656-RA	FBgn0005670	Cyp4d1	4	0.571874378	0.049249086	23.22375623	0.000174897
ID100004514500101013	CG3656-RB	FBgn0005670	Cyp4d1	4	-0.025272295	0.232282259	-0.21759987	0.841700763
ID100003511202000613	CG17369-RB	FBgn0005671	Vha55	4	0.212143441	0.157685633	2.690713628	0.074369116
ID100004045602051010	CG10334-RA	FBgn0005672	spi	4	-0.096458103	0.117697246	-1.639088534	0.199724781
ID100003209600080013	CG5394-RA	FBgn0005674	Aats-glupro	4	-0.134228964	0.362169209	-0.741250004	0.512292696
ID100003581100071206	CG4952-RE	FBgn0005677	dac	4	0.189025659	0.145440156	2.599359962	0.080420291
ID100003207600001200	CG5354-RA	FBgn0005683	pie	4	-0.173124203	0.668387093	-0.518035746	0.640214152
ID100003283300100319	CG5683-RA	FBgn0005694	Aef1	4	-0.384725553	0.320204492	-2.402999099	0.095616339
ID100003712703021614	CG8411-RA	FBgn0005695	gcl	4	0.078922389	0.169357252	0.932022546	0.420076282
ID100003238300111812	CG5923-RA	FBgn0005696	DNApol-alpha73	4	-0.501819712	0.19558453	-5.131486734	0.01433304
ID100004294301101507	CG4491-RA	FBgn0005771	noc	4	-0.087160663	0.223827188	-0.778821055	0.492872761
ID100003671402000512	CG7503-RA	FBgn0005775	Con	4	0.076920379	0.18067462	0.851479621	0.457074197
ID100003277902111305	CG8402-RA	FBgn0005777	PpD3	4	-0.219958577	0.177804564	-2.474161195	0.089732781
ID100003411501020308	CG10138-RA	FBgn0005778	PpD5	4	-0.101362835	0.265957478	-0.762248432	0.501362489
ID100004326603000002	CG8822-RA	FBgn0005779	PpD6	4	0.043331092	0.327830905	0.264350256	0.808630563
ID100003724503070416	CG6223-RA	FBgn0008635	betaCop	4	0.026096438	0.092562531	0.563866131	0.612247618
ID100003630702100814	CG33152-RA	FBgn0008636	hbn	4	-0.178172701	0.10894285	-3.27093887	0.046743915
ID100003243400041509	CG9930-RA	FBgn0008646	E5	4	0.182524216	0.235095145	1.55276891	0.218292458
ID100003328003040804	CG5441-RA	FBgn0008649	dei	4	0.155549211	0.231013847	1.346665692	0.270789544
ID100003250101021207	CG6570-RA	FBgn0008651	lbl	4	0.058422079	0.162163875	0.720531359	0.523266824
ID100003787901101109	CG3905-RA	FBgn0008654	Su(z)2	4	-0.053385352	0.397072379	-0.268894817	0.805442704
ID100004434202080018	CG4209-RA	FBgn0010014	CanB	4	0.136979724	0.237518039	1.15342586	0.332290817
ID100003472402080610	CG1455-RA	FBgn0010015	CanA1	4	0.151355293	0.271591033	1.114582402	0.346281308
ID100003108901070414	CG3972-RA	FBgn0010019	Cyp4g1	4	0.188678704	0.086216249	4.376871093	0.022072078
ID100003799401090704	CG4181-RA	FBgn0010038	GstD2	4	-0.393872557	0.259249817	-3.038556109	0.055931105
ID100004288901100003	CG4381-RA	FBgn0010039	GstD3	4	-0.267780432	0.133271525	-4.018569319	0.027670785
ID100003220901110301	CG11512-RA	FBgn0010040	GstD4	4	-0.27594094	0.175527639	-3.144130934	0.051498583
ID100004074603011010	CG12242-RA	FBgn0010041	GstD5	4	-0.108497401	0.434398595	-0.499529244	0.651742871
ID100003800301031409	CG4423-RA	FBgn0010042	GstD6	4	-0.101863953	0.208647077	-0.976423486	0.400866394
ID100004288203001203	CG4371-RA	FBgn0010043	GstD7	4	-0.164928543	0.188295401	-1.751806387	0.178100603
ID100004290403040003	CG4421-RA	FBgn0010044	GstD8	4	0.173151631	0.137199192	2.524091121	0.085867872
ID100003435100101805	CG1063-RA	FBgn0010051	Itp-r83A	4	-0.161144631	0.40900102	-0.787991341	0.488226917
ID100004114300110302	CG15101-RA	FBgn0010053	Jheh1	4	-0.33353766	0.595088476	-1.120968303	0.343941635
ID100004016902021816	CG3661-RA	FBgn0010078	RpL23	4	0.024174573	0.117459794	0.411622942	0.7082572
ID100003207500021200	CG5352-RA	FBgn0010083	SmB	4	-0.114333768	0.685061123	-0.333791435	0.760507278
ID100004421500110519	CG17566-RA	FBgn0010097	gammaTub37C	4	-0.653943728	0.749928178	-1.744016952	0.179506143
ID100003905501100504	CG9244-RB	FBgn0010100	Acon	4	-0.037168124	0.247219957	-0.300688706	0.783286147
ID100003707502101117	CG17943-RA	FBgn0010105	comm	4	-0.197859483	0.118288059	-3.345383873	0.044210165
ID100004377901070215	CG8704-RA	FBgn0010109	dpn	4	-0.173002328	0.186080348	-1.859436856	0.159919272
ID100003148403090015	CG3161-RC	FBgn0010109	dpn	4	0.223632747	0.160606731	2.784849	0.068712668
ID100004175203041609	CG4399-RB	FBgn0010110	east	4	-0.103703868	0.261239059	-0.793938457	0.485233739
ID100004230000010600	CG15532-RA	FBgn0010113	hdc	4	-0.004087897	0.427141862	-0.019140698	0.985930719
ID100003378503030404	CG2040-RC	FBgn0010114	hig	4	0.162273997	0.152281397	2.131238624	0.122867025
ID100003378403050404	CG2040-RA	FBgn0010114	hig	4	0.181343759	0.406233929	0.892804592	0.437741612
ID100004312802010007	CG9633-RA	FBgn0010173	RpA-70	4	-0.373078998	0.377277387	-1.977743754	0.142369556
ID100004086802081407	CG6407-RA	FBgn0010194	Wnt5	4	-0.006107577	0.121908853	-0.100199067	0.926506986
ID100003630000000814	CG33114-RA	FBgn0010197	Gyc32E	4	-0.046343123	0.101752804	-0.910896244	0.429510429
ID100003378203090404	CG2033-RD	FBgn0010198	RpS15Aa	4	-0.009265955	0.066333571	-0.279374543	0.798110962
ID100003504400051410	CG8905-RA	FBgn0010213	Sod2	4	0.00546793	0.425423714	0.025705806	0.981106303
ID100003707702061117	CG17947-RA	FBgn0010215	alpha-Cat	4	0.046074499	0.131349256	0.701557055	0.53348177
ID100004211103060905	CG11154-RA	FBgn0010217	ATPsyn-beta	4	0.082961459	0.175289625	0.946564398	0.413693042
ID100003777700101517	CG11154-RB	FBgn0010217	ATPsyn-beta	4	-0.260360707	0.571654655	-0.91090208	0.429507797
ID100003975500021003	CG4795-RB	FBgn0010218	Cpn	4	-0.032203933	0.332883927	-0.193484458	0.858938684
ID100004153302111304	CG12759-RA	FBgn0010220	Dbp45A	4	-0.181042735	0.126959177	-2.851983448	0.065003066
ID100003359802041804	CG18466-RB	FBgn0010222	Nmdmc	4	0.21907182	0.035941666	12.19040983	0.001188485
ID100003387702110901	CG12232-RA	FBgn0010223	Galpha73B	4	0.073971091	0.20296307	0.728911821	0.51880526
ID100003352602051212	CG1106-RD	FBgn0010225	Gel	4	0.198030398	0.182957493	2.16476948	0.119040117
ID100004310302031316	CG8938-RB	FBgn0010226	GstS1	4	-0.012355489	0.176894372	-0.139693405	0.897753374
ID100003706200000706	CG17921-RA	FBgn0010228	HmgZ	4	-0.09249364	0.499823556	-0.370105164	0.735889189
ID100004376703071400	CG8676-RC	FBgn0010229	Hr39	4	0.025022012	0.124538203	0.401836722	0.714718803
ID100004376603091400	CG8676-RB	FBgn0010229	Hr39	4	0.089154453	0.238292897	0.74827621	0.508613832
ID100004376503111400	CG8676-RA	FBgn0010229	Hr39	4	-0.067909873	0.290819843	-0.467023654	0.672310103
ID100003327803080804	CG5433-RA	FBgn0010235	Klc	4	0.05394556	0.080868746	1.334151014	0.274388119
ID100003135201081001	CG12369-RA	FBgn0010238	Lac	4	-0.123595083	0.231719729	-1.066763572	0.364306518
ID100003510702100613	CG17336-RA	FBgn0010240	Lcch3	4	0.149228158	0.028618983	10.42861365	0.00188191
ID100004022801041405	CG8523-RA	FBgn0010241	Mdr50	4	0.065546174	0.443864932	0.29534288	0.78699315
ID100004420003051810	CG9155-RC	FBgn0010246	Myo61F	4	0.209525993	0.132923108	3.152589429	0.051162932
ID100003537403051112	CG40411-RC	FBgn0010247	Parp	4	0.120054209	0.243799284	0.984861046	0.397309628
ID100004291003040517	CG4429-RA	FBgn0010256	Rbp2	4	-0.090777935	0.103656092	-1.751521462	0.178151793
ID100004531501070303	CG9654-RA	FBgn0010258	Rbp4	4	-0.034002521	0.028185376	-2.412777529	0.094780538
ID100003144801091001	CG3151-RA	FBgn0010263	Rbp9	4	0.207666328	0.213659119	1.943903246	0.147148505
ID100003468400051415	CG13389-RA	FBgn0010265	RpS13	4	0.071509781	0.606185076	0.235933821	0.828674014
ID100003460003050012	CG15793-RA	FBgn0010269	Dsor1	4	-0.153028342	0.285519372	-1.071929664	0.362315756
ID100003976802001003	CG4817-RA	FBgn0010278	Ssrp	4	-0.2963429	0.611505957	-0.969223266	0.40392511
ID100003097101021007	CG5444-RC	FBgn0010280	Taf4	4	-0.237222686	0.192149823	-2.469142904	0.090132911
ID100003097001041007	CG5444-RB	FBgn0010280	Taf4	4	-0.070656784	0.207626062	-0.680615749	0.544937818
ID100004043202051809	CG10281-RA	FBgn0010282	TfIIFalpha	4	0.06445649	0.363225887	0.35491132	0.746140401
ID100003678603000713	CG7562-RA	FBgn0010287	Trf	4	-0.04896683	0.127654651	-0.767176601	0.498825309
ID100004437302060005	CG4265-RA	FBgn0010288	Uch	4	-0.419183442	0.790521321	-1.060524063	0.366725103
ID100003932100060315	CG1430-RA	FBgn0010292	bys	4	-0.167903424	0.674194446	-0.49808605	0.652647495
ID100004521003001419	CG14266-RA	FBgn0010294	ng2	4	0.11226195	0.526929114	0.426098869	0.698759331
ID100003857100060711	CG10788-RB	FBgn0010295	ng3	4	0.110003094	0.227915664	0.965296475	0.405602407
ID100003857200040711	CG10789-RA	FBgn0010296	ng4	4	-0.018316488	0.204210101	-0.179388661	0.869064474
ID100003949903100408	CG10719-RA	FBgn0010300	brat	4	-0.107707909	0.213222031	-1.010288747	0.386769705
ID100004287401040010	CG4353-RC	FBgn0010303	hep	4	0.042311375	0.159264438	0.531334868	0.632012294
ID100004287301060010	CG4353-RA	FBgn0010303	hep	4	-0.06915861	0.166851188	-0.828985528	0.467909804
ID100003742100020506	CG10739-RA	FBgn0010309	pigeon	4	-0.003457515	0.539696799	-0.012812807	0.990581583
ID100003768200091517	CG2530-RA	FBgn0010313	corto	4	-0.301577776	0.447640338	-1.347411082	0.270576794
ID100004001400011406	CG3738-RA	FBgn0010314	Cks30A	4	-0.245164442	0.876751859	-0.559256166	0.615022411
ID100003507802091201	CG9096-RC	FBgn0010315	CycD	4	-0.015578097	0.3436489	-0.090662867	0.933474694
ID100004428400050803	CG1772-RA	FBgn0010316	dap	4	-0.247593569	0.460508307	-1.075305551	0.361020582
ID100003433802001319	CG10308-RA	FBgn0010317	CycJ	4	-0.277376181	0.51871784	-1.069468446	0.363262867
ID100004149603011800	CG2851-RA	FBgn0010323	Gsc	4	-0.04950987	0.312649275	-0.31671188	0.772221659
ID100003182701070113	CG5965-RA	FBgn0010328	woc	4	-0.207537358	0.514903131	-0.806121951	0.479150292
ID100003452401011302	CG1543-RB	FBgn0010329	Tbh	4	-0.002812041	0.167980897	-0.033480491	0.975394446
ID100003887702070504	CG2248-RA	FBgn0010333	Rac1	4	0.006660921	0.192002963	0.069383528	0.949050294
ID100003696300070706	CG8340-RA	FBgn0010339	128up	4	-0.088707061	0.385511879	-0.460204035	0.676675325
ID100004032201091405	CG9852-RA	FBgn0010340	140up	4	-0.123228509	0.19100234	-1.290335075	0.287390128
ID100003142501061502	CG12530-RB	FBgn0010341	Cdc42	4	0.002669617	0.357380266	0.014939924	0.989018129
ID100003756501021017	CG1825-RA	FBgn0010342	Map60	4	-0.002533498	0.430065767	-0.011781911	0.991339323
ID100003277302110801	CG8385-RB	FBgn0010348	Arf79F	4	-0.094987266	0.164656434	-1.153763187	0.332171827
ID100004457401010803	CG7507-RA	FBgn0010349	Dhc64C	4	0.015884602	0.226830738	0.14005687	0.89748964
ID100003429502030200	CG7962-RA	FBgn0010350	CdsA	4	0.206176836	0.067381516	6.119685305	0.008770724
ID100003227003090701	CG11661-RC	FBgn0010352	Nc73EF	4	0.248770858	0.142002769	3.503746586	0.039374638
ID100004316100060419	CG17603-RB	FBgn0010355	Taf1	4	0.011037271	0.735151989	0.030027182	0.977931284
ID100004394800041605	CG7704-RA	FBgn0010356	Taf5	4	-0.058624141	0.455967294	-0.257141869	0.813697221
ID100003754401080608	CG18211-RA	FBgn0010357	betaTry	4	0.079623189	0.458491172	0.34732703	0.751284185
ID100003758601091618	CG30028-RA	FBgn0010359	gammaTry	4	-0.146961153	0.205962905	-1.427064293	0.248839324
ID100003794203040211	CG4006-RA	FBgn0010379	Akt1	4	0.017042417	0.137618155	0.247676875	0.820368591
ID100003142701021502	CG12532-RA	FBgn0010380	Bap	4	-0.013952139	0.113607714	-0.245619578	0.821821402
ID100003858502020711	CG10810-RA	FBgn0010381	Drs	4	-0.239189606	0.306176242	-1.562430871	0.216121353
ID100003789603001109	CG3938-RB	FBgn0010382	CycE	4	-0.282363956	0.477460924	-1.182773048	0.322097613
ID100003849302070510	CG6816-RB	FBgn0010383	Cyp18a1	4	0.383305455	0.159876982	4.795004869	0.017256937
ID100003667900101101	CG6816-RA	FBgn0010383	Cyp18a1	4	0.099898321	0.307349285	0.650063792	0.561992122
ID100003829001040117	CG1385-RA	FBgn0010385	Def	4	-0.013073914	0.149253355	-0.175190894	0.872086613
ID100004374103110719	CG8627-RA	FBgn0010387	Dbi	4	0.008360997	0.480201262	0.034822885	0.974408412
ID100003858902060510	CG10816-RA	FBgn0010388	Dro	4	-0.004045743	0.16572517	-0.04882472	0.964127694
ID100004366301101512	CG7223-RB	FBgn0010389	htl	4	-0.023351224	0.107900047	-0.43283065	0.694367403
ID100003892702030907	CG2522-RA	FBgn0010391	Gtp-bp	4	0.136821949	0.053127453	5.15070612	0.014186239
ID100004424200051214	CG1762-RA	FBgn0010395	betaInt-nu	4	0.207548007	0.543223026	0.764135529	0.500389691
ID100003410303020902	CG10119-RA	FBgn0010397	LamC	4	0.181217755	0.202247046	1.792043527	0.17103805
ID100003673603040910	CG6098-RA	FBgn0010398	Lrr47	4	-0.089163178	0.070476244	-2.530304493	0.085401329
ID100003776902030516	CG2902-RA	FBgn0010399	Nmdar1	4	0.275149286	0.142841185	3.852520338	0.030887843
ID100003660600010512	CG3250-RA	FBgn0010401	Os-C	4	0.132638325	0.200826122	1.320927019	0.278245686
ID100004263201090916	CG11422-RA	FBgn0010403	Os-E	4	-0.045942569	0.265895212	-0.345568984	0.752479014
ID100003712203001108	CG8194-RA	FBgn0010406	RNaseX25	4	0.096151813	0.26157173	0.735185054	0.515485669
ID100003579400050811	CG4926-RA	FBgn0010407	Ror	4	0.104850775	0.306451401	0.684289745	0.542914155
ID100003325200000604	CG3395-RB	FBgn0010408	RpS9	4	0.130075548	0.355956512	0.730850784	0.517777383
ID100003881001090710	CG3395-RA	FBgn0010408	RpS9	4	-0.11970838	0.472948965	-0.50622113	0.647558762
ID100003365701061202	CG6510-RA	FBgn0010409	RpL18A	4	0.094371186	0.767505009	0.245916794	0.821611456
ID100003504300071410	CG8900-RB	FBgn0010411	RpS18	4	0.046977696	0.417218944	0.225194453	0.836296019
ID100004504802011118	CG4464-RB	FBgn0010412	RpS19a	4	0.068984883	0.239204614	0.576785553	0.604517621
ID100004536200091000	CG4545-RA	FBgn0010414	SerT	4	0.05658725	0.202095433	0.560005236	0.614570947
ID100003956903030111	CG10497-RA	FBgn0010415	Sdc	4	0.03193176	0.111289073	0.573852557	0.606266486
ID100003244202001718	CG9984-RA	FBgn0010416	TH1	4	0.054742132	0.172665862	0.634081707	0.571073262
ID100003087300061007	CG32211-RA	FBgn0010417	Taf6	4	0.09435884	0.601760523	0.313609271	0.774358559
ID100003666202081519	CG6538-RA	FBgn0010421	TfIIFbeta	4	0.07765504	0.498846064	0.311338691	0.775924109
ID100004000102031012	CG3710-RA	FBgn0010422	TfIIS	4	-0.035542352	0.246945099	-0.287856304	0.792197365
ID100003507600011112	CG9073-RA	FBgn0010423	TpnC47D	4	0.193268237	0.437097999	0.884324511	0.441648381
ID100003427800010717	CG7930-RB	FBgn0010424	TpnC73F	4	0.153521016	0.456631537	0.67240654	0.549480649
ID100003427700030717	CG7930-RA	FBgn0010424	TpnC73F	4	0.131624868	0.490377996	0.536830236	0.628643665
ID100004350902070809	CG18681-RA	FBgn0010425	epsilonTry	4	-0.048787237	0.183572681	-0.531530475	0.631892181
ID100003269000090906	CG8210-RA	FBgn0010426	Vha14	4	-0.047873161	0.339258926	-0.282221968	0.796123643
ID100003362800040009	CG18543-RA	FBgn0010431	mtrm	4	-0.375217475	1.833195256	-0.409358985	0.709749141
ID100004372003040518	CG7508-RA	FBgn0010433	ato	4	-0.106955486	0.227198927	-0.941514008	0.415899765
ID100004343303030001	CG11949-RA	FBgn0010434	cora	4	0.124928508	0.239427422	1.043560568	0.373379441
ID100003773200051510	CG2727-RC	FBgn0010435	emp	4	0.085016687	0.28588061	0.594770571	0.593871483
ID100004286601081203	CG4337-RA	FBgn0010438	mtSSB	4	-0.143647492	0.378507963	-0.759019655	0.503030553
ID100003183101111616	CG5974-RA	FBgn0010441	pll	4	-0.194153695	0.199255701	-1.948789354	0.146446988
ID100004216503060612	CG11280-RA	FBgn0010452	trn	4	-0.154372882	0.084462472	-3.655419451	0.035358069
ID100004545102111018	CG4698-RA	FBgn0010453	Wnt4	4	-0.263162369	0.273512612	-1.924316157	0.150000515
ID100003545700070411	CG9847-RA	FBgn0010470	Fkbp13	4	-0.033972254	0.50666621	-0.134101122	0.9018134
ID100003994801011003	CG15427-RE	FBgn0010473	tutl	4	0.062008195	0.18739822	0.66177998	0.555404476
ID100003994701031003	CG15427-RC	FBgn0010473	tutl	4	0.13515051	0.172160326	1.570054066	0.214425294
ID100003451701031319	CG15427-RD	FBgn0010473	tutl	4	-0.001761117	0.189311016	-0.018605542	0.986324021
ID100003994601051003	CG15427-RA	FBgn0010473	tutl	4	0.013579777	0.171583251	0.158287914	0.88428476
ID100003214801001218	CG9432-RB	FBgn0010482	l(2)01289	4	0.24459043	0.120663337	4.054096901	0.027039213
ID100003214701021218	CG9432-RA	FBgn0010482	l(2)01289	4	0.205232769	0.178049839	2.305340687	0.104475743
ID100004006400090500	CG3845-RA	FBgn0010488	NAT1	4	-0.276764003	0.324207415	-1.707326796	0.18629928
ID100003205302101513	CG5304-RA	FBgn0010497	l(2)01810	4	0.008199733	0.103764245	0.158045437	0.88446007
ID100004179703100909	CG5370-RA	FBgn0010501	Dcp-1	4	-0.025424485	0.238900437	-0.21284586	0.845089986
ID100003221901030004	CG11546-RA	FBgn0010504	kermit	4	0.031238538	0.326992203	0.19106595	0.86067352
ID100004411701031814	CG8996-RA	FBgn0010516	wal	4	0.06060779	0.134461095	0.901491836	0.433771583
ID100004536100111000	CG4539-RA	FBgn0010520	Bka	4	-0.280172856	0.296151787	-1.892089591	0.154834818
ID100004429502070803	CG17753-RA	FBgn0010531	CCS	4	-0.106736683	0.135608259	-1.574191475	0.213510976
ID100003437700060200	CG11140-RB	FBgn0010548	Aldh-III	4	0.129501464	0.551980295	0.469224955	0.67090473
ID100004324901100002	CG8799-RA	FBgn0010549	l(2)03659	4	-0.502119439	0.89964891	-1.116256428	0.345666456
ID100003902202040907	CG15081-RA	FBgn0010551	l(2)03709	4	0.004662297	0.151388621	0.061593751	0.954760243
ID100003329701061708	CG5580-RB	FBgn0010575	sbb	4	0.111011443	0.227519219	0.975842332	0.401112468
ID100003329601081708	CG5580-RA	FBgn0010575	sbb	4	-0.042396426	0.265394457	-0.319497446	0.770305425
ID100004000900111406	CG3727-RA	FBgn0010583	dock	4	-0.327379722	0.417351883	-1.568842675	0.21469382
ID100003697302110706	CG8392-RA	FBgn0010590	l(2)05070	4	-0.297787096	0.204576295	-2.911257108	0.061933433
ID100004332201080001	CG8946-RA	FBgn0010591	Sply	4	-0.002110378	0.207243184	-0.020366199	0.985030081
ID100003447401040200	CG3018-RB	FBgn0010602	lwr	4	-0.058718591	0.183860466	-0.638729931	0.568420846
ID100003503902030602	CG8886-RB	FBgn0010607	l(2)05714	4	-0.03511433	0.295807796	-0.237413148	0.827626053
ID100004379403010215	CG8732-RA	FBgn0010609	l(2)44DEa	4	0.055479135	0.158652889	0.699377561	0.534665177
ID100004438700021107	CG4311-RA	FBgn0010611	Hmgs	4	0.1332029	0.326670113	0.815519355	0.474502486
ID100003189103110403	CG6105-RA	FBgn0010612	l(2)06225	4	0.028508846	0.158759774	0.359144448	0.743277099
ID100003346200010715	CG10939-RA	FBgn0010620	Sip1	4	0.054615981	0.409087806	0.267013487	0.806761784
ID100004019003081012	CG8439-RA	FBgn0010621	Cct5	4	0.014470615	0.116423658	0.248585465	0.819727275
ID100004034303031505	CG9893-RA	FBgn0010622	l(2)06496	4	-0.288014808	0.562874385	-1.023371523	0.381450656
ID100003411001001303	CG10130-RA	FBgn0010638	Sec61beta	4	0.060568967	0.271058454	0.446907048	0.685235716
ID100004299803090003	CG15095-RA	FBgn0010651	l(2)08717	4	-0.040870246	0.134945246	-0.605730799	0.587449719
ID100004005202091505	CG3820-RA	FBgn0010660	Nup214	4	0.451371065	1.1534903	0.782617878	0.490944735
ID100003614700070019	CG7085-RA	FBgn0010704	l(2)s5379	4	0.015258942	0.352025949	0.086692146	0.936378347
ID100003096201080008	CG5429-RA	FBgn0010709	Atg6	4	-0.086251715	0.118632179	-1.454103183	0.241894268
ID100003967002051003	CG6302-RA	FBgn0010741	l(3)01239	4	-0.024077464	0.154094425	-0.312502728	0.775121334
ID100003864701100306	CG4659-RA	FBgn0010747	Srp54k	4	-0.205075085	0.232288024	-1.765696579	0.175625387
ID100004358700060215	CG2503-RA	FBgn0010750	atms	4	-0.094799924	0.694498095	-0.273002691	0.802565525
ID100003320100061708	CG32067-RA	FBgn0010762	simj	4	-0.069454232	0.43004773	-0.323007087	0.76789422
ID100003103801000718	CG5557-RA	FBgn0010768	sqz	4	-0.004790309	0.201024892	-0.047658865	0.964983392
ID100003231000011207	CG5786-RA	FBgn0010770	ppan	4	-0.003792212	0.55614528	-0.013637488	0.989975426
ID100004145501111414	CG2179-RA	FBgn0010772	Xe7	4	-0.249053246	0.460206593	-1.082354098	0.358330924
ID100003398202041317	CG1101-RA	FBgn0010774	Aly	4	-0.065387628	0.279209317	-0.468377118	0.6714458
ID100004420503071300	CG9165-RA	FBgn0010786	l(3)02640	4	-0.032240975	0.091737376	-0.702897252	0.532755108
ID100003240200081207	CG9735-RA	FBgn0010803	Aats-trp	4	-0.14526595	0.340063365	-0.854346369	0.455709126
ID100003306203090801	CG1715-RA	FBgn0010808	l(3)03670	4	0.082688403	0.060810484	2.719544292	0.072577281
ID100003772402091409	CG2708-RA	FBgn0010812	Tom34	4	0.069575053	0.049698062	2.799910091	0.067857963
ID100004471600040505	CG6964-RD	FBgn0010825	Gug	4	0.01541691	0.497978426	0.061917983	0.954522503
ID100003779202041517	CG11238-RA	FBgn0010830	l(3)04053	4	-0.135495696	0.112625592	-2.406126246	0.095348075
ID100003407303020901	CG10072-RA	FBgn0010851	sgl	4	-0.010592139	0.107342345	-0.197352488	0.856166308
ID100003617100071808	CG7129-RA	FBgn0010877	l(3)05822	4	0.065189273	0.277726984	0.469448605	0.670762047
ID100003944503101717	CG10624-RA	FBgn0010894	sinu	4	0.00942707	0.190032216	0.099215494	0.927225247
ID100004386602011605	CG16973-RA	FBgn0010909	msn	4	0.040623735	0.103687378	0.783581101	0.490456618
ID100003662600080910	CG5824-RA	FBgn0010926	l(3)07882	4	-0.114179687	0.353387419	-0.6462012	0.564176859
ID100003887502110504	CG2245-RA	FBgn0011013	l(3)s1921	4	-0.351155422	0.209082954	-3.359005756	0.043765551
ID100003099401040414	CG5474-RA	FBgn0011016	SsRbeta	4	0.016057809	0.231696284	0.138610851	0.898538991
ID100003922400090315	CG10061-RA	FBgn0011020	Sas-4	4	-0.529908264	0.326321284	-3.247770157	0.047569827
ID100003514902101410	CG1768-RA	FBgn0011202	dia	4	0.106242214	0.088718508	2.395040589	0.096303223
ID100004139303020617	CG12086-RA	FBgn0011204	cue	4	0.168801774	0.213691812	1.579861888	0.212264927
ID100003331801001600	CG5725-RC	FBgn0011205	fbl	4	0.069234671	0.23378165	0.592302012	0.595324777
ID100003331701021600	CG5725-RB	FBgn0011205	fbl	4	0.054277871	0.209955321	0.517042107	0.64082975
ID100003331601041600	CG5725-RA	FBgn0011205	fbl	4	0.132097345	0.150346913	1.757233885	0.177128702
ID100003973402080807	CG4760-RB	FBgn0011206	bol	4	0.27882081	0.173720607	3.209991203	0.048956577
ID100003973302100807	CG4760-RA	FBgn0011206	bol	4	-0.043113235	0.093624556	-0.920981345	0.424983024
ID100003790801001409	CG3959-RA	FBgn0011207	pelo	4	-0.124465851	0.219388041	-1.134663954	0.338976616
ID100004014802081505	CG3612-RA	FBgn0011211	blw	4	0.0989914	0.166818915	1.186812662	0.320719484
ID100003574501070411	CG7425-RA	FBgn0011217	eff	4	0.081792952	0.174359171	0.938212215	0.417348305
ID100003147903070104	CG31605-RF	FBgn0011219	Bsg	4	0.160135109	0.121591443	2.633986507	0.078057512
ID100004239702100606	CG31605-RG	FBgn0011219	Bsg	4	0.049478665	0.138171349	0.716192841	0.525588623
ID100004105703030919	CG31000-RE	FBgn0011224	heph	4	0.043228766	0.280965235	0.307716118	0.778424806
ID100003284100061205	CG5695-RA	FBgn0011225	jar	4	-0.109163583	0.42455555	-0.51424876	0.642562412
ID100004380901070300	CG8764-RA	FBgn0011227	ox	4	-0.073381065	0.250612677	-0.58561335	0.599275284
ID100004525503061013	CG14472-RA	FBgn0011230	poe	4	-0.231801964	0.076541675	-6.056882442	0.009029561
ID100004003002050818	CG3766-RA	FBgn0011232	scat	4	-0.043625646	0.194111536	-0.449490504	0.683567495
ID100003104703060718	CG5575-RA	FBgn0011236	ken	4	0.194074857	0.180337688	2.152349399	0.120440778
ID100004192502070417	CG31733-RA	FBgn0011239	ms(2)35Ci	4	0.007016293	0.203889113	0.068824593	0.949459864
ID100003958903110214	CG10536-RA	FBgn0011241	cbx	4	-0.106861515	0.16696137	-1.280074725	0.290527189
ID100003775002050211	CG2830-RA	FBgn0011244	Hsp60B	4	-0.168856933	0.153086622	-2.20603121	0.114524965
ID100003358500061804	CG18405-RA	FBgn0011259	Sema-1a	4	-0.042695394	0.443046529	-0.192735487	0.859475819
ID100004545302071018	CG4700-RA	FBgn0011260	Sema-2a	4	-0.109279976	0.146278742	-1.494133376	0.231996787
ID100003514000041410	CG17645-RA	FBgn0011270	Pglym87	4	0.018562805	0.178026267	0.208540068	0.84816356
ID100004542102111310	CG4651-RA	FBgn0011272	RpL13	4	-0.101404354	0.265723722	-0.763231476	0.500855535
ID100003701100061108	CG17769-RA	FBgn0011273	And	4	0.059182123	0.345804849	0.342286252	0.754712562
ID100003848200050510	CG6794-RA	FBgn0011274	Dif	4	0.208007582	0.363613454	1.144113783	0.335592521
ID100003770002091109	CG2655-RA	FBgn0011276	HLH3B	4	-0.005711335	0.151240915	-0.075526328	0.944550461
ID100004065303061413	CG3052-RA	FBgn0011277	HLH4C	4	0.162021197	0.209272095	1.548426198	0.219276166
ID100004093602041608	CG6545-RA	FBgn0011278	lbe	4	-0.035270646	0.376568631	-0.187326522	0.863357949
ID100003928802011309	CG10436-RA	FBgn0011279	Pbprp1	4	-0.003540369	0.173962432	-0.04070269	0.970090251
ID100004303203011002	CG1668-RA	FBgn0011280	Pbprp2	4	0.022688086	0.262654593	0.172759868	0.873838151
ID100003519903060607	CG1668-RB	FBgn0011280	Pbprp2	4	-0.076757906	0.229048786	-0.670231938	0.550688922
ID100003781502060704	CG11421-RA	FBgn0011281	Pbprp3	4	0.006313046	0.057809102	0.218410107	0.841123585
ID100004335601010419	CG1176-RA	FBgn0011282	Pbprp4	4	-0.102329584	0.188405577	-1.086269167	0.356845445
ID100004454203051214	CG6641-RA	FBgn0011283	Pbprp5	4	0.205693863	0.139973773	2.939034344	0.060557344
ID100003779602081109	CG11276-RA	FBgn0011284	RpS4	4	0.074203303	0.224671469	0.660549406	0.556093613
ID100004422702110519	CG17596-RA	FBgn0011285	S6kII	4	-0.296683012	0.202482132	-2.930461161	0.06097794
ID100003860502100409	CG10844-RA	FBgn0011286	Rya-r44F	4	-0.135281802	0.169483669	-1.596399255	0.208676973
ID100003836101070609	CG40452-RA	FBgn0011288	Snap25	4	0.12213985	0.159726883	1.529358711	0.223653783
ID100003238600051812	CG5930-RA	FBgn0011289	TfIIA-L	4	0.075668076	0.513134544	0.294924897	0.787283316
ID100003646701031008	CG17358-RA	FBgn0011290	Taf12	4	-0.095749891	0.276784261	-0.691873815	0.538755332
ID100003839203051706	CG4079-RA	FBgn0011291	Taf11	4	0.004190816	0.088187496	0.095043306	0.930273043
ID100003254403001509	CG6642-RA	FBgn0011293	a10	4	-0.026959817	0.452551989	-0.119145721	0.912690485
ID100003096301060008	CG5430-RA	FBgn0011294	a5	4	0.008551021	0.256664672	0.066631847	0.951066845
ID100004217201040805	CG11297-RA	FBgn0011295	CG11297	4	0.076431041	0.055917495	2.733707621	0.071716645
ID100004295603081507	CG4533-RA	FBgn0011296	l(2)efl	4	0.417448859	0.154856882	5.391414998	0.012503435
ID100003839503110117	CG4084-RA	FBgn0011297	l(2)not	4	-0.068912707	0.104529651	-1.318529363	0.278951213
ID100003269500110201	CG8224-RB	FBgn0011300	babo	4	-0.358396544	0.418373338	-1.713285775	0.185176315
ID100003805603050516	CG5655-RA	FBgn0011305	Rsf1	4	-0.054150148	0.100554335	-1.077032594	0.36035974
ID100003325302100418	CG3431-RA	FBgn0011327	Uch-L3	4	-0.208089755	0.330748105	-1.258297488	0.297304292
ID100003848502110711	CG6801-RA	FBgn0011335	l(3)j2D3	4	-0.02210383	0.099030311	-0.446405351	0.685559958
ID100003734302031416	CG7748-RA	FBgn0011336	OstStt3	4	0.042709179	0.223776257	0.381713231	0.728106519
ID100003508702031112	CG9160-RA	FBgn0011361	mtacp1	4	0.015465694	0.101777263	0.303912558	0.78105432
ID100004028301030402	CG9762-RA	FBgn0011455	l(3)neo18	4	0.062816589	0.317583974	0.395590424	0.718859966
ID100003196102031513	CG3307-RB	FBgn0011474	pr-set7	4	-0.403361769	0.22496066	-3.586064948	0.037126433
ID100003814500070815	CG14865-RA	FBgn0011476	l(3)neo43	4	0.029417003	0.292402831	0.20120874	0.853405146
ID100003620100070814	CG7187-RA	FBgn0011481	Ssdp	4	0.028299891	0.414267504	0.136626168	0.899979694
ID100003912501030412	CG33162-RA	FBgn0011509	SrpRbeta	4	0.011102469	0.344445281	0.064465791	0.952654572
ID100003635103060019	CG12386-RA	FBgn0011554	etaTry	4	0.071487636	0.113825926	1.256087063	0.298001297
ID100003136203001813	CG12385-RA	FBgn0011555	thetaTry	4	0.066509073	0.087830611	1.514485042	0.227135591
ID100003136303101001	CG12387-RA	FBgn0011556	zetaTry	4	0.104395164	0.168767009	1.237151319	0.304041937
ID100004365403041412	CG7157-RA	FBgn0011559	Acp36DE	4	-0.025137629	0.24743821	-0.203183081	0.85199256
ID100003552400041103	CG13761-RB	FBgn0011566	Bzd	4	0.016557987	0.444457694	0.07450872	0.945295711
ID100003250601041719	CG6577-RA	FBgn0011569	can	4	-0.102630087	0.135592928	-1.513797041	0.227298086
ID100003080400010414	CG17158-RA	FBgn0011570	cpb	4	-0.072960832	0.626964698	-0.232743032	0.83093601
ID100004014602001405	CG3606-RA	FBgn0011571	caz	4	0.189192185	0.097822495	3.868071131	0.030566809
ID100004135301101105	CG12019-RA	FBgn0011573	Cdc37	4	-0.039664199	0.372840856	-0.212767447	0.845145927
ID100004511602081504	CG3466-RA	FBgn0011576	Cyp4d2	4	0.029692105	0.195668548	0.303493893	0.781343996
ID100003582202091206	CG4974-RA	FBgn0011577	dally	4	0.047452166	0.224144008	0.423407849	0.700519446
ID100003728201051005	CG6440-RA	FBgn0011581	Dms	4	0.143936813	0.15647207	1.839776421	0.163074156
ID100003421503071303	CG9652-RA	FBgn0011582	DopR	4	0.070429953	0.435902868	0.323145168	0.767799427
ID100003973100021301	CG4758-RA	FBgn0011584	Trp1	4	0.127797119	0.416353805	0.613887121	0.58270353
ID100003559501060615	CG1871-RA	FBgn0011586	e(r)	4	0.029579908	0.463454456	0.127649686	0.906502179
ID100003175401081015	CG5076-RA	FBgn0011589	elk	4	0.109523425	0.148759206	1.472492728	0.237291339
ID100003942001000315	CG10580-RA	FBgn0011591	fng	4	0.014870169	0.141056376	0.210840084	0.8465213
ID100004025801040500	CG8581-RA	FBgn0011592	fra	4	-0.027281354	0.235158071	-0.232025669	0.831444863
ID100004537100030209	CG4568-RA	FBgn0011596	fzo	4	0.130836312	0.212380782	1.23209182	0.305677243
ID100003306303070801	CG17161-RA	FBgn0011598	grp	4	-0.147950246	0.521573425	-0.567322794	0.610172706
ID100003995603091003	CG15444-RA	FBgn0011603	ine	4	0.151505564	0.189614102	1.598041095	0.20832447
ID100004373901031412	CG8625-RA	FBgn0011604	Iswi	4	-0.067304939	0.530747811	-0.25362305	0.816175015
ID100003499400090607	CG8590-RA	FBgn0011606	Klp3A	4	-0.508119723	0.561803903	-1.808886412	0.168177739
ID100003863902020509	CG10922-RA	FBgn0011638	La	4	-0.069826108	0.21779279	-0.641215975	0.567006021
ID100003499700030607	CG8597-RA	FBgn0011640	lark	4	-0.050631609	0.58306062	-0.173675282	0.873178486
ID100003296201041305	CG32018-RB	FBgn0011642	Zyx102EF	4	-0.013812794	0.152029207	-0.181712375	0.867392826
ID100003606203091019	CG12399-RA	FBgn0011648	Mad	4	0.093576727	0.211461177	0.885048767	0.441313503
ID100003259801011207	CG15002-RB	FBgn0011653	mas	4	0.100008588	0.101543494	1.969768511	0.143479188
ID100004429802010803	CG1775-RA	FBgn0011655	Med	4	-0.064757815	0.077711715	-1.666616551	0.194181278
ID100003345503030604	CG1429-RF	FBgn0011656	Mef2	4	0.018107234	0.209293521	0.173031958	0.873642063
ID100003345403050604	CG1429-RD	FBgn0011656	Mef2	4	0.041300373	0.154019297	0.536301275	0.628967391
ID100004521801080303	CG1429-RE	FBgn0011656	Mef2	4	0.102318047	0.327461366	0.624916755	0.576330013
ID100004265401011806	CG11482-RA	FBgn0011659	Mlh1	4	-0.202798386	0.27439859	-1.478129948	0.235899536
ID100003986501100614	CG8169-RA	FBgn0011660	Pms2	4	-0.333523292	0.468636625	-1.423376981	0.249803041
ID100003949403080214	CG10701-RB	FBgn0011661	Moe	4	0.111997113	0.026873541	8.335121274	0.003619733
ID100003176603081015	CG5099-RA	FBgn0011666	msi	4	-0.017240791	0.042952161	-0.802790414	0.480807318
ID100004415703070102	CG9074-RA	FBgn0011668	Mst57Da	4	0.016097994	0.095872278	0.335821667	0.759120421
ID100003584702070501	CG5016-RA	FBgn0011669	Mst57Db	4	-0.079375416	0.41967989	-0.378266472	0.73041289
ID100003583002050208	CG4986-RA	FBgn0011670	Mst57Dc	4	-0.105002594	0.179877754	-1.167488379	0.327366495
ID100004017602000500	CG3671-RC	FBgn0011672	Mvl	4	0.003807518	0.244155905	0.031189232	0.977077588
ID100004017502020500	CG3671-RA	FBgn0011672	Mvl	4	-0.148578416	0.108123451	-2.748310647	0.070842516
ID100004218001001308	CG11312-RA	FBgn0011674	insc	4	0.366816996	0.630696291	1.16321279	0.328855874
ID100003258603000115	CG6713-RA	FBgn0011676	Nos	4	0.129300797	0.239281157	1.080743664	0.358943719
ID100004248801080600	CG1258-RA	FBgn0011692	pav	4	-0.311044287	0.590784438	-1.05298741	0.36966726
ID100003578002091815	CG4899-RA	FBgn0011693	Pdh	4	-0.031463361	0.139792598	-0.450143454	0.683146247
ID100003770600090704	CG2665-RA	FBgn0011694	PebII	4	-0.04400552	0.20489675	-0.42953849	0.696513271
ID100004261503071318	CG11390-RA	FBgn0011695	PebIII	4	0.142085347	0.053655387	5.296219259	0.013136033
ID100003589502061115	CG31240-RA	FBgn0011701	repo	4	0.14674932	0.081915337	3.582951011	0.037208452
ID100003873303060509	CG5371-RA	FBgn0011703	RnrL	4	-0.330178113	0.576506194	-1.145445154	0.335118463
ID100004333803000001	CG8975-RA	FBgn0011704	RnrS	4	-0.295139849	0.498836343	-1.183313339	0.321912944
ID100003419103071312	CG9552-RA	FBgn0011705	rost	4	0.062210254	0.13723257	0.906639782	0.431434331
ID100004439202040803	CG4319-RA	FBgn0011706	rpr	4	-0.111673271	0.065135906	-3.428931217	0.041570502
ID100004434702101214	CG4214-RA	FBgn0011708	Syx5	4	-0.140221448	0.084740489	-3.309432133	0.045411452
ID100004082402010611	CG1403-RA	FBgn0011710	Sep-01	4	-0.094643112	0.115747442	-1.635338284	0.200493706
ID100004082500111608	CG1403-RB	FBgn0011710	Sep-01	4	-0.423767015	0.210786695	-4.020813699	0.027630329
ID100003946201000111	CG1064-RA	FBgn0011715	Snr1	4	0.028570786	0.478497125	0.11941884	0.912491605
ID100003783000001510	CG11527-RA	FBgn0011722	Tig	4	0.128880835	0.250344551	1.029627644	0.378931854
ID100004367203041400	CG7260-RA	FBgn0011723	byn	4	-0.034735726	0.113102106	-0.614236595	0.582500796
ID100004267900110010	CG31137-RD	FBgn0011725	twin	4	-0.427453101	0.464470829	-1.84060257	0.162940141
ID100004436602080119	CG4254-RA	FBgn0011726	tsr	4	-0.113213076	0.176907587	-1.279912052	0.290577212
ID100004294201000311	CG4488-RA	FBgn0011737	wee	4	0.040711665	0.488223979	0.166774542	0.878154651
ID100004138701021800	CG12072-RA	FBgn0011739	wts	4	-0.092090538	0.21556779	-0.854399798	0.455683718
ID100004351900110300	CG18802-RA	FBgn0011740	alpha-Man-II	4	-0.377192699	0.337372392	-2.236061441	0.11136783
ID100003227903031200	CG11678-RA	FBgn0011741	Actr13E	4	-0.108607657	0.167016383	-1.300562912	0.28429825
ID100004034601091816	CG9901-RA	FBgn0011742	Arp14D	4	-0.131689167	0.068674058	-3.83519396	0.031250649
ID100004131702101500	CG5409-RA	FBgn0011743	Arp53D	4	-0.113023217	0.101294347	-2.231579951	0.111832267
ID100004166500100406	CG7558-RA	FBgn0011744	Arp66B	4	-0.277684153	0.501669269	-1.107040716	0.349064733
ID100003960600010100	CG6174-RA	FBgn0011745	Arp87C	4	-0.021436974	0.652148813	-0.065742583	0.951718643
ID100003982301101301	CG8084-RA	FBgn0011746	ana	4	0.049101268	0.125317744	0.783628343	0.490432689
ID100003518701060607	CG1651-RB	FBgn0011747	Ank	4	0.080011091	0.279189125	0.573167672	0.606675374
ID100003355400080715	CG1830-RB	FBgn0011754	PhKgamma	4	-0.089960698	0.377403062	-0.47673539	0.666123449
ID100003355300100715	CG1830-RA	FBgn0011754	PhKgamma	4	-0.385962551	0.215231646	-3.58648514	0.037115383
ID100003102703100616	CG5529-RA	FBgn0011758	B-H1	4	-0.009915957	0.097101884	-0.204238201	0.851237957
ID100004473602000716	CG6998-RB	FBgn0011760	ctp	4	0.051232442	0.104105381	0.984241956	0.39756959
ID100004501000051504	CG4193-RA	FBgn0011761	dhd	4	-0.768913632	1.989002085	-0.773165235	0.495756529
ID100003668902020713	CG7108-RA	FBgn0011762	DNApol-alpha50	4	-0.133536547	0.256467857	-1.041351134	0.374254676
ID100004542202091310	CG4654-RA	FBgn0011763	Dp	4	-0.1921615	0.15203031	-2.527936692	0.085578751
ID100003387100111317	CG12223-RD	FBgn0011764	Dsp1	4	-0.559123462	0.418810607	-2.670053973	0.075686914
ID100004085300020919	CG6376-RA	FBgn0011766	E2f	4	-0.184991172	0.332936922	-1.111268591	0.34750163
ID100003251803041719	CG6598-RA	FBgn0011768	Fdh	4	0.231013681	1.734911679	0.266311749	0.807254024
ID100004433800041214	CG4205-RA	FBgn0011769	Fdxh	4	-0.025154304	0.32455021	-0.155010248	0.886655249
ID100003887002090514	CG2227-RA	FBgn0011770	Gip	4	0.084087681	0.079770743	2.108233622	0.125577737
ID100003333603001508	CG5837-RA	FBgn0011771	Hem	4	-0.055576806	0.09734624	-1.141837752	0.336404497
ID100003203002080301	CG5247-RA	FBgn0011774	Irbp	4	-0.222879556	0.659326251	-0.676082762	0.547442684
ID100003587902021815	CG31132-RA	FBgn0011785	BRWD3	4	0.00156758	0.207078932	0.015139931	0.988871125
ID100003868303100510	CG5012-RA	FBgn0011787	mRpL12	4	0.072229457	0.204729744	0.705607853	0.531287798
ID100004093200000304	CG6539-RA	FBgn0011802	Dhh1	4	-0.027599831	0.379713546	-0.145371856	0.893635088
ID100004314402050001	CR30367-RA	FBgn0011812	Lcp1Psi	4	-0.129714004	0.090771195	-2.858043322	0.064680647
ID100003425600091805	CG7892-RB	FBgn0011817	nmo	4	-0.463181425	0.259496837	-3.569842548	0.037556267
ID100004033803011405	CG9884-RB	FBgn0011818	oaf	4	-0.07875527	0.113190301	-1.391555093	0.258289219
ID100004033703031405	CG9884-RA	FBgn0011818	oaf	4	0.048751344	0.033428967	2.916712544	0.061660106
ID100003468002010217	CG13374-RA	FBgn0011822	pcl	4	0.043962631	0.204295195	0.430383412	0.695962177
ID100004176501020406	CG4799-RA	FBgn0011823	Pen	4	-0.354670254	1.052178389	-0.674163732	0.548505796
ID100003536603091201	CG4038-RA	FBgn0011824	CG4038	4	0.099141138	0.136178115	1.456050968	0.24140216
ID100004031803050818	CG9842-RA	FBgn0011826	Pp2B-14D	4	-0.069496023	0.162974449	-0.852845627	0.456423293
ID100004134303061209	CG12002-RE	FBgn0011828	Pxn	4	0.128111207	0.114129285	2.245019001	0.110446463
ID100004069403090410	CG12002-RB	FBgn0011828	Pxn	4	-0.038061569	0.132829421	-0.573089441	0.606722092
ID100003935502100101	CG14396-RD	FBgn0011829	Ret	4	-0.021787956	0.150165086	-0.290186705	0.790575834
ID100003084500030718	CG17240-RA	FBgn0011832	Ser12	4	0.077731232	0.320864603	0.484511104	0.661195593
ID100003380301031212	CG2071-RA	FBgn0011834	Ser6	4	0.194112976	0.203101332	1.911488957	0.1519033
ID100003667300100713	CG6711-RA	FBgn0011836	Taf2	4	-0.448726086	0.221929616	-4.043859426	0.027219283
ID100003838801010117	CG4070-RA	FBgn0011837	Tis11	4	0.035045203	0.351580555	0.199358029	0.854729947
ID100003245200040913	CR30508-RA	FBgn0011910	tRNA:L3:49Fb	4	-0.030448092	0.197608412	-0.308165954	0.778114083
ID100003245000080913	CR30304-RA	FBgn0011958	tRNA:R2:42Ad	4	-0.03365105	0.112483474	-0.598328776	0.591781165
ID100003245700060911	CR31396-RA	FBgn0011970	tRNA:S2b:86A	4	-0.017116365	0.237345375	-0.144231713	0.894461619
ID100003244502061509	CR30024-RA	FBgn0011987	tRNA:SeC	4	0.040916097	0.278835521	0.293478367	0.788287867
ID100003416903030901	CG9390-RA	FBgn0012034	AcCoAS	4	0.119432208	0.059165353	4.037234699	0.027336631
ID100004002102111406	CG3752-RA	FBgn0012036	Aldh	4	-0.00558459	0.170118544	-0.065655279	0.951782636
ID100004326903060419	CG8827-RA	FBgn0012037	Ance	4	-0.137912797	0.142507898	-1.935510931	0.148362636
ID100003923502110315	CG10146-RA	FBgn0012042	AttA	4	-0.098345314	0.253500725	-0.775897695	0.494361558
ID100004266303071806	CG11494-RA	FBgn0012049	BtbVII	4	-0.045058455	0.210363124	-0.428387388	0.697264474
ID100004166800040406	CG7563-RB	FBgn0012051	CalpA	4	0.085011147	0.515352484	0.329914571	0.763158928
ID100004166700060406	CG7563-RA	FBgn0012051	CalpA	4	0.044271785	0.577261003	0.153385679	0.887830771
ID100004373201050719	CG8610-RA	FBgn0012058	Cdc27	4	-0.109869441	0.190778164	-1.151803106	0.332863831
ID100003239902031812	CG5949-RA	FBgn0012066	DNApol-delta	4	-0.181828319	0.317920861	-1.143859	0.335683318
ID100003696400050706	CG8348-RA	FBgn0012344	Dh	4	0.113862526	0.331393257	0.687174669	0.541329224
ID100003918603011315	CG33261-RB	FBgn0013263	Trl	4	0.005506147	0.049484533	0.222540129	0.838183632
ID100004246000041806	CG33261-RF	FBgn0013263	Trl	4	0.004104215	0.432503133	0.018978893	0.986049634
ID100003918803091710	CG33261-RD	FBgn0013263	Trl	4	0.212426885	0.181565563	2.339946865	0.10122661
ID100003918703111710	CG33261-RC	FBgn0013263	Trl	4	0.016805916	0.189137902	0.177710719	0.870272134
ID100004452301070018	CG6226-RA	FBgn0013269	FK506-bp1	4	-0.079284616	0.36496556	-0.43447725	0.693295568
ID100004451003090917	CG5820-RC	FBgn0013272	Gp150	4	0.09623665	0.134692735	1.428980563	0.248340075
ID100004351500070518	CG18743-RA	FBgn0013276	Hsp70Ab	4	-1.665206082	1.280631345	-2.600601786	0.08033404
ID100003689501110107	CG31449-RA	FBgn0013277	Hsp70Ba	4	-1.920667889	0.876237824	-4.383896329	0.021977667
ID100004293603001002	CG4479-RA	FBgn0013300	Mst35Ba	4	0.06175852	0.398661789	0.309829141	0.776965726
ID100004171202000904	CG7641-RA	FBgn0013303	Nca	4	0.076628046	0.185275105	0.827181248	0.468788524
ID100004004100071505	CG3798-RA	FBgn0013305	Nmda1	4	-0.040467871	0.275854683	-0.293399922	0.788342359
ID100003501402050613	CG8721-RA	FBgn0013307	Odc1	4	0.172464825	0.177747881	1.940555623	0.14763141
ID100004309602051006	CG8719-RA	FBgn0013308	Odc2	4	0.064561138	0.285116845	0.452874947	0.681385712
ID100003488401000513	CG13687-RA	FBgn0013323	Ptth	4	-0.161540927	0.519361546	-0.622075039	0.577967185
ID100003733402090506	CG7726-RA	FBgn0013325	RpL11	4	-0.052831288	0.199141186	-0.530591275	0.632469036
ID100004329403041316	CG8884-RB	FBgn0013334	Sap47	4	0.067254376	0.32056251	0.419602256	0.703012878
ID100004329303061316	CG8884-RA	FBgn0013334	Sap47	4	0.143056501	0.106282934	2.691993812	0.074288396
ID100003509400000607	CG17248-RC	FBgn0013342	n-syb	4	-0.07468744	0.149366715	-1.000054665	0.390979616
ID100004208502100805	CG17248-RB	FBgn0013342	n-syb	4	0.122234024	0.312803527	0.781538652	0.491492122
ID100003317100060804	CG31136-RA	FBgn0013343	Syx1A	4	0.10377293	0.464482084	0.446832866	0.685283654
ID100003869901020918	CG5163-RA	FBgn0013347	TfIIA-S	4	-0.057060098	0.272876393	-0.41821205	0.703924997
ID100003127600040104	CG2981-RA	FBgn0013348	TpnC41C	4	0.18774517	0.466420597	0.80504665	0.479684588
ID100004000502070402	CG3717-RA	FBgn0013432	bcn92	4	-0.015519443	0.281574585	-0.110233267	0.919184972
ID100003977900021602	CG4846-RA	FBgn0013433	beat-Ia	4	0.163940274	0.178387783	1.838021317	0.163359286
ID100003486803080217	CG1362-RB	FBgn0013435	cdc2rk	4	-0.142871917	0.174780969	-1.634868124	0.200590339
ID100003751203000016	CG18103-RA	FBgn0013442	fos28F	4	0.070650801	0.260668734	0.542073456	0.62544085
ID100003751301100506	CG18103-RB	FBgn0013442	fos28F	4	-0.046406917	0.277347395	-0.334648299	0.759921804
ID100003757703021017	CG18285-RA	FBgn0013467	igl	4	0.17311897	0.244685756	1.415031041	0.251999261
ID100003390202091312	CG12296-RA	FBgn0013469	klu	4	0.047552662	0.168801014	0.563416781	0.612517706
ID100003561203081104	CG18780-RA	FBgn0013531	MED20	4	-0.144607221	0.330733285	-0.874464274	0.446230108
ID100003780002001109	CG11295-RA	FBgn0013548	l(2)dtl	4	-0.27725331	0.556075479	-0.997178693	0.392170467
ID100003369603001804	CG6760-RA	FBgn0013563	l(3)70Da	4	0.042817873	0.117720345	0.727450682	0.519580923
ID100003321502021708	CG32464-RD	FBgn0013576	l(3)82Fd	4	0.126493821	0.173494073	1.458191845	0.240862524
ID100004242702100415	CG32464-RA	FBgn0013576	l(3)82Fd	4	0.029904138	0.241143751	0.248019179	0.820126958
ID100003983503101301	CG8103-RA	FBgn0013591	Mi-2	4	-0.013765516	0.263601541	-0.104441845	0.923409757
ID100004500400051419	CG4166-RA	FBgn0013717	not	4	-0.120276232	0.371275728	-0.647907866	0.563210756
ID100003424102031319	CG7867-RA	FBgn0013718	nuf	4	0.145702765	0.129856084	2.244065288	0.110544123
ID100004494103111607	CG32140-RA	FBgn0013718	nuf	4	0.042787287	0.481350613	0.177780131	0.870222167
ID100003300701111711	CG14779-RA	FBgn0013720	pck	4	-0.341456973	0.447461883	-1.526194682	0.224389499
ID100003923302031116	CG10108-RA	FBgn0013725	phyl	4	-0.081787827	0.059015095	-2.771759565	0.069466389
ID100004378001050215	CG8705-RA	FBgn0013726	pnut	4	0.041334133	0.478438539	0.172787639	0.873818136
ID100003595601041019	CG3273-RA	FBgn0013732	sced	4	0.074663447	0.560223054	0.266548999	0.80708759
ID100003750303061618	CG18076-RH	FBgn0013733	shot	4	0.053867046	0.283705287	0.379739459	0.729426782
ID100004109401010700	CG31056-RA	FBgn0013745	Acp98AB	4	-0.066937615	0.326567128	-0.409947046	0.709361443
ID100003419403011312	CG9556-RA	FBgn0013746	alien	4	0.089383583	0.318430497	0.561400896	0.613730395
ID100004526701071606	CG9556-RB	FBgn0013746	alien	4	0.055298485	0.246296468	0.44904002	0.683858213
ID100003350302031804	CG11027-RA	FBgn0013749	Arf102F	4	0.068394413	0.063251994	2.162601009	0.119283253
ID100003986003081003	CG8156-RC	FBgn0013750	Arf51F	4	-0.030239236	0.079761698	-0.758239527	0.503434272
ID100003950303020408	CG1072-RB	FBgn0013751	Awh	4	0.074192193	0.295667399	0.501862518	0.650282024
ID100003429402050200	CG7959-RA	FBgn0013753	Bgb	4	-0.051835309	0.219332845	-0.472663447	0.668713108
ID100003680201040107	CG7960-RA	FBgn0013755	Bro	4	-0.031086596	0.382751561	-0.162437461	0.881286039
ID100003271700031701	CG8274-RA	FBgn0013756	Mtor	4	-0.18239649	0.634895714	-0.574571496	0.605837474
ID100003258203080115	CG6703-RA	FBgn0013759	Caki	4	0.093769157	0.047927036	3.912996317	0.02966312
ID100003693002011108	CG8203-RA	FBgn0013762	Cdk5	4	0.009696123	0.092649737	0.209307083	0.847615779
ID100004179001000909	CG5210-RA	FBgn0013763	Chit	4	-0.682975298	1.64834439	-0.828680344	0.468058334
ID100003788803041517	CG3924-RA	FBgn0013764	Chi	4	0.091605055	0.258593101	0.708488	0.529732222
ID100003977300020614	CG4832-RB	FBgn0013765	cnn	4	-0.067839112	0.617950876	-0.219561504	0.840303611
ID100003629000080812	CG3302-RA	FBgn0013767	Crz	4	0.015448211	0.155837853	0.198260058	0.855516217
ID100003667002041306	CG6692-RA	FBgn0013770	Cp1	4	0.183937427	0.203442629	1.808248625	0.168285041
ID100004041202091619	CG10246-RA	FBgn0013771	Cyp6a9	4	0.154201817	0.240325564	1.283274358	0.289545095
ID100004041402051619	CG10248-RA	FBgn0013772	Cyp6a8	4	-0.058607787	0.40776801	-0.287456521	0.792475683
ID100003154200010113	CG10240-RA	FBgn0013773	Cyp6a22	4	-0.046703446	0.784496617	-0.119066023	0.912748521
ID100003700602051005	CG8567-RA	FBgn0013799	Deaf1	4	0.063039937	0.114965624	1.096674549	0.352926658
ID100003615000010019	CG7092-RA	FBgn0013809	Dhc16F	4	-0.137512316	0.188544474	-1.458672462	0.240741559
ID100003102403040313	CG5526-RA	FBgn0013810	Dhc36C	4	0.044824756	0.277158791	0.323459026	0.767583983
ID100004221203090417	CG15804-RB	FBgn0013811	Dhc62B	4	-0.004602868	0.208277346	-0.044199409	0.967522882
ID100004000602050402	CG3723-RA	FBgn0013812	Dhc93AB	4	0.024850998	0.166619631	0.298296158	0.784944286
ID100004317800081006	CG1842-RA	FBgn0013813	Dhc98D	4	-0.050467319	0.152897312	-0.660146583	0.55631934
ID100003357800080404	CG18389-RA	FBgn0013948	Eip93F	4	-0.018181695	0.193215769	-0.188200944	0.862730002
ID100004455601010005	CG7021-RA	FBgn0013949	Ela	4	0.061342328	0.187931913	0.652814381	0.560440251
ID100003373903100204	CG7005-RA	FBgn0013953	Esp	4	-0.176594692	0.177037217	-1.995000773	0.140002893
ID100003349402090404	CG11001-RA	FBgn0013954	FK506-bp2	4	-0.112292304	0.18506634	-1.213535688	0.311752613
ID100003108801090414	CG3969-RB	FBgn0013955	PR2	4	-0.217449397	0.217517378	-1.999374943	0.139410393
ID100003328901101709	CG5519-RA	FBgn0013969	CG5519	4	-0.323505933	0.367607386	-1.760062205	0.176624644
ID100004353102110300	CG1912-RA	FBgn0013972	Gycalpha99B	4	0.016162088	0.361522319	0.089411285	0.934389786
ID100004297503071203	CG1470-RA	FBgn0013973	Gycbeta100B	4	0.112498089	0.237344262	0.947973948	0.413079081
ID100003880503070918	CG3379-RB	FBgn0013981	His4r	4	0.026204224	0.15019919	0.348926305	0.750198075
ID100003104803040718	CG5576-RA	FBgn0013983	imd	4	-0.112192211	0.072159947	-3.109542492	0.05290037
ID100003358400081804	CG18402-RA	FBgn0013984	InR	4	-0.1002966	0.343093774	-0.584659982	0.599839883
ID100004322700060001	CG3086-RD	FBgn0013987	MAPk-Ak2	4	-0.055254275	0.526342854	-0.209955449	0.847152825
ID100003756201081017	CG18255-RE	FBgn0013988	Strn-Mlck	4	-0.007414028	0.325842338	-0.04550684	0.966563071
ID100003756101101017	CG18255-RA	FBgn0013988	Strn-Mlck	4	0.078776685	0.169558663	0.92919682	0.42132709
ID100003283400080319	CG5685-RA	FBgn0013995	Calx	4	0.147340569	0.347734574	0.847431231	0.459008039
ID100003849700110409	CG6827-RB	FBgn0013997	Nrx-IV	4	-0.456422814	0.521906163	-1.749060832	0.178594574
ID100003197600091200	CG33101-RA	FBgn0013998	Nsf2	4	-0.184342931	0.328601617	-1.121984323	0.343570833
ID100003946801001309	CG10658-RA	FBgn0014000	Hf	4	0.036370302	0.140639655	0.517212621	0.640724083
ID100004043702070203	CG10295-RA	FBgn0014001	Pak	4	0.057038004	0.182073933	0.62653674	0.575398239
ID100004473102100716	CG6988-RA	FBgn0014002	Pdi	4	-0.063825968	0.12675466	-1.007078844	0.388085489
ID100003865603041604	CG4720-RB	FBgn0014006	Pk92B	4	0.015673434	0.087036992	0.360155692	0.742593911
ID100003348200090404	CG10975-RA	FBgn0014007	Ptp69D	4	-0.15729439	0.281856377	-1.1161315	0.345712303
ID100004447701020803	CG3269-RA	FBgn0014009	Rab2	4	0.01248906	0.165709812	0.150734097	0.889750259
ID100004017002001816	CG3664-RB	FBgn0014010	Rab5	4	0.007192467	0.111289231	0.129257203	0.905333378
ID100004024703021505	CG8556-RA	FBgn0014011	Rac2	4	0.12477683	0.14593304	1.710055936	0.185784017
ID100004133701060302	CG11992-RC	FBgn0014018	Rel	4	0.045566855	0.255984909	0.356012042	0.745395337
ID100003161500111703	CG11992-RA	FBgn0014018	Rel	4	-0.305178565	0.461145306	-1.323567912	0.277470761
ID100003204600001513	CG5279-RA	FBgn0014019	Rh5	4	0.097159489	0.136302595	1.425644008	0.249210053
ID100004017901061012	CG8416-RB	FBgn0014020	Rho1	4	-0.173033	0.329068059	-1.051654786	0.37018986
ID100004017801081012	CG8416-RA	FBgn0014020	Rho1	4	-0.137371551	0.190007567	-1.445958736	0.243963807
ID100003692300031614	CG8161-RA	FBgn0014022	Rlb1	4	0.053148822	0.569734659	0.186573946	0.863898503
ID100003416703070901	CG9378-RB	FBgn0014023	Rlc1	4	0.044816138	0.086278856	1.038867218	0.375241
ID100003416603090901	CG9378-RA	FBgn0014023	Rlc1	4	-0.008846166	0.190396716	-0.092923512	0.931822178
ID100003630402040812	CG3312-RA	FBgn0014024	Rnp4F	4	-0.14049469	0.443894261	-0.633009715	0.571686279
ID100003201602010013	CG3314-RA	FBgn0014026	RpL7A	4	0.075847858	0.420062148	0.361126842	0.74193811
ID100003912101110412	CG3314-RD	FBgn0014026	RpL7A	4	-0.399967656	0.515290418	-1.552397024	0.218376506
ID100003600801080208	CG3283-RA	FBgn0014028	SdhB	4	0.019312115	0.211255404	0.182831915	0.866587776
ID100003799301110704	CG4173-RA	FBgn0014029	Sep-02	4	-0.286565353	0.260587938	-2.199375422	0.115239203
ID100003788903021517	CG3926-RA	FBgn0014031	Spat	4	0.285656898	0.133055118	4.29381299	0.023229118
ID100004140901060619	CG12117-RA	FBgn0014032	Sptr	4	-0.110249434	0.630386461	-0.349783634	0.749616159
ID100003840201091801	CG4099-RA	FBgn0014033	Sr-CI	4	-0.124158432	0.103537122	-2.398336544	0.096018028
ID100003087400041007	CG32217-RA	FBgn0014037	Su(Tpl)	4	0.036977382	0.502867008	0.147066247	0.892407098
ID100004164600001609	CG7525-RA	FBgn0014073	Tie	4	-0.021580444	0.202614082	-0.213020176	0.844965633
ID100003371303020900	CG6850-RA	FBgn0014075	Ugt	4	-0.158841443	0.178931277	-1.775446378	0.173911542
ID100003120200090908	CG16874-RA	FBgn0014076	Vm32E	4	-0.126552243	0.112153817	-2.256762122	0.109252454
ID100004501802011419	CG4278-RA	FBgn0014092	CG4278	4	-0.05221121	0.100478918	-1.039247054	0.375090011
ID100003396500020901	CG10726-RB	FBgn0014127	barr	4	-0.221361236	0.846717203	-0.522869348	0.637225084
ID100003755203040914	CG1822-RC	FBgn0014133	bif	4	-0.064274915	0.26401136	-0.486910223	0.659679766
ID100004539300071716	CG4608-RB	FBgn0014135	bnl	4	0.168091531	0.263242848	1.277083363	0.291448499
ID100004539200091716	CG4608-RA	FBgn0014135	bnl	4	-0.246475757	0.27368434	-1.801168135	0.169481583
ID100003789503021109	CG3937-RC	FBgn0014141	cher	4	0.161666509	0.197256502	1.63915012	0.199712181
ID100004178501100909	CG5069-RA	FBgn0014143	croc	4	-0.06750723	0.203412741	-0.663746326	0.554304652
ID100004539400051716	CG4609-RA	FBgn0014163	fax	4	-0.086030925	0.327868698	-0.52478889	0.636040606
ID100004152100111304	CG12245-RA	FBgn0014179	gcm	4	-0.487758112	0.337548219	-2.890005544	0.063012735
ID100003522603000915	CG16747-RC	FBgn0014184	Oda	4	0.155187434	0.047213601	6.573844388	0.007160899
ID100003623702071704	CG7269-RA	FBgn0014189	Hel25E	4	-0.020701828	0.29270607	-0.141451304	0.89647799
ID100004318300101316	CG18608-RA	FBgn0014269	prod	4	-0.34023736	0.267658938	-2.542320182	0.084507909
ID100003448303100200	CG3025-RA	FBgn0014340	mof	4	-0.001051686	0.324371171	-0.00648446	0.995233285
ID100003952703030315	CG10390-RA	FBgn0014342	mia	4	-0.151864823	0.239853409	-1.266313654	0.294790737
ID100003943203000315	CG10601-RA	FBgn0014343	mirr	4	0.064573581	0.145179626	0.889568083	0.439229004
ID100003943301101717	CG10601-RB	FBgn0014343	mirr	4	-0.155098607	0.357147437	-0.868541062	0.449002696
ID100003574801010411	CG7437-RA	FBgn0014362	mub	4	-0.158341004	0.475152868	-0.666484471	0.55277592
ID100004150903111500	CG2925-RA	FBgn0014366	noi	4	-0.152730607	0.182870434	-1.6703696	0.193439046
ID100004490801050505	CG32077-RA	FBgn0014368	nol	4	-0.012691732	0.181711539	-0.139690987	0.897755128
ID100003211501060301	CG9366-RA	FBgn0014380	RhoL	4	0.218971701	0.315728135	1.387090203	0.259504484
ID100003565403081707	CG1921-RC	FBgn0014388	sty	4	0.1330176	0.327840113	0.811478487	0.476496288
ID100003565303101707	CG1921-RB	FBgn0014388	sty	4	0.128858068	0.155174104	1.660819226	0.195334138
ID100004413801091605	CG9032-RB	FBgn0014391	sun	4	-0.110764838	0.066488113	-3.331868907	0.044656969
ID100003475202000317	CG14620-RA	FBgn0014395	tilB	4	0.025009215	0.35770181	0.139832756	0.897652257
ID100003094100020718	CG3234-RC	FBgn0014396	tim	4	0.111067447	0.266349847	0.833996706	0.465476731
ID100003094000040718	CG3234-RB	FBgn0014396	tim	4	0.169997756	0.204806317	1.660083129	0.195481071
ID100004049700061619	CG14804-RA	FBgn0014411	CG14804	4	-0.016583376	0.466453741	-0.071104054	0.947789676
ID100003469100030513	CG13397-RA	FBgn0014417	CG13397	4	-0.176124621	0.686518258	-0.513095228	0.643278817
ID100003401100061303	CG11899-RA	FBgn0014427	CG11899	4	-0.343261238	0.699763676	-0.981077611	0.398900821
ID100004366201001400	CG7216-RA	FBgn0014454	Acp1	4	-0.117933968	0.242921157	-0.970964981	0.403183223
ID100003785300020516	CG11654-RA	FBgn0014455	Ahcy13	4	-0.01899197	0.623790642	-0.06089213	0.955274721
ID100003736202010914	CG7779-RA	FBgn0014462	Cng	4	0.044837242	0.079189104	1.132409377	0.339789025
ID100004300203010003	CG15348-RA	FBgn0014464	Cp7Fa	4	-0.041738027	0.341066241	-0.244750267	0.822435576
ID100004203400040206	CG15349-RA	FBgn0014464	Cp7Fa	4	0.166038268	0.248892098	1.33421888	0.274368468
ID100003267101111812	CG15350-RA	FBgn0014465	Cp7Fb	4	-0.218549679	0.226129042	-1.932964275	0.148733384
ID100003992001091301	CG15351-RA	FBgn0014466	Cp7Fc	4	-0.000342744	0.081500659	-0.008410839	0.993817245
ID100003188903031311	CG6103-RD	FBgn0014467	CrebB-17A	4	0.088897931	0.226770246	0.78403523	0.490226628
ID100003379801010900	CG2060-RA	FBgn0014469	Cyp4e2	4	-0.154093496	0.108467028	-2.841296548	0.065576571
ID100004168502061518	CG7594-RA	FBgn0014848	Eig71Eh	4	0.048072353	0.361853902	0.265700345	0.807682996
ID100003569101070615	CG7327-RA	FBgn0014849	Eig71Ei	4	-0.00210634	0.208850459	-0.020170793	0.985173685
ID100004168102020406	CG7588-RA	FBgn0014850	Eig71Ej	4	0.003525919	0.259084415	0.027218299	0.97999498
ID100003568901110615	CG7325-RA	FBgn0014851	Eig71Ek	4	-0.088936302	0.191438897	-0.929135124	0.421354438
ID100003233300031718	CG5825-RA	FBgn0014857	His3.3A	4	-0.072313998	0.44207212	-0.327159278	0.765046117
ID100003558303060813	CG1864-RC	FBgn0014859	Hr38	4	0.011794012	0.300313783	0.078544591	0.942340473
ID100003558203080813	CG1864-RB	FBgn0014859	Hr38	4	0.100875366	0.200581928	1.005827059	0.388599763
ID100004372503060300	CG7538-RA	FBgn0014861	Mcm2	4	-0.389424745	0.509666555	-1.528154992	0.223933364
ID100004038402051511	CG1019-RA	FBgn0014863	Mlp84B	4	0.18445164	0.290607422	1.269421398	0.293822216
ID100003692502111108	CG8175-RA	FBgn0014865	Mtk	4	0.019518688	0.263450368	0.148177342	0.891602064
ID100003715203000416	CG9022-RA	FBgn0014868	Ost48	4	0.053115667	0.130686678	0.812870421	0.475808686
ID100003508900100607	CG1721-RA	FBgn0014869	Pglym78	4	-0.239132186	0.557735402	-0.857511234	0.454206257
ID100004330501060007	CG8912-RA	FBgn0014870	Psi	4	-0.037517008	0.322900347	-0.23237515	0.831196949
ID100003191703071703	CG6155-RA	FBgn0014877	Roe1	4	0.009724149	0.076806713	0.253210912	0.816465414
ID100004438400081107	CG4299-RA	FBgn0014879	Set	4	-0.199135663	0.494132688	-0.806000769	0.479210479
ID100003475600040218	CG14630-RA	FBgn0014903	CG14630	4	0.2547122	0.649925049	0.783820227	0.490335503
ID100003325402080418	CG3488-RA	FBgn0014906	Hydr2	4	-0.060596227	0.133904384	-0.905067117	0.432147138
ID100004319902021316	CG2846-RA	FBgn0014930	CG2846	4	0.085211546	0.099772169	1.708122559	0.186148872
ID100003167202041015	CG2678-RA	FBgn0014931	CG2678	4	0.046567602	0.247022192	0.377031731	0.73124004
ID100003203502100004	CG5264-RA	FBgn0014949	btn	4	0.048322465	0.209525577	0.461256003	0.676000844
ID100004008700100402	CG3469-RA	FBgn0015000	betaggt-I	4	-0.287697799	0.433644774	-1.32688235	0.276501417
ID100004458403050803	CG7754-RA	FBgn0015001	iotaTry	4	0.023383183	0.090417593	0.517226389	0.640715551
ID100004332501020001	CG8953-RA	FBgn0015008	Actn3	4	-0.152056044	0.21661009	-1.40396086	0.254944539
ID100004312502070007	CG9538-RA	FBgn0015010	Ag5r	4	0.135920615	0.233525191	1.164076681	0.328554393
ID100003714903060416	CG8956-RD	FBgn0015011	Ahcy89E	4	0.072283802	0.08205902	1.761751529	0.176324359
ID100004133401001209	CG11987-RA	FBgn0015014	tgo	4	0.085836439	0.233058872	0.736607353	0.514735433
ID100004333903101515	CG8977-RA	FBgn0015019	Cctgamma	4	-0.11397866	0.148601317	-1.534019512	0.222574878
ID100003378001011804	CG2028-RB	FBgn0015024	CkIalpha	4	0.093058625	0.332500771	0.559749827	0.614724856
ID100003963300071301	CG6215-RA	FBgn0015025	CkIIalpha-i1	4	-0.025104701	0.333406911	-0.150594964	0.889851007
ID100004081402090700	CG14028-RA	FBgn0015031	cype	4	0.057185173	0.090044349	1.270155724	0.293593849
ID100003935302021717	CG1438-RA	FBgn0015032	Cyp4c3	4	0.351323561	0.47251306	1.487042755	0.233717182
ID100004439402000803	CG4321-RA	FBgn0015033	Cyp4d8	4	-0.055060372	0.315497826	-0.349038044	0.750122218
ID100003379901111212	CG2062-RA	FBgn0015034	Cyp4e1	4	-0.096147352	0.254452735	-0.755718751	0.504740611
ID100004174301100601	CG4105-RA	FBgn0015035	Cyp4e3	4	-0.035523411	0.117961278	-0.602289352	0.589460696
ID100003856002041604	CG10755-RA	FBgn0015036	Cyp4ae1	4	-0.020225779	0.083665547	-0.483491226	0.66184064
ID100003860300020918	CG10842-RA	FBgn0015037	Cyp4p1	4	0.189717342	0.363900374	1.042688361	0.373724717
ID100004294001040311	CG4485-RA	FBgn0015038	Cyp9b1	4	0.045668628	0.063381431	1.4410728	0.245214567
ID100004294101020311	CG4486-RA	FBgn0015039	Cyp9b2	4	0.188708076	0.262556287	1.437467588	0.246141931
ID100004015102021505	CG3616-RA	FBgn0015040	Cyp9c1	4	0.001254039	0.270845898	0.009260164	0.993192935
ID100004415003091605	CG9054-RA	FBgn0015075	Ddx1	4	-0.136308597	0.271620017	-1.003671222	0.389486966
ID100003559801000615	CG18741-RA	FBgn0015129	DopR2	4	0.110592512	0.065989661	3.351813302	0.0439996
ID100003535701031201	CG4035-RE	FBgn0015218	eIF-4E	4	0.007710644	0.255785769	0.060289862	0.955716369
ID100003535601051201	CG4035-RC	FBgn0015218	eIF-4E	4	-0.022704061	0.502215321	-0.090415643	0.933655441
ID100003479202041415	CG1469-RB	FBgn0015221	Fer2LCH	4	0.085860199	0.061633694	2.786144864	0.068638604
ID100004146001011414	CG2216-RA	FBgn0015222	Fer1HCH	4	0.137876237	0.181348058	1.520570322	0.225703904
ID100003250401081719	CG6575-RA	FBgn0015229	glec	4	0.040055907	0.12382331	0.646984924	0.563733056
ID100003797101071517	CG3853-RA	FBgn0015230	Glut3	4	-0.095326218	0.096494072	-1.975794277	0.142639861
ID100004022701061405	CG8522-RB	FBgn0015234	HLH106	4	0.013782388	0.093247691	0.295608138	0.786809029
ID100004365801081400	CG7199-RD	FBgn0015239	Hr78	4	0.002582277	0.062433829	0.08272045	0.939284043
ID100003439500060012	CG11783-RA	FBgn0015240	Hr96	4	0.034080681	0.727586607	0.093681441	0.93126824
ID100004139803041800	CG12101-RA	FBgn0015245	Hsp60	4	0.136351506	0.041568175	6.560379725	0.007202766
ID100003272902031701	CG8293-RA	FBgn0015247	Iap2	4	0.136307996	0.123640041	2.204916694	0.114644193
ID100003872803040710	CG5330-RA	FBgn0015268	Nap1	4	-0.082104835	0.175054992	-0.938046203	0.417421259
ID100003274100030319	CG8318-RC	FBgn0015269	Nf1	4	-0.022902169	0.519274955	-0.088208255	0.935269507
ID100003765203090608	CG3041-RA	FBgn0015270	Orc2	4	-0.413835095	0.296963025	-2.787115304	0.068583204
ID100003739202010112	CG7833-RA	FBgn0015271	Orc5	4	-0.313569822	0.510974324	-1.227340817	0.307221077
ID100003208402081200	CG5373-RA	FBgn0015277	Pi3K59F	4	-0.100994256	0.153544315	-1.315506289	0.279843463
ID100003225003011513	CG11621-RA	FBgn0015278	Pi3K68D	4	0.154252717	0.258328925	1.194234963	0.318202918
ID100003785000080516	CG11621-RB	FBgn0015278	Pi3K68D	4	-0.03312527	0.24421084	-0.271284188	0.803768668
ID100004499902031216	CG4141-RA	FBgn0015279	Pi3K92E	4	-0.102793091	0.099550614	-2.065142286	0.130849427
ID100003804003010211	CG5289-RA	FBgn0015282	Pros26.4	4	-0.132001958	0.168150502	-1.570045364	0.214427221
ID100004169700060904	CG7619-RA	FBgn0015283	Pros54	4	-0.060310977	0.558367238	-0.216026201	0.842822156
ID100003775700030516	CG2849-RA	FBgn0015286	Rala	4	0.138150403	0.600598952	0.460042105	0.676779185
ID100003898000041315	CG14999-RA	FBgn0015287	RfC40	4	-0.394604779	0.965630777	-0.817299507	0.473626414
ID100004370901020518	CG7434-RA	FBgn0015288	RpL22	4	0.039330199	0.430732895	0.1826199	0.866740218
ID100004346002091412	CG18247-RA	FBgn0015295	shark	4	-0.192231937	0.103155169	-3.727044198	0.033643286
ID100004123600041209	CG3715-RA	FBgn0015296	Shc	4	-0.115070578	0.506760594	-0.454141776	0.68057012
ID100004504602051118	CG4457-RA	FBgn0015298	Srp19	4	-0.050235004	0.093250944	-1.077415442	0.360213406
ID100003277602050801	CG8396-RA	FBgn0015299	Ssb-c31a	4	-0.199394287	0.252250783	-1.580921055	0.212033078
ID100004283502101002	CG13591-RA	FBgn0015300	Ssl	4	-0.086931128	0.086441282	-2.011333611	0.137805577
ID100004526901031606	CG9564-RA	FBgn0015316	Try29F	4	0.225882421	0.216476838	2.086896904	0.1281558
ID100003259003041812	CG6720-RA	FBgn0015320	UbcD2	4	-0.042415529	0.333861401	-0.254090645	0.815845589
ID100003272200051711	CG8284-RA	FBgn0015321	UbcD4	4	-0.064502955	0.630354614	-0.20465609	0.850939149
ID100003392702071303	CG12345-RB	FBgn0015323	VAChT	4	0.143545656	0.068028149	4.220184094	0.024321176
ID100003392602091303	CG12345-RA	FBgn0015323	VAChT	4	0.208431058	0.015747937	26.47090369	0.000118287
ID100003601303101206	CG32848-RA	FBgn0015323	VAChT	4	0.249016168	0.309272221	1.610336466	0.205705724
ID100003862200000710	CG1088-RA	FBgn0015324	Vha26	4	0.17337908	0.453874241	0.763996124	0.500461501
ID100003475800000218	CG14637-RA	FBgn0015331	abs	4	0.049797328	0.542296482	0.183653518	0.865997108
ID100003115500071813	CG15865-RA	FBgn0015336	CG15865	4	0.150257907	0.095884541	3.134142484	0.051898531
ID100003662900020910	CG5861-RA	FBgn0015338	CG5861	4	-0.002495812	0.467727166	-0.010672084	0.992155094
ID100003950801051116	CG10349-RB	FBgn0015350	CG10349	4	0.011738429	0.161099055	0.145729335	0.893375976
ID100003950701071116	CG10349-RA	FBgn0015350	CG10349	4	-0.025152507	0.097748146	-0.514639069	0.642320127
ID100004055502101413	CG14906-RA	FBgn0015351	CG14906	4	-0.060657927	0.234974008	-0.516294777	0.641293006
ID100003378303070404	CG2034-RA	FBgn0015359	CG2034	4	-0.069073579	0.432218352	-0.319623537	0.770218737
ID100004184001090601	CG32300-RB	FBgn0015360	oxt	4	-0.128231719	0.183338138	-1.398854828	0.256315492
ID100004337001091006	CG11798-RB	FBgn0015371	chn	4	-0.177645721	0.261619379	-1.358047109	0.267560305
ID100004007502110500	CG3870-RA	FBgn0015372	chrw	4	-0.071632434	0.178635228	-0.801996724	0.481202799
ID100004291901101002	CG4443-RA	FBgn0015374	crl	4	-0.164871434	0.217405959	-1.516714954	0.226609801
ID100003199202011200	CG33122-RA	FBgn0015376	cutlet	4	-0.197060949	0.189022029	-2.085058027	0.128380921
ID100004391102071810	CG17051-RA	FBgn0015379	dod	4	-0.140252249	0.079310058	-3.536808626	0.038451362
ID100003646401091008	CG17348-RA	FBgn0015380	drl	4	-0.197402338	0.271375844	-1.454826157	0.241711481
ID100004413003011814	CG9019-RA	FBgn0015381	dsf	4	-0.08752279	0.330166778	-0.530173211	0.632725922
ID100003159702111311	CG11397-RA	FBgn0015391	glu	4	-0.257584659	0.331471277	-1.554189926	0.217971634
ID100003790301101409	CG3949-RA	FBgn0015393	hoip	4	-0.260698505	0.218556323	-2.385641385	0.09712221
ID100003533601091114	CG4029-RA	FBgn0015396	jumu	4	-0.373209943	0.269643781	-2.768170223	0.069674866
ID100003162902071703	CG12283-RA	FBgn0015399	kek1	4	0.102349192	0.156994859	1.303854052	0.283310768
ID100003582502031206	CG4977-RA	FBgn0015400	kek2	4	0.105794713	0.178130442	1.187834176	0.320371939
ID100003167602081011	CG2899-RA	FBgn0015402	ksr	4	-0.0048457	0.248117555	-0.039059711	0.971296734
ID100003979301100100	CG8014-RA	FBgn0015477	Rme-8	4	-0.199755413	0.134577183	-2.968637162	0.059132697
ID100003561103101104	CG1877-RC	FBgn0015509	lin19	4	0.065437647	0.251559138	0.520256569	0.638839668
ID100003952203011116	CG10379-RA	FBgn0015513	mbc	4	0.000964142	0.152020154	0.012684401	0.990675964
ID100003889302111315	CG2302-RA	FBgn0015519	nAcRalpha-7E	4	0.005548862	0.230126636	0.048224424	0.964568283
ID100004045502071010	CG10328-RA	FBgn0015520	nonA-l	4	-0.046999301	0.227867699	-0.412513938	0.707670516
ID100003128000080015	CG2986-RD	FBgn0015521	oho23B	4	-0.204283467	0.373526078	-1.093811006	0.354000868
ID100003758501111618	CG2986-RC	FBgn0015521	oho23B	4	-0.338929347	0.601789742	-1.126404533	0.341962268
ID100003939400040408	CG14489-RA	FBgn0015522	olf186-M	4	0.005420625	0.62363819	0.017383877	0.98722188
ID100003405303061611	CG10036-RB	FBgn0015524	otp	4	-0.29218644	0.596241584	-0.980094138	0.399315417
ID100003527003081201	CG1685-RA	FBgn0015527	pen	4	-0.01812512	0.249707512	-0.145170803	0.893780826
ID100003102203080313	CG5518-RA	FBgn0015541	sda	4	0.205969205	0.187609832	2.195718664	0.11563389
ID100004398402040705	CG7951-RA	FBgn0015542	sima	4	0.08868089	0.112290802	1.579486268	0.212347217
ID100003248400001812	CR32905-RA	FBgn0015543	snoRNA:Me28S-A1322	4	-0.071455773	0.055456622	-2.576996921	0.081993225
ID100004282700021002	CG13570-RA	FBgn0015544	spag	4	-0.177129985	0.591439914	-0.598978801	0.591399871
ID100004434802081214	CG4215-RB	FBgn0015546	spel1	4	-0.191533527	0.440327887	-0.869958651	0.448337752
ID100003730400090016	CG7659-RA	FBgn0015550	tap	4	-0.0326269	0.393220759	-0.165946989	0.878751919
ID100003928202010111	CG10387-RA	FBgn0015553	tos	4	-0.392773454	0.628187706	-1.250497106	0.299771519
ID100004384702031417	CG1693-RB	FBgn0015558	tty	4	-0.155622702	0.258763923	-1.202816065	0.315318472
ID100004384602051417	CG1693-RA	FBgn0015558	tty	4	-0.009388652	0.131149978	-0.143174283	0.895228349
ID100003117502031001	CG1650-RA	FBgn0015561	unpg	4	-0.146764473	0.132069158	-2.222539699	0.112776264
ID100003255101100911	CG6657-RB	FBgn0015562	veg	4	-0.213511091	0.213348664	-2.001522643	0.139120561
ID100003167702061011	CG2913-RA	FBgn0015565	yin	4	-0.483855415	1.172537818	-0.825313107	0.469699848
ID100004437002000119	CG4260-RA	FBgn0015567	alpha-Adaptin	4	-0.108132577	0.114660925	-1.886127759	0.155748951
ID100004044900071413	CG1031-RA	FBgn0015568	alpha-Est1	4	0.013215527	0.221721645	0.119208271	0.912644936
ID100004218503020805	CG1131-RA	FBgn0015569	alpha-Est10	4	0.076356031	0.252963485	0.603692123	0.5886404
ID100003892202011613	CG2505-RA	FBgn0015570	alpha-Est2	4	0.119438526	0.233266956	1.02405011	0.381176676
ID100004248301060606	CG1257-RA	FBgn0015571	alpha-Est3	4	0.048824021	0.257328263	0.379468781	0.729607938
ID100003859500060409	CG1082-RA	FBgn0015572	alpha-Est4	4	0.089751806	0.467615172	0.383870375	0.726665042
ID100003862500060509	CG1089-RA	FBgn0015573	alpha-Est5	4	0.10160639	0.495863742	0.409815767	0.709447982
ID100003353300030009	CG1108-RA	FBgn0015574	alpha-Est6	4	0.213899921	0.252176025	1.696433435	0.188372205
ID100004209801080905	CG1112-RA	FBgn0015575	alpha-Est7	4	0.008540256	0.146477179	0.116608694	0.914538309
ID100003158600091311	CG1121-RA	FBgn0015576	alpha-Est8	4	-0.036093807	0.318600053	-0.226577535	0.83531303
ID100004216901100805	CG1128-RA	FBgn0015577	alpha-Est9	4	0.020088041	0.40670879	0.098783411	0.927540809
ID100003136603041001	CG12390-RA	FBgn0015582	dare	4	-0.044264454	0.025385041	-3.487444004	0.039840299
ID100003702000001614	CG17797-RA	FBgn0015583	Acp29AB	4	0.074963603	0.535379197	0.280039283	0.797646832
ID100004373701071412	CG8622-RA	FBgn0015584	Acp53Ea	4	-0.051987343	0.129564783	-0.802491881	0.480956039
ID100003861302060918	CG10852-RA	FBgn0015585	Acp63F	4	-0.012042226	0.172087763	-0.139954473	0.897563938
ID100004004400011505	CG3801-RA	FBgn0015586	Acp76A	4	-0.057135591	0.216318395	-0.528254576	0.633905751
ID100003470600081700	CG1451-RA	FBgn0015589	Apc	4	0.042312579	0.265894767	0.318265605	0.771152557
ID100003487103020217	CG13633-RA	FBgn0015591	Ast	4	0.153788853	0.183978761	1.671810939	0.193154849
ID100004532001091118	CG9660-RA	FBgn0015600	toc	4	0.001563186	0.263577807	0.011861285	0.991280981
ID100003432900061302	CG10159-RA	FBgn0015602	BEAF-32	4	-0.058415991	0.585064842	-0.199690657	0.854491793
ID100003615500030017	CG7100-RE	FBgn0015609	CadN	4	0.065562575	0.43676487	0.300219086	0.783611492
ID100003799701030704	CG4236-RA	FBgn0015610	Caf1	4	-0.020786862	0.504633877	-0.082383934	0.939530298
ID100004213503061403	CG11217-RA	FBgn0015614	CanB2	4	0.011495768	0.12137389	0.189427369	0.861849502
ID100004030401090818	CG9802-RB	FBgn0015615	Cap	4	-0.33885639	0.210654214	-3.217181213	0.048688753
ID100003631700020800	CG3319-RA	FBgn0015617	Cdk7	4	-0.121494205	0.423383197	-0.573920766	0.606225774
ID100003941401001116	CG10572-RA	FBgn0015618	Cdk8	4	-0.251596292	0.101500044	-4.957560251	0.015756071
ID100004189703030909	CG3642-RA	FBgn0015621	Clp	4	-0.160024647	0.311210108	-1.02840263	0.379423806
ID100004343503111515	CG11958-RB	FBgn0015622	Cnx99A	4	-0.063957225	0.147493481	-0.867254939	0.449606728
ID100003222903070004	CG11567-RA	FBgn0015623	Cpr	4	0.067580206	0.168347606	0.802865065	0.480770135
ID100003266601090115	CG15319-RB	FBgn0015624	nej	4	-0.254666993	0.199161489	-2.55739194	0.083403442
ID100003233000091718	CG5814-RA	FBgn0015625	CycB3	4	-0.317567903	0.317443736	-2.000782292	0.139220391
ID100003155602091616	CG10578-RA	FBgn0015657	DnaJ-1	4	-0.168509624	0.136500844	-2.468990213	0.09014512
[truncated: 12,571 more rows]
