# Supplementary material for: Neighbourhood Continuity Is Not Required for Correct Testis Gene Expression in Drosophila
Source: PLoS Biol. 2010 Nov 30;8(11):e1000552. doi: 10.1371/journal.pbio.1000552 (PMC2994658; doi:10.1371/journal.pbio.1000552)
Supplement: Table S5 — Significant gene expression changes. For each inversion the average log 2 ratio and p values for genes with significant expression changes are listed (>1.5-fold change, p<0.01). (0.01 MB TXT) [file pbio.1000552.s014.txt]

Ein101/Y v cis Male				Ein103/Y v cis Male				Ein133/133 v Cis Male				Ein133/133 v Cis Testes				EIn133/135 v Cis Male				EIn136/136 v Cis Male				Ein137/137 v Cis Male				EIn138/138 v Cis Male				EIn136/137 v Cis Male				EIn137/138 v Cis Male				EIn103/EIn103 v Cis Embryo		
FlyBase_gene	AvM	p		FlyBase_gene	AvM	p		FlyBase_gene	AvM	p		FlyBase_gene	x	p		FlyBase_gene	AvM	p		FlyBase_gene	AvM	p		FlyBase_gene	AvM	p		FlyBase_gene	AvM	p		FlyBase_gene	AvM	p		FlyBase_gene	AvM	p		FlyBase_gene	AvM	p
LvpH	2.96	1.43E-03		LvpH	3.13	4.82E-04		Obp99b	1.89	1.20E-03		CG8006	1.78	8.30E-05		CG6004	1.23	4.85E-03		betaTry	1.26	1.14E-03		CR32864	1.18	9.29E-03		LysP	1.28	1.30E-03		GM130	1.3	2.42E-03		CG6295	2.28	3.82E-03		CG14715	0.96	3.81E-03
CG30360	2.66	1.36E-03		CG15043	2.71	5.28E-03		CG15263	1.04	3.41E-03		CG16772	1.47	3.88E-03		CG12726	1.19	1.04E-03		GM130	1.02	3.05E-04		Asator	0.66	8.71E-03		RFeSP	0.92	5.83E-03		retinophilin	1.18	2.07E-04		Jon99Ci	2.18	2.17E-03		CR30029	0.92	6.86E-03
CG12374	2.55	2.56E-04		CG30360	2.56	1.51E-03		CG9672	1.02	8.93E-03		CG14897	0.97	6.95E-03		CG14460	1.14	8.49E-03		Peritrophin-15a	0.92	9.74E-04		CG11505	0.65	8.62E-03		Obp56a	0.89	8.59E-03		CG32006	1.05	6.65E-05		CG13095	2.12	8.69E-03		Ant2	0.76	9.50E-04
CG9978	2.37	6.21E-03		CG18180	2.53	2.71E-03		CG31148	0.89	8.51E-03		kl-3	0.77	9.83E-03		CG11892	1.08	4.32E-03		vih	0.85	4.29E-04		CG10824	-0.64	8.79E-03		Lcp1	0.65	5.44E-03		egl	0.88	6.59E-03		CG14125	1.72	6.57E-03		Cyp304a1	0.72	4.40E-03
Jon99Ci	2.36	3.15E-03		Jon99Ci	2.33	8.07E-04		CG15281	0.82	5.78E-03		CG6404	0.66	1.47E-03		Mst77F	0.95	1.61E-03		alphaTry	0.78	6.06E-03		CG11796	-0.86	3.02E-03		ttv	-0.64	2.04E-03		CG5789	0.84	8.33E-04		CG6277	1.64	7.35E-03		CG3457	0.66	7.61E-03
CG15043	2.29	9.05E-04		CG5804	2.22	4.70E-03		mib1	0.78	4.08E-03		Cp15	0.65	7.06E-03		CG8129	0.82	5.51E-03		egl	0.77	3.97E-04		PGRP-SD	-0.92	5.83E-03		CG15094	-0.75	6.72E-03		CG30281	0.76	4.10E-03		Jon74E	1.54	4.41E-03		CG16727	0.65	7.63E-03
CG8997	2.23	3.65E-03		CG11909	2.07	1.95E-03		CG16727	0.78	5.99E-04		Kap-alpha1	0.63	8.10E-03		CG32119	0.81	5.81E-04		CG16971	-0.72	3.09E-03		CG7299	-0.97	1.22E-03		w	-0.79	5.38E-04		Cyp6d2	0.72	6.99E-03		LysP	1.46	2.98E-04		CG30197	0.61	7.50E-03
CG7916	2.19	2.40E-03		CG18594	2.07	2.31E-03		CG10824	0.73	8.12E-03		CG5732	0.61	3.02E-03		CG3309	0.76	4.97E-03		trk	-0.73	3.46E-05		CG9463	-1.18	3.63E-03		CG12158	-0.82	3.16E-03		NijA	-0.65	6.42E-04		CG18179	1.27	8.39E-03		Syn	-0.61	7.67E-03
CG6640	2.18	9.15E-03		CG4377	2.07	3.51E-03		vih	0.71	3.63E-03		eIF3-S10	0.6	3.98E-03		CG33173	0.72	4.87E-03		CG9825	-0.77	6.44E-04		CG8329	-2.31	9.69E-04		CG13946	-0.83	2.38E-03		CG14151	-0.69	2.11E-03		CG3868	1.23	8.72E-03		mtTFB1	-0.62	3.72E-03
CG11669	2.05	6.51E-03		Jon25Bii	2.07	6.81E-04		CG15155	0.7	5.20E-03		CG6640	-0.67	1.77E-03		RfaBp	0.72	5.40E-03		CG15133	-0.77	8.45E-04		Jon25Bii	-2.41	6.57E-03		CG30110	-0.83	6.10E-03		CG13512	-0.74	4.34E-03		betaTry	1.21	2.90E-03		BobA	-0.62	8.45E-03
CG4377	2.01	1.98E-03		CG4363	2.02	1.50E-03		CG1139	0.68	6.90E-03		CR32892	-0.73	5.38E-03		CG2955	0.7	3.67E-03		CG32835	-0.83	7.27E-04		CG9676	-2.63	7.92E-04		GstE5	-0.97	8.16E-03		CG9825	-0.74	7.37E-04		CG16996	1.17	4.16E-03		CG6908	-0.71	3.59E-03
CG4363	2.01	2.78E-03		Jon65Aiii	2.02	2.36E-03		Cyp6g1	0.68	9.60E-03		CG13231	-0.75	9.20E-03		e(y)1	0.68	3.74E-03		CG32388	-0.9	8.79E-03						CG10112	-1.35	1.14E-03		Oatp58Db	-0.93	3.15E-03		CG13324	1.08	8.12E-03		CG6910	-1.76	5.52E-03
CG32368	1.94	8.11E-03		Jon65Aiv	2.01	2.77E-04		GstE9	0.66	5.79E-04		AttC	-0.82	3.39E-03		CG5208	0.65	7.65E-03		CG30175	-1	1.25E-03						GM130	-1.48	8.82E-03		Syt7	-1.18	2.64E-04		CG33109	1.07	2.84E-03		CG32237	-2.15	1.36E-03
CG13335	1.94	3.48E-03		CG12374	1.98	4.17E-04		CG13309	0.65	7.33E-03		CG14179	-0.91	3.59E-03		CG15155	0.64	2.10E-03		CR32868	-1.05	6.91E-03						CG30456	-1.83	3.77E-03						alphaTry	1.06	4.00E-03				
CG8690	1.9	3.38E-03		CG32950	1.97	5.12E-03		CG9512	0.65	6.21E-03		CG30080	-0.95	8.91E-03		CG4631	0.64	9.19E-03		CG6393	-1.09	7.39E-04						CG13905	-1.83	3.68E-03						CG17752	1.05	9.93E-03
CG12057	1.89	1.45E-03		CG8690	1.97	4.90E-03		CG32687	0.64	1.68E-03		CG10361	-1.04	2.72E-03		CG2947	0.62	4.33E-03		CR31625	-1.14	1.49E-03						tun	-4.51	6.98E-04						Rh6	1.05	4.63E-03
CG15263	1.88	8.30E-03		CG7542	1.92	1.09E-03		CG32551	0.63	6.20E-03		CR32910	-1.08	2.32E-03		CG17752	0.62	6.20E-03		cni	-1.21	7.14E-04														Rh5	0.98	1.48E-03
CG10472	1.82	6.81E-03		CG31086	1.87	3.80E-03		Reg-2	0.61	1.38E-03		CG18001	-1.15	3.63E-04		eIF-4a	0.61	7.79E-03		CR30066	-1.3	7.23E-04														CG8952	0.96	5.45E-03
CG9468	1.79	1.12E-03		Lsp2	1.86	3.72E-03		CG7299	-0.6	5.41E-03		CG7076	-1.67	4.05E-03		CG30033	-0.6	2.72E-04		CR33363	-1.33	2.07E-03														CG10233	0.93	3.19E-03
CG7542	1.78	8.67E-03		CG13323	1.78	4.72E-03		Jon66Ci	-0.78	1.01E-04		CG5789	-1.88	7.09E-04		CG14715	-0.62	9.38E-04		Obp99b	-1.43	1.77E-03														ninaC	0.93	6.19E-03
LysX	1.71	2.59E-03		CG11669	1.78	1.74E-03		CG10477	-0.83	1.91E-03						Acp53Ea	-0.62	4.56E-03		CG40323	-1.53	5.55E-04														CG31343	0.92	6.50E-03
CG14125	1.7	1.50E-03		CG8628	1.73	4.86E-03		CG14777	-0.85	3.36E-03						CheA7a	-0.62	6.05E-03		CR30024	-1.62	2.58E-04														CG5767	0.91	8.04E-03
Arr1	1.7	9.26E-03		CG13321	1.71	9.68E-03		epsilonTry	-0.86	5.21E-03						CG15649	-0.63	3.28E-04		CG40373	-1.62	3.55E-03														CG7953	0.91	8.72E-03
CG6295	1.68	4.11E-03		CG16775	1.69	4.11E-03		CG11211	-0.89	6.45E-03						CG11112	-0.63	3.25E-03		CG40166	-1.65	8.56E-04														CG13260	0.89	4.16E-03
CG5107	1.61	5.48E-04		gammaTry	1.62	2.06E-04		Jon74E	-1.02	1.23E-04						CG31659	-0.65	9.63E-03		CG5958	-1.83	2.79E-03														CG30160	0.87	5.03E-03
LvpL	1.58	4.17E-03		CG6640	1.58	7.85E-03		BEST:GH10831	-1.08	7.21E-03						CG17575	-0.65	5.40E-03																		CG15055	0.85	2.16E-03
CG13095	1.55	4.80E-04		CG10911	1.57	3.30E-03		CG8329	-1.34	2.39E-03						Pbprp5	-0.65	6.62E-04																		CG16749	0.84	7.76E-03
CG33346	1.54	2.69E-04		epsilonTry	1.57	3.50E-04		CG12374	-1.36	7.38E-03						toe	-0.65	1.73E-03																		CG16826	0.83	8.04E-03
CG5767	1.51	2.55E-03		CG13059	1.46	4.63E-04		CG9676	-1.67	9.11E-03						CG14419	-0.66	2.11E-03																		CG31106	0.82	5.71E-03
CG5804	1.48	6.11E-03		Tsp42Eb	1.44	4.25E-03		CG5789	-2.48	3.98E-04						Obp49a	-0.66	7.31E-03																		CG4653	0.81	7.99E-03
CG33127	1.48	1.59E-03		CG30160	1.43	8.36E-03										CG3640	-0.7	4.30E-03																		CG3734	0.78	7.76E-04
Jon65Aiv	1.48	2.19E-03		CG5767	1.42	7.37E-03										CG32523	-0.7	1.49E-03																		CG9682	0.76	1.23E-03
Cyp6a23	1.44	4.94E-04		CG5107	1.4	1.46E-03										CG6290	-0.7	9.09E-03																		CG16727	0.75	3.85E-04
CG16775	1.41	5.29E-03		CG3309	1.39	6.70E-03										CG15116	-0.72	8.45E-03																		Lcp1	0.74	5.08E-03
CG13704	1.41	1.96E-03		CG10477	1.38	1.97E-03										CG12310	-0.72	1.87E-03																		CG15018	0.74	7.99E-03
CG31104	1.4	3.38E-03		CG5399	1.36	8.56E-04										Acp70A	-0.73	3.20E-04																		CG31233	0.73	7.95E-03
Jon74E	1.39	9.63E-03		CG9119	1.36	5.75E-03										Pbprp2	-0.76	5.14E-03																		CG2556	0.73	6.21E-05
CG10910	1.37	2.96E-03		CG9978	1.35	9.44E-03										Pbprp3	-0.76	5.97E-04																		CG1961	0.72	7.76E-03
kappaTry	1.34	2.58E-03		Cyp6a23	1.32	4.27E-03										Mst57Dc	-0.77	8.60E-03																		CG8093	0.71	3.23E-03
CG8093	1.33	1.93E-03		CG31901	1.31	5.95E-03										LysB	-0.77	2.99E-03																		Amyrel	0.71	1.26E-03
CG15255	1.32	5.13E-03		alphaTry	1.3	1.73E-03										Obp51a	-0.78	5.04E-03																		CG31198	0.7	2.33E-03
CG16749	1.32	5.48E-03		CG14125	1.3	2.84E-05										Kr-h1	-0.78	2.45E-03																		CG18268	0.67	1.59E-03
CG3868	1.32	9.05E-03		CG13704	1.29	2.01E-03										Cyp4d21	-0.84	3.28E-04																		CG40305	0.66	7.39E-03
CG13059	1.31	6.05E-03		CG3884	1.28	6.93E-03										Os-E	-0.88	3.72E-03																		CG9673	0.62	8.28E-03
Myo61F	1.3	5.04E-04		CG6295	1.26	5.10E-04										Pbprp1	-0.88	4.85E-03																		CG5096	0.6	6.53E-03
CG8834	1.3	3.05E-03		CG3868	1.24	4.88E-03										CG11368	-0.95	1.81E-03																		CG7299	-0.62	6.30E-03
CG7953	1.29	9.90E-03		CG16986	1.24	9.55E-03										Cyp313a1	-0.95	5.70E-03																		GM130	-0.73	3.11E-03
CG13321	1.27	8.01E-03		Myo61F	1.23	3.54E-03										CG5789	-0.98	1.07E-03																		CG30456	-0.99	4.99E-03
LvpD	1.27	6.37E-03		yip7	1.23	2.00E-03										CG14277	-1.18	4.20E-03																				
CG5096	1.25	4.14E-03		LvpD	1.21	6.14E-03										CG7829	-1.19	1.04E-03																				
CG9466	1.24	4.71E-03		CG6484	1.2	7.69E-03										BEST:GH10831	-1.37	2.06E-03																				
CG30160	1.22	5.04E-03		CG14292	1.15	9.04E-03										CG7299	-1.4	5.62E-03																				
lambdaTry	1.2	2.67E-04		CG15422	1.15	4.15E-03										CG11211	-1.41	4.14E-03																				
Dat	1.2	2.30E-03		smp-30	1.14	1.05E-03										CG12158	-1.54	5.41E-05																				
Jon65Aiii	1.19	5.89E-03		Jon74E	1.13	4.59E-03										CG3088	-2.13	6.07E-04																				
CG13323	1.19	4.40E-03		Def	1.12	4.57E-04										CG8329	-2.52	2.39E-03																				
CG15422	1.18	6.27E-03		kappaTry	1.11	5.05E-03										CG9676	-2.6	3.29E-03																				
CG16997	1.18	7.86E-04		CG31758	1.11	4.09E-03																																
CG4653	1.17	5.92E-03		CG11878	1.11	9.96E-03																																
CG13324	1.15	4.42E-03		CG9914	1.1	8.59E-03																																
CG9673	1.12	4.68E-03		CG15263	1.1	9.42E-03																																
CG10116	1.11	2.23E-03		MtnC	1.08	2.24E-03																																
Cyp9f2	1.11	1.13E-03		Lcp65Aa	1.08	2.70E-03
CG17224	1.1	2.02E-03		CG17374	1.08	3.14E-03
MtnD	1.1	5.62E-03		CG13095	1.08	2.25E-03
CG31004	1.08	2.90E-03		CG13309	1.06	5.73E-03
CG18594	1.07	8.74E-03		Lsp1beta	1.05	2.04E-03
CG3987	1.07	5.86E-03		Jon99Ciii	1.05	3.33E-03
CG16986	1.07	2.48E-03		CG4653	1.04	6.40E-03
CG13492	1.05	5.19E-03		CG5096	1.03	9.12E-03
CG16996	1.05	5.05E-03		CG31313	1.03	5.94E-03
CG3884	1.05	1.16E-03		CG18547	1.02	7.46E-03
CG3734	1.04	3.61E-03		CG12505	1.01	4.95E-03
Tsp42Eb	1.02	7.22E-03		CG9509	0.97	1.51E-03
CG12780	1.01	5.85E-03		CG16996	0.96	3.60E-03
CG31198	1	5.43E-03		Rh3	0.96	4.33E-03
CG31233	0.99	1.42E-03		CG16904	0.95	4.83E-03
CG2556	0.98	4.51E-03		CG32656	0.95	4.49E-04
CG15784	0.96	5.10E-03		CG31305	0.93	5.84E-03
Rh6	0.96	3.77E-03		CG18522	0.91	5.53E-03
CG31343	0.95	2.10E-03		CG16997	0.9	5.10E-03
CG9675	0.94	1.94E-04		CG31104	0.89	7.29E-03
CG8952	0.91	1.34E-03		CG2556	0.86	1.45E-03
Jon99Fii	0.9	7.21E-03		CG3344	0.85	1.11E-03
CG7882	0.9	2.36E-04		CG11892	0.85	4.12E-03
Ser8	0.89	4.78E-03		CG31233	0.85	1.71E-03
CG33109	0.89	5.45E-03		CG18493	0.83	9.43E-03
Mipp1	0.87	1.78E-03		CG8093	0.82	8.31E-03
Tsp29Fa	0.85	1.08E-03		CG13492	0.82	9.82E-03
CG1961	0.84	5.01E-03		CG10116	0.82	7.20E-03
CG7635	0.83	7.62E-03		CG11089	0.81	4.09E-03
ninaE	0.82	8.00E-04		CG12780	0.8	6.42E-03
CG9380	0.82	7.11E-03		Tsp29Fa	0.79	8.87E-03
CG4784	0.82	5.47E-03		CG14872	0.79	5.28E-03
Rh5	0.81	4.38E-03		CG18179	0.79	9.40E-03
CG8773	0.81	1.32E-03		Dat	0.78	7.76E-03
CG15018	0.81	3.81E-03		CG6981	0.77	9.50E-03
CG10562	0.81	2.08E-03		CG10467	0.77	3.48E-03
CG12505	0.8	5.30E-03		CG13091	0.76	1.60E-03
Pdh	0.8	7.78E-03		decay	0.76	7.32E-03
decay	0.8	1.94E-03		CG12825	0.76	7.84E-03
CG7567	0.79	5.13E-03		CG8036	0.76	8.49E-03
CG3106	0.79	5.01E-03		CG8952	0.75	1.05E-03
Ance	0.78	3.12E-03		CG13504	0.75	4.50E-04
VhaPPA1-1	0.78	3.36E-05		CG9380	0.74	9.48E-03
GstE7	0.78	6.77E-03		CG12030	0.74	7.57E-03
CG16985	0.78	1.75E-03		CG33109	0.73	7.61E-05
CG10592	0.77	1.89E-03		CG14460	0.71	3.46E-04
Vha68-2	0.77	5.25E-03		CG18404	0.7	1.03E-03
CG12825	0.77	9.45E-03		CG3011	0.7	9.91E-03
CG14500	0.76	9.05E-03		CG6084	0.7	7.48E-03
CG1809	0.75	4.29E-03		CG17597	0.7	9.83E-03
CG31300	0.75	6.25E-03		CG6767	0.7	5.65E-03
CG17597	0.73	1.79E-03		CG3603	0.68	1.96E-03
CG2930	0.73	9.14E-03		Ance	0.68	8.22E-03
CG12602	0.73	6.90E-04		CG4734	0.67	2.56E-03
CG32656	0.72	1.25E-03		CG3270	0.67	4.22E-03
CG1246	0.72	5.61E-03		CG7874	0.66	3.25E-03
Tsp2A	0.71	3.12E-03		Cyp9b2	0.65	8.02E-03
CG5150	0.68	2.71E-03		RfaBp	0.64	5.24E-04
CG6981	0.68	7.31E-03		CG15155	0.64	1.09E-03
CG18179	0.67	5.12E-03		CG10233	0.64	6.28E-03
CG31087	0.66	1.60E-03		Tsp29Fb	0.64	8.86E-03
Tsp42Eq	0.66	4.59E-03		CG3168	0.63	4.12E-03
Jon25Biii	0.66	8.35E-03		CG32633	0.63	3.20E-03
CG15152	0.65	3.37E-03		CG2930	0.63	9.26E-04
CG3814	0.65	7.05E-03		CG32444	0.63	7.29E-03
CG8112	0.64	2.19E-05		CG33254	0.63	5.39E-03
Vha100-2	0.63	2.12E-03		CG15261	0.63	7.33E-03
CG3884	0.63	7.26E-03		CG10863	0.62	7.02E-03
Ag5r2	0.62	2.71E-03		CG11151	0.62	9.76E-03
Takl1	0.62	9.63E-03		GlyP	0.61	4.46E-03
CG12813	0.61	9.22E-03		unc-115	-0.63	1.46E-03
CG31974	0.61	8.35E-03		RhoGAP88C	-0.64	1.44E-03
trk	-0.6	1.86E-03		CG40166	-1.15	7.41E-03
Acp70A	-0.61	6.82E-03		CG40323	-1.27	7.76E-03
mge	-0.62	9.30E-06		CG40373	-1.48	7.59E-03
dro5	-0.63	8.96E-04		CG40322	-1.57	9.18E-03
CG18284	-0.63	7.44E-03				
TpnC25D	-0.64	2.62E-03				
CG15649	-0.65	1.74E-03				
msopa	-0.67	2.11E-05				
Cyp4d21	-0.68	4.18E-03
CG30427	-0.68	8.33E-03
Mst57Dc	-0.68	3.74E-03
CG31883	-0.68	1.56E-03
cni	-0.68	7.20E-03
Prm	-0.7	8.58E-03
Act57B	-0.74	8.77E-04
Acp53Ea	-0.74	9.04E-04
Acp63F	-0.74	4.03E-03
Tm1	-0.77	5.63E-03
CG18301	-0.79	4.42E-03
CheA75a	-0.8	1.50E-03
Peb	-0.82	1.37E-03
CG5494	-0.82	1.25E-03
CG14974	-0.85	2.70E-03
CR30066	-0.85	3.70E-03
CG10657	-0.86	2.02E-03
CheA7a	-0.86	6.33E-03
CG8708	-0.87	4.52E-04
Dup99B	-0.87	3.69E-03
CG12158	-0.94	4.68E-04
Act79B	-1.04	8.10E-03
Pepck	-1.05	2.05E-03
Obp19b	-1.05	1.16E-03
CR30024	-1.13	6.34E-03
CG13428	-1.21	2.29E-03
Tm2	-1.38	1.27E-03
CG7203	-1.54	1.34E-03
CR32864	-1.56	4.20E-04
CG7214	-1.92	3.85E-04
CG40323	-2.26	5.02E-04
CG40166	-2.36	5.20E-04
CG40373	-2.77	6.38E-05
CG40322	-2.86	1.59E-04
