# Supplementary material for: Neighbourhood Continuity Is Not Required for Correct Testis Gene Expression in Drosophila
Source: PLoS Biol. 2010 Nov 30;8(11):e1000552. doi: 10.1371/journal.pbio.1000552 (PMC2994658; doi:10.1371/journal.pbio.1000552)
Supplement: Table S6 — Primer sequences for RealTime PCR probes. The cytological location and sequence of PCR primer pairs and product size for RealTime PCR are listed. (0.00 MB TXT) [file pbio.1000552.s015.txt]

Gene_ID	Gene_Name	Cytological_location	forward_primer_sequence	reverse_primer_sequence	product(bp)
CG9894	CG9894	23A1	GCAAAGGAATCCGTGAAAGG	CCGGAACCGTCATCATTATC	233
CG2862	CG2862	23A5	TGCAGTGCTAGAATGGCAAG	GCATGAGATGTCCCAGCAG	247
CG4767	Tektin-A	35D5	GGTACAGCCCAAATGAATGG	TGGATATCTCATCGGCCATC	240
CG13245	CG13245	35E1	GTAGGCCTTGGGAACTGTTG	AGGGCGTGGGTATAAAGTCC	219
CG4894	Ca-alpha1D	35E5-6	CATGATCCAATCGACACCAG	GCGAGTGCTCGTTAGAGAGG	236
CG4935	CG4935	35F1	TTCGTCTGCTGGACTGTGAG	GCTTGGGATGAGTGGCTAAG	228
CG18369	CG18369	50B4-5	AACTGGAATCAAGGGGGAAC	ACAAAGACTTCCGTGCAACC	207
CG12464	CG12464	50B5-6	CGCTTGAAGATCGCTTATGG	CGGGATTCTTGTACGTTTGC	226
CG6209	CG6209	50B9	CGCCGAGAAGATTGTCTACC	TGCACTTGCCCTTTATTTCC	215
CG13340	CG13340	50C5	ACTAACCGCCAATCAGGATG	TCACAGATCGCCTTCATCAG	250
