# Supplementary material for: Neighbourhood Continuity Is Not Required for Correct Testis Gene Expression in Drosophila
Source: PLoS Biol. 2010 Nov 30;8(11):e1000552. doi: 10.1371/journal.pbio.1000552 (PMC2994658; doi:10.1371/journal.pbio.1000552)
Supplement: Table S7 — Primer sequences for DNA FISH probes. The cytological location and sequence of PCR primer pairs for generating DNA FISH probes are listed. (0.00 MB TXT) [file pbio.1000552.s016.txt]

Oligo_Name	Sequence	genomic location	product size(bp)
genomic_C-1_f	aagtgcagtgggtggcttag	9479506-9479525	2141
genomic_C-1_r	aggtcatgaaggcaccgtag	9481646-9481627
genomic_C-2_f	gctctcacgcttcgaatacc	9482275-9482294	2058
genomic_C-2_r	tgccatcttcgagatacacg	9484332-9484313
genomic_C-3_f	aactgggcaagggtaaggtc	9484643-9484662	2063
genomic_C-3_r	tcaaagccacaacaggacag	9486705-9486686
genomic_C-4_f	tttgccacctcagaataggg	9487297-9487316	2132
genomic_C-4_r	aagcgatggatttcgttctg	9489428-9489409
genomic_C-5_f	gtttccttggctcgttcttg	9489471-9489490	2007
genomic_C-5_r	tgagaaatgcagcgaacaac	9491477-9491458
genomic_C-6_f	cagacacatgcctccacaac	9492205-9492205	2116
genomic_C-6_r	acgctaatttccgtctggtg	9494320-9494301
genomic_C-7_f	ttcgcaatcacaaagagtgc	9494900-9494919	1870
genomic_C-7_r	tggcagtgcgtattgtgaag	9496769-9496750
genomic_C-8_f	ccaaatggcggagataaatg	9497052-9497071	1825
genomic_C-8_r	tatgcctcggtatcctcgac	9498876-9498857
genomic_C-9_f	aatgaagcaacggagacagg	9499544-9499563	1843
genomic_C-9_r	tggagaagactgcgagaagg	9501386-9501367
genomic_C-10_f	tttcggacggatttatttgc	9501984-9502003	1827
genomic_C-10_r	gctcgacacgagagatttcc	9503810-9503791
genomic_D-1_f	ccattacccacatcctcacc	9526878-9526897	1894
genomic_D-1_r	aaccattcgatggctcaaag	9528771-9528752
genomic_D-2_f	gagagcatttcgaggcattc	9529442-9529461	2071
genomic_D-2_r	acagcacgacgacaaatcag	9531512-9531493
genomic_D-3_f	tgggcttctgggatactttg	9532153-9532172	1942
genomic_D-3_r	gtgaatggcaaaggaagagg	9534094-9534075
genomic_D-4_f	cgagggtcatgtttcatgtg	9534246-9534265	2163
genomic_D-4_r	aagtcgtgggcatgtaaacc	9536408-9536389
genomic_D-5_f	ggtccttcagttgcctcttg	9536727-9536746	2182
genomic_D-5_r	ttcactcgaccagctgacac	9538908-9538889
genomic_D-6_f	tttggcactcgcatctattg	9539488-9539507	1959
genomic_D-6_r	acgtaccactcggactccac	9541446-9541427
genomic_D-7_f	tttcggacggaataaacgtc	9541835-9541854	2069
genomic_D-7_r	atgctcaacttgcgtgtgtc	9543903-9543884
genomic_D-8_f	cgtttcatgggcacttgtag	9544237-9544256	1880
genomic_D-8_r	aatgttgagtgcgtttgcag	9546116-9546097
genomic_D-9_f	acagcctctcacctttcacg	9547111-9547130	1814
genomic_D-9_r	tatcatcggacggctaaacc	9548924-9548905
genomic_D-10_f	ttcatagctgcatcgtttgc	9549427-9549446	2003
genomic_D-10_r	agcagtctgccatgtgtttg	9551429-9551410
