# Supplementary material for: Neighbourhood Continuity Is Not Required for Correct Testis Gene Expression in Drosophila
Source: PLoS Biol. 2010 Nov 30;8(11):e1000552. doi: 10.1371/journal.pbio.1000552 (PMC2994658; doi:10.1371/journal.pbio.1000552)
Supplement: Table S8 — Signal to noise levels. For each gene within the three testis neighbourhoods, the average VSN normalised intensity value for each replica group (Average A), the standard deviation of this measure (SD), and the signal to noise ratio were calculated. The Spot status (A, accept; R, reject; S, suspect) assigned by the Dapple spotfinder is also indicated. Generally the signal to noise measures are very high and similar irrespective of whether or not the neighbourhood is disrupted. Low S/N ratios are observed where suspect or rejected spots are identified. (0.03 MB TXT) [file pbio.1000552.s017.txt]

19F			EIn133 male (from m v f)				cis133 male (from m v f)				EIn101 and cis101				EIn103 and cis103				EIn133 and cis133				testes EIn133 and cis133				EIN133/EIn135 and cis133/cis135				EIn136 and cis136				EIn137 and cis137				EIn138 and cis138				EIn136/EIn137 and cis 136/cis137				 EIn137/EIn138 and cis137/cis138			
TargetID 	Accession 	Gene	all:spotfindStatus	average A	SD	signal/noise	all:spotfindStatus	average A	SD	signal/noise	all:spotfindStatus	average A	SD	signal/noise	all:spotfindStatus	average A	SD	signal/noise	all:spotfindStatus	average A	SD	signal/noise	all:spotfindStatus	average A	SD	signal/noise	all:spotfindStatus	average A	SD	signal/noise	all:spotfindStatus	average A	SD	signal/noise	all:spotfindStatus	average A	SD	signal/noise	all:spotfindStatus	average A	SD	signal/noise	all:spotfindStatus	average A	SD	signal/noise	all:spotfindStatus	average A	SD	signal/noise
CG15446-RA 	FBgn0031155 	CG15446 	A-R A-A A-R A-A 	5.01	0.13	37.08	A-R A-A A-R S-A 	4.04	0.33	12.34	A-A A-A A-A 	4.23	0.06	71.83	A-A A-A A-A A-A 	4.73	0.08	62.44	A-A A-A A-A A-A 	6.11	0.16	37.42	A-A A-A A-A 	8.7	0.27	31.94	A-A A-A A-A 	4.28	0.19	22.34	A-A A-A A-A A-A 	4.58	0.11	42.19	A-A A-A A-A 	4.37	0.16	26.69	A-A A-A A-A 	4.41	0.18	24.3	A-A A-A A-A A-A 	8.84	0.14	61.24	A-A A-A A-A 	4.53	0.17	27
CG1503-RA 	FBgn0031157 	CG1503 	A-A A-A A-A A-A 	4.49	0.09	49.33	A-A R-R A-A A-A 	3.22	0.75	4.3	A-A A-S A-A 	4.3	0.21	20.64	A-A A-A A-A A-A 	4.75	0.07	65.71	A-A A-A A-A A-A 	5.75	0.12	47.15	A-A A-A A-A 	8.91	0.12	71.62	A-A A-A A-A 	4.3	0.1	43.53	A-A A-A A-A A-A 	4.68	0.11	43.07	A-A A-A A-A 	4.4	0.16	27.61	A-A A-A A-A 	4.35	0.13	32.77	A-A A-A A-A A-A 	8.82	0.16	54.57	A-A A-A A-A 	4.55	0.22	21.16
CG1501-RA 	FBgn0003950 	unc 	A-A A-A A-R A-A 	2.64	0.27	9.81	A-R A-A A-A A-A 	1.5	0.36	4.2	A-A A-A A-S 	3.82	0.12	32.28	A-A R-R A-S A-A 	4.27	0.36	11.71	A-A S-A A-R A-A 	5	0.13	37.88	A-A A-A A-A 	8.17	0.04	186.78	A-A A-R A-A 	3.6	0.09	38.11	A-A A-A A-R R-R 	4.23	0.12	35.6	A-A A-S A-A 	3.87	0.12	33.29	A-R A-A A-A 	3.6	0.13	28.21	R-R A-A A-A A-A 	7.84	0.09	85.83	S-S A-A R-R 	3.84	0.29	13.35
CG15445-RA 	FBgn0031161 	CG15445 	A-A A-A A-A A-A 	4.09	0.09	46.85	A-A A-A A-A A-A 	3.15	0.07	44.7	A-A A-A A-A 	4.46	0.09	50.54	A-A A-A A-A A-A 	4.8	0.1	48.75	A-A A-A A-A A-A 	6.26	0.25	25.19	A-A A-A A-A 	9.19	0.25	36.79	A-A A-A A-A 	4.37	0.19	23.26	A-A A-A A-A A-A 	4.76	0.1	49.1	A-A A-A A-A 	4.51	0.03	171.12	A-A A-A A-A 	4.71	0.16	30.27	A-A A-A A-A A-A 	9.14	0.15	60.85	A-A A-A A-A 	4.68	0.06	76.17
CG1819-RA 	FBgn0083956 	CG34120 	A-A A-A A-A A-A 	5.29	0.17	30.42	A-A A-A A-A A-A 	4.3	0.15	28.13	A-A A-A A-A 	4.75	0.24	19.59	A-A A-A A-A A-A 	5.02	0.07	75.18	A-A A-A A-A A-A 	6.54	0.25	26.34	A-A A-A A-A 	9.03	0.15	61.08	A-A A-A A-A 	4.91	0.16	31.63	A-A A-A A-A A-A 	5.01	0.13	37.76	A-A A-A A-A 	5.01	0.14	36.61	A-A A-A A-A 	4.96	0.14	36.11	A-A A-A R-R A-A 	9.62	0.15	66.08	A-A A-A A-A 	5.03	0.29	17.55
CG32511-RA 	FBgn0052511 	CG32511 	A-R R-R R-R A-R 	0.69	1.45	0.47	R-R R-R S-R R-R 	-0.31	1.2	-0.26	R-R A-R A-R 	3.4	0.61	5.62	R-R R-R R-R R-R 	4.01	0.27	14.85	R-R A-R R-R R-R 	4.8	0.09	55.14	R-R A-R R-R 	7.63	0.05	148.03	A-R A-R R-R 	3.43	0.11	32.04	R-R R-R R-R R-R 	3.98	0.13	31.11	A-R R-R R-R 	3.73	0.12	31.06	A-S R-R R-R 	0.89	9.92	0.09	A-R R-R R-R A-R 	7.5	0.17	45.4	A-R R-R R-R 	3.12	2.06	1.52
CG14579-RA 	FBgn0031163 	CG14579 	A-R A-A A-R A-A 	5.45	0.78	6.95	A-R A-A A-R A-A 	5	0.38	13.16	A-A A-A A-A 	4.38	0.3	14.64	A-A A-A A-A A-A 	4.83	0.12	40.44	A-A A-A A-A A-A 	5.95	0.55	10.9	A-A A-A A-A 	10.32	0.23	44.17	A-A A-A A-A 	4.56	0.41	11.04	A-A A-A A-A A-A 	4.49	0.14	32.56	A-A A-A A-A 	4.78	0.25	18.9	A-A A-A A-A 	4.78	0.17	27.59	A-A A-A R-R A-A 	9.22	0.08	117.69	A-A A-A A-A 	4.61	0.37	12.44
CG1724-RA 	FBgn0031164 	CG1724 	A-R A-A A-R A-A 	5.71	0.1	58.89	A-R A-A A-R A-A 	4.77	0.24	19.93	A-A A-A A-A 	4.58	0.3	15.37	A-A A-A A-A A-A 	5	0.18	28.15	A-A A-A A-A A-A 	6.09	0.19	32.38	A-A A-A A-A 	10.4	0.31	34.04	A-A A-A A-A 	4.69	0.3	15.49	A-A A-A A-A A-A 	4.81	0.17	28.5	A-A A-A A-A 	4.74	0.28	17.04	A-A A-A A-A 	4.52	0.32	14.25	A-A A-A R-R A-A 	9.03	0.16	56.35	A-A A-A A-A 	4.78	0.14	35.06
CG32521-RC 	FBgn0052521 	CG32521 	A-A A-A A-A A-A 	4.86	0.88	5.51	A-A A-A A-A A-A 	4.62	0.06	74.86	A-A A-A A-A 	5.29	0.17	30.33	A-A A-A A-A A-A 	5.3	0.22	23.6	A-A A-A A-A A-A 	6.96	0.85	8.19	A-A A-S A-A 	7.94	0.07	108.35	A-A A-A A-A 	5.46	0.39	14.02	A-A A-A A-A A-A 	5.37	0.12	45.77	A-A A-A A-A 	5.63	0.17	32.23	A-A A-A A-A 	5.62	0.16	36.09	A-A A-A A-A A-A 	10.3	0.29	35.1	A-A A-A A-A 	5.52	0.23	23.63
CG32523-RA 	FBgn0052523 	CG32523 	A-R R-R A-R R-R 	1.74	0.71	2.46	R-R R-R A-R R-R 	1.17	0.81	1.44	A-A A-R S-S 	3.79	0.14	26.5	A-A A-A R-R A-A 	4.29	0.11	39.53	R-R R-R R-R A-S 	4.84	0.18	27.38	R-R A-R A-R 	7.64	0.08	96.84	A-A A-A A-A 	3.57	0.49	7.23	A-A S-S R-R R-R 	4.14	0.15	27.47	A-R R-R A-R 	3.82	0.29	13.32	S-R S-A A-A 	3.53	0.2	18.12	A-R A-R R-R A-S 	7.78	0.22	34.87	A-R A-R R-R 	3.76	0.23	16.12
CG14580-RA 	FBgn0040646 	CG14580 	A-R A-R A-R A-R 	1.46	0.29	5.07	A-R A-R A-R A-R 	0.52	0.35	1.48	A-R A-R A-R 	3.68	0.06	60.03	A-R A-R R-R R-R 	4.18	0.14	29.31	A-S R-R R-R R-R 	4.78	0.1	47.38	A-R A-R A-R 	7.74	0.08	99.5	A-R R-R R-R 	3.4	0.09	38.04	A-R R-R R-R R-R 	4.05	0.14	29.33	R-R A-R A-R 	3.46	0.68	5.06	R-R R-R R-R 	-4.4	11.44	-0.38	R-R A-R R-R R-R 	7.57	0.18	41.65	R-R A-R R-R 	3.34	1.17	2.86
CG1722-RA 	FBgn0031168 	CG1722 	A-A A-A A-A A-A 	5.57	0.15	37.1	A-A A-A R-R R-R 	4.49	0.31	14.28	A-A A-A A-A 	4.89	0.22	21.9	A-A A-A A-A A-A 	5.16	0.1	53.82	A-A A-A A-A A-A 	6.27	0.13	46.9	A-A A-A A-A 	10.06	0.11	87.72	A-A A-A A-A 	4.83	0.06	84.07	A-A A-A A-A A-A 	5.06	0.18	28.69	A-A A-A A-A 	4.95	0.13	38.38	A-A A-A A-A 	4.88	0.22	22.53	A-A A-A R-R A-A 	9.28	0.08	111.32	A-A A-A A-A 	5.02	0.2	24.85
CG14581-RA 	FBgn0040645 	CG14581 	R-R A-R A-R A-R 	1.44	0.96	1.5	R-R R-R A-R A-R 	0.95	0.95	1	R-R A-R R-R 	3.28	0.57	5.81	R-R R-R R-R S-R 	4.11	0.32	13.03	R-R R-R R-R R-R 	4.75	0.16	29.75	A-A A-R A-S 	7.76	0.18	43.12	A-R A-R A-R 	3.37	0.12	28.56	A-R A-R R-R R-R 	4.12	0.14	28.76	R-R R-R R-R 	3.44	0.67	5.16	A-R R-R R-R 	0.8	9.89	0.08	A-R A-R A-R R-R 	7.61	0.22	35.16	A-R R-R R-R 	3.12	2.06	1.52
CG1494-RA 	FBgn0031169 	CG1494 	A-R A-A A-R R-S 	3.54	0.18	19.8	A-R A-A A-R A-A 	2.61	0.2	13.26	A-A A-A A-A 	3.81	0.07	52.58	A-A A-A A-A A-A 	4.45	0.08	58.19	A-A A-A S-S A-A 	5.36	0.2	26.53	A-A A-S A-A 	8	0.13	60.02	A-A A-A A-A 	3.74	0.13	29.16	A-A A-A A-A A-A 	4.35	0.08	53.92	A-A A-A A-A 	3.97	0.15	26.81	A-A A-A A-A 	3.76	0.22	17.44	A-A A-A A-A A-A 	7.99	0.16	49.64	A-A A-A A-A 	4.09	0.12	33.46
35F																																																		
CG4767-RA 	FBgn0028902 	Tektin-A 	A-R A-A A-R A-A 	6.8	0.37	18.54	A-R A-A A-R A-A 	5.73	0.12	48.97	A-A A-A A-A 	4.89	0.1	47.17	A-A A-A A-A A-A 	5.18	0.22	23.41	A-A A-A A-A A-A 	7.06	0.39	18.27	A-A A-A A-A 	10.32	0.17	61.74	A-A A-A A-A 	5.03	0.14	35.2	A-A A-A A-A A-A 	5.05	0.2	25.53	A-A A-A A-A 	5.01	0.23	21.38	A-A A-A A-A 	5.03	0.29	17.35	A-A A-A A-A A-A 	9.82	0.31	31.98	A-A A-A A-A 	5.14	0.23	22.32
CG7653-RA 	FBgn0028935 	CG7653 	A-R A-A A-R A-A 	5.03	0.7	7.2	A-R A-A A-R A-A 	3.74	0.11	34.66	A-A A-A A-A 	4.21	0.19	22.33	A-A A-A A-A A-A 	4.63	0.08	56.45	A-A A-A A-A A-A 	5.48	0.22	25.28	A-A A-A A-A 	8.82	0.24	36.44	A-A A-A A-A 	4.06	0.21	19.59	A-A A-A A-A A-A 	4.5	0.06	73.22	A-A A-A A-A 	4.37	0.11	38.14	A-A A-A A-A 	4.23	0.16	26.43	A-A A-A A-A A-A 	8.41	0.16	52.12	A-A A-A A-A 	4.34	0.1	42.05
CG31824-RA 	FBgn0051824 	CG31824 	R-R R-R R-R R-R 	-0.23	3.33	-0.07	R-R R-R R-R R-R 	-0.75	1.93	-0.39	R-R R-R R-R 	2.91	0.95	3.07	R-R R-R R-R R-R 	4.01	0.27	14.85	R-R R-R R-R R-R 	4.71	0.11	43.07	A-R R-R R-R 	7.62	0.15	52.56	A-R R-R R-R 	3.34	0.11	29.31	R-R R-R R-R R-R 	3.98	0.13	31.11	A-R R-R R-R 	3.71	0.15	24.42	R-R R-R R-R 	-4.41	11.43	-0.39	R-R R-R R-R R-R 	7.57	0.29	26.09	A-R R-R R-R 	3.11	2.05	1.51
CG18096-RA 	FBgn0041183 	TepI 	A-R A-S A-R R-R 	1.84	0.23	7.94	A-R A-R A-R A-R 	0.65	0.48	1.35	A-S A-R A-S 	3.7	0.06	59.6	R-R R-R A-R A-R 	4.15	0.32	12.86	A-S R-A R-R R-R 	4.79	0.07	73.22	A-A A-A A-A 	7.84	0.1	79.74	A-R A-R A-R 	3.42	0.15	22.36	A-R A-S R-R A-R 	4.19	0.15	28.36	A-R R-R A-S 	3.78	0.14	27.63	A-R A-R A-R 	3.49	0.14	25.64	A-R A-R A-R A-R 	7.59	0.09	82.82	A-R A-R S-R 	3.92	0.1	38.21
CG31735-RA 	FBgn0051735 	CG31735 	A-R S-A A-R R-A 	5.99	0.4	14.89	A-R S-A A-R S-A 	4.91	0.21	23.59	A-A A-A A-A 	4.55	0.28	16.13	A-A A-A A-A A-A 	4.99	0.1	50.69	A-A A-A A-A A-A 	6.04	0.16	38.5	A-A A-A A-A 	10.08	0.11	92.33	A-A A-A A-A 	4.72	0.12	40.95	A-A A-A A-A A-A 	4.85	0.09	55.92	A-A A-A A-A 	4.76	0.09	50.11	A-A A-A A-A 	4.62	0.22	20.95	A-A A-A A-A A-A 	9.11	0.08	108.23	A-A A-A A-A 	4.83	0.23	21.35
CG31823-RA 	FBgn0051823 	CG31823 	A-A A-A A-R A-S 	2.73	0.28	9.63	A-R A-A R-R R-R 	2.61	1.24	2.1	A-A A-A A-A 	3.85	0.07	57.28	A-A A-R A-A A-A 	4.4	0.06	73.36	A-A R-R A-A A-A 	5.17	0.17	30.92	A-A A-A A-A 	7.92	0.06	130.46	A-A A-S A-A 	3.59	0.07	52.78	A-A A-A A-A A-R 	4.29	0.04	120.57	A-A A-A A-A 	3.93	0.07	53.16	A-A A-A S-R 	3.71	0.13	28.59	A-A A-A A-A A-A 	8.06	0.12	68.01	A-A A-A A-A 	4.03	0.11	37.25
CG31821-RA 	FBgn0051821 	CG31821 	A-A A-A A-S R-R 	2.94	0.53	5.56	A-A A-A A-A A-A 	2.62	0.32	8.17	A-A A-A A-A 	3.99	0.09	44.26	A-A A-A A-A A-A 	4.47	0.08	53.71	A-A A-A A-A A-A 	5.43	0.2	26.83	A-A A-S A-A 	7.85	0.07	113.83	A-A A-S A-A 	3.69	0.15	23.91	A-A A-A A-A A-A 	4.34	0.03	133.31	A-A A-A A-A 	4.02	0.1	42.19	A-A A-A A-A 	3.79	0.22	17.43	A-A A-A A-A A-A 	8.35	0.08	107.03	A-A A-A A-A 	4.11	0.13	31.77
CG7644-RA 	FBgn0028645 	beat-Ib 	A-A A-A A-R R-R 	2.1	0.32	6.52	A-R A-A A-R A-A 	1.29	0.37	3.51	A-A A-A A-A 	3.91	0.11	36.99	A-A S-R A-A A-A 	4.41	0.1	46.3	A-A A-S R-R R-R 	5	0.15	32.85	A-A A-R A-A 	7.84	0.09	83.87	A-S A-R A-S 	3.57	0.08	43.12	A-A A-A A-A A-R 	4.32	0.06	67.43	A-A S-A A-A 	3.95	0.17	22.57	A-S A-A A-A 	3.73	0.14	26.65	A-A A-A A-A A-A 	8.07	0.08	101.8	A-A A-A R-R 	3.83	0.27	14.17
CG13245-RA 	FBgn0045827 	CG13245	A-R A-A A-A A-A 	8.58	0.18	47.06	A-R A-A A-R A-A 	7.83	0.2	38.37	A-A A-A A-A 	6.51	0.29	22.42	A-A A-A A-A A-A 	6.82	0.11	61.31	A-A A-A A-A A-A 	8.07	0.19	43.4	A-A A-A A-A 	11.36	0.19	59.94	A-A A-A A-A 	6.74	0.18	37.62	A-A A-A A-A A-A 	6.64	0.26	25.18	A-A A-A A-A 	6.67	0.18	36.04	A-A A-A A-A 	6.61	0.22	29.85	A-A A-A R-R A-A 	11.04	0.11	97.85	A-A A-A A-A 	6.77	0.32	21.07
CG4793-RC 	FBgn0028514 	CG4793 	A-R A-R A-R A-R 	1.66	0.77	2.16	A-A A-R A-R A-R 	1.29	1.05	1.23	A-R A-R A-R 	3.78	0.25	14.96	A-R A-R A-R A-R 	4.38	0.13	33.99	A-R R-R R-R R-R 	4.76	0.2	24.09	A-A A-A A-A 	8.59	0.23	37.8	A-R A-R A-R 	3.46	0.23	15.22	A-R A-R A-R A-R 	4.3	0.14	31.29	A-R A-R A-R 	3.8	0.23	16.88	A-R A-R A-R 	3.54	0.37	9.61	A-R A-R A-S A-R 	7.79	0.36	21.74	A-R A-S A-R 	3.97	0.25	16.04
CG12448-RA 	FBgn0028857 	CG12448 	A-R A-A A-R A-A 	6.02	0.55	10.92	A-R A-A A-R A-A 	4.88	0.21	23.4	A-A A-A A-A 	4.77	0.18	26.55	A-A A-A A-A A-A 	4.98	0.12	42.64	A-A A-A A-A A-A 	6.42	0.26	25.15	A-A A-A A-A 	9.75	0.17	58.9	A-A A-A A-A 	4.58	0.08	59.69	A-A A-A A-A A-A 	4.86	0.16	30.16	A-A A-A A-A 	4.71	0.22	21.51	A-A A-A A-A 	4.71	0.16	28.83	A-A A-A A-A A-A 	9.17	0.13	67.92	A-A A-A A-A 	4.9	0.18	27.36
CG18063-RA 	FBgn0028856 	CG18063 	A-R R-A A-R A-A 	5.44	0.45	12.12	A-R A-A A-R A-A 	4.53	0.09	48.16	A-A A-A A-A 	4.59	0.29	15.65	A-A A-A A-A A-A 	5.03	0.09	54.24	A-A A-A A-A A-A 	5.72	0.18	32.37	A-A A-A A-A 	10.85	0.26	41.54	A-A S-S A-A 	4.85	0.22	21.83	A-A A-A A-A A-A 	4.98	0.17	28.79	A-A A-A A-A 	4.92	0.31	15.77	A-A A-A A-A 	4.67	0.28	16.45	A-A A-A A-A A-A 	8.78	0.27	33.06	A-A A-A A-A 	4.92	0.16	31.61
CG31736-RA 	FBgn0051736 	CG31736 	A-R R-R A-R R-R 	1.31	0.65	2.03	R-R R-R S-R R-R 	0.12	0.97	0.13	A-R R-R R-R 	3.17	0.92	3.46	R-R R-R S-R R-R 	4.06	0.31	13.26	R-R R-R R-R R-R 	4.71	0.1	49.36	R-R A-R A-R 	7.64	0.08	93.98	A-R A-R R-R 	3.37	0.07	50.42	R-R R-R R-R R-R 	3.98	0.13	31.11	A-R R-R R-R 	3.72	0.15	25.49	R-R R-R S-R 	-4.4	11.43	-0.38	R-R R-R R-R R-R 	7.5	0.15	50	S-R R-R R-R 	3.11	2.05	1.51
CG10839-RA 	FBgn0028858 	CG10839 	A-R A-A A-R R-A 	5.5	0.55	10.01	R-R R-R A-R R-R 	4.07	1.22	3.35	A-A A-A A-A 	4.54	0.27	17.02	A-A R-R A-A A-A 	4.67	0.58	8.11	R-R R-R R-R R-R 	6.05	0.16	36.98	A-A A-A A-A 	10.22	0.37	27.46	A-A A-A A-A 	4.58	0.12	36.86	A-A A-A A-A R-R 	4.7	0.42	11.29	A-A A-A A-A 	4.69	0.11	42.54	A-A A-A A-A 	4.55	0.19	23.89	A-A A-A A-A A-A 	9.03	0.15	58.3	A-A A-A A-A 	4.77	0.19	25.47
CG4838-RA 	FBgn0028644 	beat-Ic 	A-R A-A A-R A-R 	1.71	0.28	6.18	A-R A-R A-R A-R 	1.14	0.52	2.17	A-A A-R A-R 	3.82	0.13	29.08	A-A A-R A-S A-A 	4.38	0.07	63.74	R-R R-R R-R R-R 	4.81	0.08	60.73	A-R A-R R-R 	7.68	0.15	49.82	A-R A-R A-R 	3.45	0.14	23.98	A-A A-R A-A A-S 	4.27	0.04	95.34	A-A A-A A-A 	3.86	0.16	23.83	A-R A-A A-A 	3.56	0.14	25.54	A-R A-S S-R A-A 	7.78	0.17	45.13	A-A A-A A-R 	3.95	0.1	41.45
CG31820-RA 	FBgn0051820 	CG31820 	A-R A-A A-R A-A 	9.08	0.19	47.02	R-R R-R R-R R-R 	7.41	0.61	12.08	A-A A-A A-A 	6.55	0.33	19.88	A-A A-A A-A A-A 	6.85	0.2	34.61	A-A A-A A-A A-A 	7.99	0.19	41.26	A-A A-A A-A 	11.31	0.17	66.27	A-A A-A A-A 	6.76	0.25	26.9	A-A A-A A-A A-A 	6.76	0.28	24.24	A-A A-A A-A 	6.76	0.24	27.73	A-A A-A S-S 	6.62	0.17	38.48	A-A A-A A-A A-A 	11.34	0.12	94.93	A-A A-A A-A 	6.78	0.29	23.11
CG4824-RA 	FBgn0000182 	BicC 	A-A A-A A-A A-A 	4.02	0.1	38.44	A-A A-A A-A A-A 	2.98	0.1	28.48	A-A A-A A-A 	5.01	0.4	12.48	A-A A-A A-A A-A 	5.18	0.13	41.22	A-A A-A A-A A-A 	6.44	0.34	18.68	A-A A-A A-A 	9.57	0.08	117.75	A-A A-A A-A 	4.94	0.22	22.23	A-A A-A A-A A-A 	5.43	0.47	11.56	A-A A-A A-A 	5.07	0.09	55.39	A-A A-A A-A 	5.38	0.51	10.48	A-A A-A A-A A-A 	9.24	0.19	47.86	A-A A-A A-A 	5.47	0.5	10.89
CG4846-RA 	FBgn0013433 	beat-Ia 	A-R A-S A-R A-A 	2.17	0.14	15.01	A-R A-A R-R R-R 	1.82	1.04	1.75	R-R A-S A-A 	3.49	0.65	5.34	A-A A-A A-A A-A 	4.38	0.05	80.11	A-A A-A A-A A-A 	4.91	0.15	31.97	A-A A-S A-A 	7.88	0.04	204.84	A-A A-S A-S 	3.54	0.09	39.75	A-A A-A A-S A-R 	4.31	0.05	89.47	A-A A-A A-A 	3.88	0.12	33.28	A-R A-A A-A 	3.65	0.15	24.82	A-A A-A R-R A-A 	7.85	0.08	99.45	A-A A-A A-A 	4	0.11	37.02
CG4891-RA 	FBgn0028520 	CG4891 	A-R R-A A-R S-A 	5.55	0.19	29.65	A-R R-A A-R A-A 	4.69	0.22	21.76	A-A A-A A-A 	4.34	0.23	18.84	A-A A-A A-A A-A 	4.79	0.07	69.94	A-A A-A A-A A-A 	5.9	0.11	53.38	A-A A-A A-A 	9.45	0.11	86.33	A-A A-A A-A 	4.36	0.17	25.94	A-A A-A A-A A-A 	4.7	0.11	40.98	A-A A-A A-A 	4.55	0.22	20.45	A-A A-A A-A 	4.44	0.15	30.37	A-A A-A A-A A-A 	9.03	0.11	79.18	A-A A-A A-A 	4.63	0.21	22
CG4892-RA 	FBgn0028884 	CG4892 	A-R A-A A-R S-A 	4.67	0.12	38.38	A-R A-A A-R A-A 	3.82	0.06	61.38	A-A A-A A-A 	4.16	0.17	24.87	A-A A-A A-A A-A 	4.64	0.05	103	A-A A-A A-A A-A 	5.31	0.13	41.63	A-A A-A A-A 	9.35	0.21	43.54	A-A A-A A-A 	4.16	0.11	37.41	A-A A-A A-A A-A 	4.56	0.07	66.86	A-A A-A A-A 	4.3	0.1	44.72	A-A A-A A-A 	4.12	0.08	53.67	A-A A-A R-R A-A 	8.46	0.15	55.9	A-A A-A A-A 	4.42	0.18	25.07
CG4894-RC 	FBgn0001991 	Ca-alpha1D 	A-A A-A A-A A-A 	4.63	0.15	31.16	A-A A-A R-R R-R 	3.97	0.51	7.8	A-A A-A A-A 	4.68	0.16	29.32	A-A A-A A-A A-A 	5.03	0.08	61.64	A-A A-A A-A A-A 	6.18	0.17	37.36	A-A A-A A-A 	8.12	0.11	76.83	A-A A-A A-A 	4.72	0.14	34.09	A-A A-A A-A A-A 	5.01	0.25	19.74	A-A A-A A-A 	4.98	0.13	37.98	A-A A-A A-A 	4.89	0.1	48.12	A-A A-A A-A R-R 	9.23	0.19	49.21	A-A A-A A-A 	4.95	0.24	20.52
CG31819-RA 	FBgn0028893 	CG31819 	A-R A-A A-R A-A 	6.11	0.09	64.88	A-R A-A A-R A-A 	5.09	0.15	34.19	A-A A-A A-A 	4.82	0.3	15.81	A-A A-A A-A A-A 	5.03	0.14	35.74	A-A A-A R-R A-A 	6.22	0.24	26.05	A-A A-A A-A 	9.5	0.32	29.87	A-A A-A A-A 	4.61	0.24	19.29	A-A A-A A-A A-A 	4.87	0.24	20.1	A-A A-A A-A 	4.77	0.2	24.43	A-A A-A A-A 	4.75	0.17	28.1	A-A A-A A-A A-A 	9.34	0.14	64.54	A-A A-A A-A 	4.87	0.25	19.33
CG12455-RB 	FBgn0028859 	CG12455 	A-A A-A A-A A-A 	3.78	0.18	21.34	A-A A-A A-A A-A 	2.95	0.19	15.43	A-A A-R A-A 	4.08	0.07	58.07	A-A A-A A-A A-A 	4.52	0.04	119.07	A-A A-A A-A A-A 	5.79	0.17	33.93	A-A A-R A-A 	7.87	0.07	116.7	A-A A-A A-A 	4.03	0.16	24.95	A-A A-A A-A A-A 	4.42	0.05	88.41	A-A A-A A-A 	4.25	0.14	30.56	A-A A-A A-A 	4.11	0.1	40.34	A-A A-A R-R A-A 	8.52	0.1	82.27	A-A A-A A-A 	4.31	0.13	32.76
CG4993-RB 	FBgn0024734 	PRL-1 	A-A A-A A-A A-A 	3.74	0.25	15.2	A-A A-A A-A A-A 	3.04	0.14	21.12	A-A A-A A-A 	4.74	0.2	23.8	A-A A-A A-A A-A 	5	0.23	22.07	A-A A-A A-A A-A 	5.8	0.44	13.27	A-A A-A A-A 	9.65	0.52	18.66	A-A A-A A-A 	4.48	0.32	13.88	A-A A-A A-A A-A 	4.78	0.21	22.4	A-A A-A A-A 	5.01	0.29	17.02	A-A A-A A-A 	4.88	0.32	15.19	A-A A-A A-A A-A 	9.23	0.23	39.68	A-A A-A A-A 	5.12	0.28	18.52
CG4930-RA 	FBgn0028515 	CG4930 	A-A A-A A-A A-A 	4.43	0.13	33.94	R-R R-R A-A R-R 	3.52	0.16	22.53	A-A A-A A-A 	4.65	0.16	28.89	A-A A-A A-A A-A 	4.93	0.11	44.71	A-A A-A A-A A-A 	6.28	0.23	27.58	A-A A-A A-A 	9.05	0.1	91.9	A-A A-A A-A 	4.59	0.11	41.74	A-A A-A A-A A-A 	4.74	0.19	25.14	A-A A-A A-A 	4.78	0.19	25.45	A-A A-A A-A 	4.84	0.11	45.86	A-A A-A A-A A-A 	9.3	0.14	65.92	A-A A-A A-A 	4.71	0.31	15.13
CG4965-RA 	FBgn0002673 	twe 	A-A A-A A-A A-A 	3.67	0.18	20.73	A-A A-A A-A A-A 	2.63	0.12	21.28	A-A A-A A-A 	4.28	0.07	61.9	A-A A-A A-A A-A 	4.76	0.09	54.62	A-A A-A A-A A-A 	6.01	0.22	27.44	A-A A-A A-A 	9.75	0.24	41.35	A-A A-A A-A 	4.43	0.14	31.25	A-A A-A A-A A-A 	4.78	0.2	24.5	A-A A-A A-A 	4.42	0.07	61.25	A-A A-A A-A 	4.48	0.25	18.13	A-A A-A A-A A-A 	8.95	0.09	102.47	A-A A-A A-A 	4.68	0.12	38.8
CG4935-RA 	FBgn0028897 	CG4935 	A-A A-A A-A A-A 	3.69	0.08	48.15	A-A A-A A-A A-A 	2.68	0.08	34.62	A-A A-A A-A 	4.21	0.03	156.13	A-A A-A A-A S-A 	4.71	0.07	66.03	A-A A-A A-A A-A 	6.03	0.18	33.68	A-A A-A A-A 	9.13	0.18	51.51	A-A A-A A-A 	4.24	0.04	114.78	A-A A-A A-A A-A 	4.61	0.09	51.32	A-A A-A A-A 	4.34	0.08	53.11	A-A A-A A-A 	4.41	0.16	27.98	A-A A-A A-A A-A 	8.68	0.2	44.45	A-A A-A A-A 	4.51	0.06	74.55
CG7664-RA 	FBgn0001994 	crp 	A-A A-A A-A A-A 	3	0.18	17.12	R-R A-A R-R A-A 	3.01	0.87	3.47	A-A A-A A-A 	4.11	0.22	18.97	A-A A-A A-A A-A 	4.61	0.1	44.97	A-A A-A A-A A-A 	5.8	0.44	13.14	A-A A-A A-A 	8.71	0.26	34.15	A-A A-A A-A 	3.97	0.27	14.66	A-A A-A A-A R-R 	4.4	0.24	18	A-A A-A A-A 	4.43	0.43	10.19	A-A A-A A-A 	4.29	0.25	17.15	A-A A-A A-A A-A 	9.04	0.3	30.26	A-A A-A A-A 	4.36	0.3	14.69
CG4132-RA 	FBgn0040079 	pkaap 	A-A A-A A-A A-A 	3.41	0.23	14.75	A-A A-A A-A A-A 	2.42	0.17	14.1	A-A A-A A-A 	4.13	0.06	65.01	A-A A-A A-A A-A 	4.54	0.03	161.23	A-A A-A A-A A-A 	5.7	0.1	54.43	A-A A-A A-A 	8.57	0.1	82.93	A-A A-A A-A 	4.12	0.07	58.18	A-A A-A A-A A-A 	4.54	0.09	50.9	A-A A-A A-A 	4.32	0.12	37.42	A-A A-A A-A 	4.29	0.17	25.92	A-A A-A A-A A-A 	8.9	0.23	39.54	A-A A-A A-A 	4.45	0.12	38.57
CG17329-RA 	FBgn0028896 	CG17329 	A-R A-A A-R A-A 	5.32	0.2	26.95	A-R A-A A-R A-A 	4.71	0.22	21.37	A-A A-A A-A 	4.43	0.16	27.01	A-A A-A A-A A-A 	4.85	0.11	44.78	A-A A-A A-A A-A 	6.06	0.23	26.81	A-A A-A A-A 	9.81	0.14	68.7	A-A A-A A-A 	4.58	0.13	34.48	A-A A-A A-A A-A 	4.76	0.12	40.4	A-A A-A A-A 	4.61	0.07	68.88	A-A A-A A-A 	4.5	0.25	18.36	A-A A-A A-A A-A 	8.98	0.06	157.81	A-A A-A A-A 	4.72	0.17	27.31
50B																																																		
CG13330-RA 	FBgn0033848 	CG13330 	A-R A-A A-R R-A 	5.89	0.52	11.32	A-R R-A R-R A-A 	5.16	0.27	19.45	A-A A-A A-A 	4.94	0.34	14.47	A-A A-A A-A A-A 	5.27	0.17	30.91	A-A A-A A-A A-A 	6.41	0.28	22.66	A-A A-A A-A 	9.57	0.15	63.4	A-A A-A A-A 	5.08	0.14	36.78	A-A A-A A-A A-A 	4.79	0.35	13.75	A-A A-A A-A 	5.12	0.2	25.3	A-A A-A A-A 	4.95	0.17	28.89	A-A A-A A-A A-A 	9.27	0.09	106.63	A-A A-A A-A 	5.08	0.19	26.63
CG13331-RB 	FBgn0033850 	CG13331 	A-R A-R A-R A-R 	1.48	0.46	3.22	A-R R-R R-R A-R 	0.39	0.18	2.12	R-R R-R R-R 	2.91	0.95	3.07	R-R R-R A-R R-R 	4.07	0.31	13.09	R-R S-R A-R A-S 	4.86	0.11	43.93	R-R A-R A-R 	7.7	0.06	122.95	R-R R-R R-R 	1.36	7.43	0.18	R-R R-R R-R R-R 	3.98	0.13	31.11	R-R R-R R-R 	3.46	0.69	5	A-R R-S R-R 	3.51	0.07	53.02	A-R A-A A-A A-S 	7.71	0.08	94.84	R-R R-R A-R 	2.89	2.31	1.25
CG13332-RA 	FBgn0033851 	CG13332 	S-R A-R A-R A-R 	1.36	0.9	1.51	A-R R-R R-R R-R 	0.89	1.27	0.7	R-R R-R R-R 	2.91	0.95	3.07	R-R R-R R-R S-R 	4.11	0.31	13.14	R-R R-R R-R S-S 	4.85	0.13	37.67	A-S A-R A-R 	7.79	0.1	79.59	A-R R-R R-R 	3.41	0.04	81.29	A-R A-R R-R R-R 	4.12	0.14	29.99	R-R R-R R-R 	3.47	0.68	5.08	R-R A-R R-R 	-1.77	8.11	-0.22	S-R S-R R-R A-R 	7.7	0.23	33.22	A-R A-R R-R 	3.74	0.23	16.2
CG6145-RA 	FBgn0033853 	CG6145 	A-A A-A A-A A-A 	4.28	0.27	15.61	A-A A-A A-A A-A 	3.56	0.14	26.27	A-A A-A A-A 	4.7	0.17	27.48	A-A A-A A-A A-A 	4.92	0.19	25.45	A-A A-A A-A A-A 	6.77	0.45	14.96	A-A A-A A-A 	8.42	0.11	74.7	A-A A-A A-A 	4.7	0.13	35.83	A-A A-A A-A A-A 	4.86	0.09	54.07	A-A A-A A-A 	4.87	0.12	39.85	R-R A-A A-A 	-0.83	8.83	-0.09	A-A A-A A-A A-A 	9.58	0.11	87.97	A-A A-A A-A 	4.95	0.26	19.22
CG33156-RC 	FBgn0053156 	CG33156 	R-R A-R A-R R-R 	0.99	0.69	1.43	A-R A-R R-R A-R 	-0.21	0.59	-0.36	R-A R-R A-R 	3.36	1	3.38	R-R R-R S-R R-R 	4.06	0.31	13.22	R-R R-R R-R R-R 	4.69	0.1	46.51	S-S R-R R-R 	7.63	0.08	99.03	A-A A-R S-R 	3.4	0.15	23.4	R-R R-S A-R A-R 	4.17	0.17	24.69	A-A R-R R-R 	3.74	0.15	24.62	R-R A-A R-R 	-1.73	8.14	-0.21	A-R A-R R-R R-R 	7.51	0.06	126.36	R-R A-R R-R 	3.35	1.17	2.86
CG6155-RA 	FBgn0014877 	Roe1 	A-A A-A A-A A-A 	4.88	0.16	30.46	A-A A-A A-A A-A 	3.91	0.19	20.38	A-A A-A A-A 	4.9	0.21	22.96	A-A R-R A-A A-A 	4.91	0.72	6.78	A-A R-R A-A A-A 	6.43	0.57	11.23	A-A A-A A-A 	9.3	0.15	63.84	A-A A-A A-A 	5.06	0.22	23.08	A-A A-A A-A A-A 	5.06	0.08	66.22	A-A A-A A-A 	5.07	0.12	43.47	R-R A-A A-A 	-0.68	8.95	-0.08	A-A A-A A-A A-A 	9.46	0.17	55.6	A-A A-A R-R 	4.69	0.92	5.11
CG13333-RA 	FBgn0033855 	CG13333 	R-R A-R A-R A-R 	1.31	0.37	3.5	A-S R-R R-A R-R 	0.76	0.7	1.08	A-R A-S A-S 	3.74	0.11	33.16	R-R R-R R-R A-S 	4.1	0.31	13.25	R-R R-R R-R R-R 	4.74	0.11	41.57	A-A A-S A-A 	7.88	0.06	121.29	A-A A-S A-A 	3.51	0.11	31.65	A-S A-A S-R A-A 	4.27	0.06	73.04	A-R A-S A-S 	3.79	0.15	26.01	A-R A-R A-R 	3.51	0.15	23.89	A-R A-R R-R R-R 	7.69	0.31	24.68	A-R A-R A-A 	3.94	0.13	29.26
CG13334-RA 	FBgn0033856 	CG13334 	A-R A-R A-R A-R 	1.44	0.72	2	A-R A-R R-R A-R 	0.58	0.71	0.82	A-R A-R A-R 	3.68	0.05	68.94	R-R A-R R-R A-R 	4.21	0.11	38.18	R-R R-R R-R R-R 	4.87	0.13	36.88	A-A A-R A-A 	7.86	0.04	224.47	A-R A-R S-R 	3.51	0.2	17.23	A-R R-R R-R A-R 	4.11	0.18	23.34	A-R A-R R-R 	3.75	0.19	19.79	A-R S-R R-R 	3.53	0.14	26.07	A-R A-R R-R A-R 	7.56	0.12	63.11	A-R A-R R-R 	3.77	0.25	15.31
CG13335-RA 	FBgn0033857 	CG13335 	A-A A-A A-A A-A 	5.95	0.39	15.31	A-A A-A A-A A-A 	5.05	0.11	46.48	A-A A-A R-R 	4.45	0.91	4.9	A-A A-A A-A A-A 	5.02	0.2	25.29	A-A R-A A-A A-A 	7.17	0.67	10.75	A-A A-A A-S 	8.16	0.15	53.78	A-A A-A A-A 	5.21	0.33	15.96	A-A A-A A-A R-R 	4.53	0.33	13.56	A-A A-A A-A 	5.42	0.22	25.17	A-A A-A A-A 	5.38	0.24	22.6	A-A A-A A-A A-A 	10.59	0.17	62.48	A-A A-A A-A 	5.01	0.4	12.65
CG6191-RA 	FBgn0027581 	CG6191 	A-A A-A A-A A-A 	4.31	0.04	100.97	A-A A-A A-A A-A 	3.47	0.16	22.3	A-A A-A A-A 	4.84	0.18	26.52	A-A A-A A-A A-A 	5.04	0.11	45.3	A-A A-A A-A A-A 	6.09	0.24	25.82	A-A A-A A-A 	8.22	0.11	77.18	A-A A-A A-A 	4.7	0.14	33.65	A-A A-A A-A A-A 	4.99	0.08	59.65	A-A A-A A-A 	4.93	0.26	19.19	A-A A-A A-A 	4.96	0.23	21.45	A-A A-A A-A A-A 	9.39	0.09	99.33	A-A A-A A-A 	5.09	0.13	39.58
CG6197-RA 	FBgn0033859 	CG6197 	A-A A-A A-A A-A 	3.43	0.07	46.76	A-A A-A A-A A-A 	2.34	0.21	11.25	A-A A-A A-A 	4.17	0.22	19.22	A-A A-A A-A A-A 	4.6	0.06	82.09	A-A A-A A-A A-A 	6.11	0.16	39.28	A-A A-R A-A 	7.94	0.08	103.47	A-A A-A A-A 	4.19	0.15	27.79	A-A A-A A-A A-A 	4.57	0.11	42.99	A-A A-A A-A 	4.32	0.09	50.76	A-A A-A A-A 	4.45	0.24	18.33	A-A A-A A-A A-A 	8.84	0.2	43.87	A-A A-A A-A 	4.53	0.17	27.03
CG18369-RA 	FBgn0033860 	CG18369 	A-R R-A A-R A-A 	6.64	0.31	21.25	A-R R-A A-R S-A 	5.45	0.27	19.88	A-A A-A A-A 	5.12	0.18	29.1	A-A A-A A-A A-A 	5.42	0.16	34.43	A-A A-A A-A A-A 	6.66	0.24	27.46	A-A A-A A-A 	10.11	0.25	41.04	A-A S-S A-A 	5.14	0.16	31.43	A-A A-A A-A A-A 	5.22	0.16	32.12	A-A A-A A-A 	5.05	0.29	17.6	A-A A-A A-A 	5.13	0.16	32.11	A-A A-A R-R A-A 	9.58	0.18	53.36	A-A A-A A-A 	5.23	0.17	30.17
CG12464-RA 	FBgn0033861 	CG12464 	A-R A-A A-R A-A 	5.7	0.16	35.02	A-R A-A A-R A-A 	4.72	0.16	29.96	A-A A-A A-A 	4.65	0.17	26.73	A-A A-A A-A A-A 	5.03	0.16	32.39	A-A A-A A-A A-A 	6.24	0.19	32.18	A-A A-A A-A 	9.8	0.14	72.58	A-A A-A A-A 	4.77	0.23	21.15	A-A A-A A-A A-A 	4.82	0.17	28.24	A-A A-A A-A 	4.87	0.17	29.5	A-A A-A A-A 	4.74	0.25	19.13	A-A A-A A-A A-A 	8.98	0.1	90.83	A-A A-A A-A 	4.87	0.17	28.08
CG17716-RA 	FBgn0000633 	fas 	A-R S-A R-R R-R 	2.12	2.13	0.99	R-R A-A A-R S-A 	1.07	1.62	0.66	A-A A-A A-A 	3.86	0.05	70.44	A-A A-A A-A A-A 	4.41	0.06	79.83	A-A A-A A-A A-A 	5.14	0.13	39.29	A-A A-R R-R 	7.68	0.15	51.76	A-A A-A A-A 	3.6	0.1	36.32	A-A A-A A-A A-A 	4.39	0.04	110.86	A-A A-A A-A 	4.18	0.11	36.86	A-A A-A A-A 	3.84	0.05	71.85	A-A A-A A-A A-A 	8.27	0.14	59.49	A-A A-A A-A 	4.21	0.12	36.08
CG6209-RA 	FBgn0033862 	CG6209 	A-R R-A A-R A-A 	6.09	0.23	26.11	R-R R-R R-R R-R 	4.88	0.42	11.65	A-A A-A A-A 	4.89	0.27	18.28	A-A A-A A-A A-A 	5.21	0.18	29.37	A-A A-A A-A A-A 	6.18	0.16	37.88	A-A A-A A-A 	10.09	0.09	112.91	A-A A-A A-A 	5.01	0.27	18.78	A-A A-A A-A A-A 	5.07	0.21	24.57	A-A A-A A-A 	5.12	0.23	22.24	A-A A-A A-A 	4.84	0.24	20	A-A A-A R-R A-A 	9.18	0.33	28.04	A-A A-A A-A 	5.08	0.21	24.79
CG13337-RA 	FBgn0033863 	CG13337 	A-R A-A A-R A-A 	6.38	0.41	15.38	R-R A-A R-R R-R 	5.05	1.26	4.02	A-A A-A A-A 	5.01	0.25	19.93	A-A A-A A-A A-A 	5.43	0.17	31.24	A-A A-A A-A A-A 	6.56	0.43	15.24	A-A A-A A-A 	11	0.43	25.48	A-A A-A A-A 	4.86	0.27	18.21	A-A A-A A-A A-A 	4.93	0.24	20.43	A-A A-A A-A 	5.19	0.34	15.09	A-A A-A A-A 	4.77	0.53	9.01	A-A A-A R-R A-A 	9.56	0.4	24.04	A-A A-A A-A 	5.1	0.3	16.99
CG18368-RA 	FBgn0033864 	CG18368 	A-R A-A A-R R-A 	3.65	1.33	2.75	A-R R-A A-R A-A 	2.74	0.44	6.25	A-A A-A A-A 	4.08	0.22	18.3	A-A A-A A-A A-A 	4.58	0.03	141.37	A-A A-A A-R A-A 	5.03	0.08	59.46	A-A A-A A-A 	9.31	0.11	82.04	A-A A-A A-A 	4.05	0.12	34.03	A-A A-A A-A A-A 	4.5	0.06	80.12	A-A A-A A-A 	4.18	0.05	76.33	A-A A-A A-A 	4.02	0.21	19.55	A-A A-A A-A A-A 	7.89	0.07	121.22	A-A A-A A-A 	4.34	0.17	25.1
CG6220-RA 	FBgn0033865 	CG6220 	A-R A-A A-R A-A 	3.85	0.24	15.91	R-R R-A A-R R-R 	2.7	0.65	4.16	A-A A-A A-A 	3.98	0.16	25.33	A-A A-A A-A A-A 	4.48	0.04	107.04	R-R R-R R-R R-R 	5.29	0.14	38.75	A-A A-A A-A 	8.92	0.2	43.72	A-A A-A A-A 	3.83	0.07	54.34	A-A A-A A-A A-A 	4.41	0.05	82.7	A-A A-A A-A 	4.09	0.11	38.84	A-A A-A A-A 	3.93	0.13	29.66	A-A A-A A-A A-A 	8.09	0.1	77.2	A-A A-A A-A 	4.15	0.1	41.45
CG6280-RA 	FBgn0033866 	CG6280 	A-R R-R R-R R-R 	0.05	2.64	0.02	S-R R-R R-R R-R 	0.35	0.74	0.48	R-R R-R R-R 	2.91	0.95	3.07	R-R R-R R-R R-R 	4.01	0.27	14.85	S-R R-R R-R R-R 	4.78	0.07	69.01	A-S R-R R-R 	7.64	0.1	79.61	R-R R-R R-R 	1.32	7.42	0.18	R-R R-R R-R R-R 	3.98	0.13	31.11	R-R R-R R-R 	3.46	0.69	5.02	R-S R-R R-R 	0.81	9.9	0.08	A-R R-R R-R R-R 	7.52	0.19	39.01	S-R R-R R-R 	3.1	2.05	1.51
CG13338-RA 	FBgn0033867 	Cpr50Ca 	A-R R-R R-R R-R 	1.95	0.42	4.68	R-R A-R R-R S-R 	1.4	1.8	0.78	R-R A-R A-R 	3.44	0.63	5.48	A-R A-R A-R A-R 	4.34	0.06	66.76	R-R R-R R-R R-R 	4.75	0.13	37.77	A-R A-R A-A 	7.75	0.16	48.23	A-R A-R A-R 	3.35	0.04	92.98	R-R R-R R-R R-R 	3.98	0.13	31.11	R-R R-R R-R 	3.46	0.69	5.04	A-R R-R A-R 	0.86	9.91	0.09	A-R A-R A-R A-R 	7.65	0.28	27.04	A-R R-R R-R 	3.12	2.06	1.52
CG13340-RA 	FBgn0033868 	CG13340 	A-R A-A A-R A-A 	8.4	0.49	17.18	A-R A-A A-R A-A 	7.74	0.27	28.3	A-A A-A A-A 	6.22	0.41	15.16	A-A A-A A-A A-A 	6.58	0.19	34.76	A-A R-A A-A A-A 	8.05	0.64	12.53	A-A A-A A-A 	11.32	0.24	48.05	A-A A-A A-A 	6.56	0.32	20.51	A-A A-A A-A A-A 	5.87	0.4	14.75	A-A A-A A-A 	6.67	0.17	38.38	A-A A-A A-A 	6.6	0.26	25.16	A-A A-A A-A A-A 	11.2	0.13	86.02	A-A A-A A-A 	6.4	0.4	15.94

"all:SpotfindStatus: Acept (A), Reject (S) or Suspect (S) microarray spot calls for each channel and each array."																																																		
Average A: vsn normalised intensity values for all male samples.																																																		
SD: Standard deviation of average A value for each of the male samples in each replica group																																																		
Signal/noise: the signal to noise ratio of the A values for each male sample.																																																		
