# Supplementary material for: Neighbourhood Continuity Is Not Required for Correct Testis Gene Expression in Drosophila
Source: PLoS Biol. 2010 Nov 30;8(11):e1000552. doi: 10.1371/journal.pbio.1000552 (PMC2994658; doi:10.1371/journal.pbio.1000552)
Supplement: Table S9 — Expression ratio confidence values. 90% and 95% confidence intervals for the average expression ratio (M value) of each gene in each experiment. The Spot status (A, accept; R, reject; S, suspect) assigned by the Dapple spotfinder is also indicated. (0.04 MB TXT) [file pbio.1000552.s018.txt]

			EIn133 male vs EIn133 female							cis133 male vs cis133 female							EIn101 vs cis101							EIn103 vs cis103							EIn133 vs cis133							testes EIn133 vs cis133							EIn133/EIn135 vs cis133/cis135							EIn136 vs cis136							EIn137 vs cis137							EIn138 vs cis138							EIn136/EIn137 vs cis136/cis137							EIn137/EIn138 vs cis137/cis138							
Target ID	FlyBaseID	Gene	all:spotfindStatus	averageM	95%CI_lower	95%CI_upper	90%CI_lower	90%CI_upper		all:spotfindStatus	averageM	95%CI_lower	95%CI_upper	90%CI_lower	90%CI_upper		all:spotfindStatus	averageM	95%CI_lower	95%CI_upper	90%CI_lower	90%CI_upper		all:spotfindStatus	averageM	95%CI_lower	95%CI_upper	90%CI_lower	90%CI_upper		all:spotfindStatus	averageM	95%CI_lower	95%CI_upper	90%CI_lower	90%CI_upper		all:spotfindStatus	averageM	95%CI_lower	95%CI_upper	90%CI_lower	90%CI_upper		all:spotfindStatus	averageM	95%CI_lower	95%CI_upper	90%CI_lower	90%CI_upper		all:spotfindStatus	averageM	95%CI_lower	95%CI_upper	90%CI_lower	90%CI_upper		all:spotfindStatus	averageM	95%CI_lower	95%CI_upper	90%CI_lower	90%CI_upper		all:spotfindStatus	averageM	95%CI_lower	95%CI_upper	90%CI_lower	90%CI_upper		all:spotfindStatus	averageM	95%CI_lower	95%CI_upper	90%CI_lower	90%CI_upper		all:spotfindStatus	averageM	95%CI_lower	95%CI_upper	90%CI_lower	90%CI_upper		
19F																																																																																							
CG15446-RA	FBgn0031155	CG15446 	A-R A-A A-R A-A 	4.48	4.03	4.92	4.10	4.85		A-R A-A A-R S-A 	4.48	3.74	5.22	3.86	5.10		A-A A-A A-A 	-0.07	-0.17	0.03	-0.16	0.01		A-A A-A A-A A-A 	-0.10	-0.20	0.00	-0.19	-0.02		A-A A-A A-A A-A 	0.09	-0.11	0.28	-0.07	0.25		A-A A-A A-A 	0.13	-0.45	0.72	-0.35	0.62		A-A A-A A-A 	0.32	0.18	0.46	0.20	0.43		A-A A-A A-A A-A 	0.12	-0.05	0.28	-0.02	0.25		A-A A-A A-A 	0.09	-0.28	0.45	-0.22	0.39		A-A A-A A-A 	-0.15	-0.34	0.03	-0.31	0.00		A-A A-A A-A A-A 	0.13	-0.10	0.37	-0.06	0.33		A-A A-A A-A 	0.14	0.02	0.26	0.04	0.24		
CG1503-RA	FBgn0031157	CG1503 	A-A A-A A-A A-A 	1.75	1.53	1.96	1.57	1.93		A-A R-R A-A A-A 	1.63	1.17	2.10	1.24	2.02		A-A A-S A-A 	-0.31	-0.54	-0.08	-0.50	-0.11		A-A A-A A-A A-A 	-0.08	-0.18	0.01	-0.16	0.00		A-A A-A A-A A-A 	0.12	-0.01	0.25	0.01	0.23		A-A A-A A-A 	-0.17	-0.33	-0.01	-0.31	-0.04		A-A A-A A-A 	-0.13	-0.30	0.04	-0.27	0.01		A-A A-A A-A A-A 	-0.08	-0.25	0.09	-0.22	0.06		A-A A-A A-A 	-0.12	-0.35	0.11	-0.31	0.07		A-A A-A A-A 	-0.15	-0.39	0.09	-0.35	0.05		A-A A-A A-A A-A 	-0.01	-0.26	0.25	-0.22	0.21		A-A A-A A-A 	-0.23	-0.66	0.20	-0.59	0.13		
CG1501-RA	FBgn0003950	unc 	A-A A-A A-R A-A 	0.93	0.25	1.62	0.36	1.51		A-R A-A A-A A-A 	0.45	-0.14	1.04	-0.05	0.94		A-A A-A A-S 	0.06	-0.15	0.27	-0.12	0.23		A-A R-R A-S A-A 	-0.28	-0.67	0.12	-0.61	0.05		A-A S-A A-R A-A 	0.16	0.06	0.25	0.08	0.23		A-A A-A A-A 	0.02	-0.01	0.04	0.00	0.04		A-A A-R A-A 	0.00	-0.19	0.19	-0.16	0.16		A-A A-A A-R R-R 	0.04	-0.02	0.09	-0.01	0.08		A-A A-S A-A 	0.10	-0.10	0.30	-0.07	0.27		A-R A-A A-A 	0.01	-0.30	0.33	-0.25	0.27		R-R A-A A-A A-A 	0.02	-0.17	0.20	-0.14	0.17		S-S A-A R-R 	0.00	-0.32	0.32	-0.26	0.27		
CG15445-RA	FBgn0031161	CG15445 	A-A A-A A-A A-A 	0.51	0.40	0.62	0.41	0.60		A-A A-A A-A A-A 	0.14	-0.01	0.30	0.01	0.27		A-A A-A A-A 	0.00	-0.17	0.16	-0.14	0.13		A-A A-A A-A A-A 	-0.02	-0.09	0.05	-0.07	0.04		A-A A-A A-A A-A 	0.12	-0.02	0.27	0.00	0.25		A-A A-A A-A 	0.42	0.31	0.52	0.32	0.51		A-A A-A A-A 	0.19	-0.01	0.39	0.03	0.36		A-A A-A A-A A-A 	0.08	0.03	0.13	0.04	0.12		A-A A-A A-A 	0.01	-0.04	0.05	-0.03	0.04		A-A A-A A-A 	-0.16	-0.27	-0.05	-0.26	-0.07		A-A A-A A-A A-A 	0.07	-0.21	0.34	-0.16	0.29		A-A A-A A-A 	-0.02	-0.15	0.11	-0.13	0.09		
CG1819-RA	FBgn0031162	CG34120 	A-A A-A A-A A-A 	2.54	2.20	2.88	2.25	2.82		A-A A-A A-A A-A 	2.37	2.02	2.72	2.07	2.66		A-A A-A A-A 	-0.37	-0.66	-0.07	-0.62	-0.12		A-A A-A A-A A-A 	0.08	-0.01	0.18	0.00	0.17		A-A A-A A-A A-A 	0.16	-0.03	0.35	0.00	0.32		A-A A-A A-A 	0.27	0.25	0.29	0.25	0.29		A-A A-A A-A 	0.15	-0.13	0.43	-0.09	0.39		A-A A-A A-A A-A 	-0.20	-0.32	-0.07	-0.30	-0.09		A-A A-A A-A 	0.13	-0.04	0.29	-0.01	0.27		A-A A-A A-A 	0.18	0.02	0.34	0.04	0.32		A-A A-A R-R A-A 	-0.05	-0.30	0.20	-0.26	0.16		A-A A-A A-A 	0.17	0.03	0.31	0.05	0.29		
CG32511-RA	FBgn0052511	CG32511 	A-R R-R R-R A-R 	-0.90	-2.68	0.88	-2.39	0.59		R-R R-R S-R R-R 	-1.00	-3.02	1.03	-2.69	0.70		R-R A-R A-R 	0.47	-0.43	1.36	-0.29	1.22		R-R R-R R-R R-R 	-0.23	-0.68	0.21	-0.60	0.14		R-R A-R R-R R-R 	-0.04	-0.20	0.12	-0.18	0.09		R-R A-R R-R 	0.07	-0.05	0.19	-0.03	0.17		A-R A-R R-R 	0.13	-0.04	0.30	-0.01	0.27		R-R R-R R-R R-R 	0.15	-0.02	0.33	0.01	0.30		A-R R-R R-R 	0.14	0.00	0.28	0.02	0.26		A-S R-R R-R 	-9.56	-28.12	9.00	-25.09	5.97		A-R R-R R-R A-R 	0.00	-0.31	0.31	-0.26	0.26		A-R R-R R-R 	1.87	-2.08	5.81	-1.43	5.17		
CG14579-RA	FBgn0031163	CG14579 	A-R A-A A-R A-A 	4.64	3.13	6.15	3.38	5.90		A-R A-A A-R A-A 	5.29	4.26	6.32	4.42	6.15		A-A A-A A-A 	-0.29	-0.39	-0.18	-0.38	-0.20		A-A A-A A-A A-A 	-0.09	-0.27	0.09	-0.24	0.06		A-A A-A A-A A-A 	0.06	-0.41	0.53	-0.33	0.45		A-A A-A A-A 	0.04	-0.60	0.68	-0.50	0.57		A-A A-A A-A 	-0.16	-0.31	-0.01	-0.28	-0.04		A-A A-A A-A A-A 	-0.10	-0.23	0.04	-0.20	0.01		A-A A-A A-A 	-0.20	-0.47	0.08	-0.43	0.03		A-A A-A A-A 	-0.12	-0.30	0.06	-0.27	0.03		A-A A-A R-R A-A 	-0.11	-0.21	-0.02	-0.19	-0.04		A-A A-A A-A 	-0.17	-0.52	0.17	-0.46	0.12		
CG1724-RA	FBgn0031164	CG1724 	A-R A-A A-R A-A 	5.59	5.06	6.13	5.15	6.04		A-R A-A A-R A-A 	5.26	4.68	5.83	4.77	5.74		A-A A-A A-A 	-0.53	-0.69	-0.37	-0.66	-0.40		A-A A-A A-A A-A 	-0.22	-0.43	0.00	-0.40	-0.03		A-A A-A A-A A-A 	0.11	-0.18	0.39	-0.13	0.35		A-A A-A A-A 	-0.12	-0.78	0.54	-0.67	0.43		A-A A-A A-A 	-0.43	-0.85	-0.02	-0.78	-0.08		A-A A-A A-A A-A 	-0.08	-0.29	0.13	-0.25	0.10		A-A A-A A-A 	0.42	0.06	0.78	0.12	0.72		A-A A-A A-A 	0.10	-0.19	0.39	-0.15	0.34		A-A A-A R-R A-A 	0.15	-0.03	0.33	0.00	0.30		A-A A-A A-A 	-0.09	-0.29	0.10	-0.26	0.07		
CG32521-RC	FBgn0052521	CG32521 	A-A A-A A-A A-A 	-0.08	-1.29	1.13	-1.09	0.94		A-A A-A A-A A-A 	0.86	0.71	1.01	0.74	0.99		A-A A-A A-A 	0.08	-0.20	0.37	-0.15	0.32		A-A A-A A-A A-A 	0.37	0.15	0.58	0.19	0.55		A-A A-A A-A A-A 	0.38	-1.23	2.00	-0.97	1.74		A-A A-S A-A 	0.12	0.01	0.23	0.03	0.21		A-A A-A A-A 	0.54	-0.10	1.18	0.00	1.07		A-A A-A A-A A-A 	-0.14	-0.34	0.06	-0.30	0.03		A-A A-A A-A 	-0.18	-0.52	0.15	-0.47	0.10		A-A A-A A-A 	0.18	-0.08	0.44	-0.04	0.40		A-A A-A A-A A-A 	0.03	-0.57	0.63	-0.48	0.53		A-A A-A A-A 	0.04	-0.34	0.42	-0.28	0.36		
CG32523-RA	FBgn0052523	CG32523 	A-R R-R A-R R-R 	0.09	-1.08	1.27	-0.89	1.08		R-R R-R A-R R-R 	-0.78	-2.87	1.31	-2.52	0.97		A-A A-R S-S 	-0.21	-0.42	0.00	-0.38	-0.04		A-A A-A R-R A-A 	-0.04	-0.07	-0.01	-0.07	-0.01		R-R R-R R-R A-S 	-0.26	-0.36	-0.16	-0.34	-0.17		R-R A-R A-R 	-0.07	-0.32	0.18	-0.28	0.13		A-A A-A A-A 	-0.86	-1.09	-0.63	-1.05	-0.67		A-A S-S R-R R-R 	0.10	-0.06	0.26	-0.04	0.24		A-R R-R A-R 	-0.43	-0.74	-0.12	-0.69	-0.17		S-R S-A A-A 	-0.30	-0.49	-0.11	-0.46	-0.14		A-R A-R R-R A-S 	-0.18	-0.60	0.25	-0.53	0.18		A-R A-R R-R 	-0.23	-0.35	-0.11	-0.33	-0.13		
CG14580-RA	FBgn0040646	CG14580 	A-R A-R A-R A-R 	-0.69	-1.25	-0.14	-1.16	-0.23		A-R A-R A-R A-R 	-0.37	-0.88	0.15	-0.80	0.06		A-R A-R A-R 	-0.04	-0.13	0.05	-0.11	0.03		A-R A-R R-R R-R 	-0.09	-0.19	0.02	-0.17	0.00		A-S R-R R-R R-R 	-0.03	-0.19	0.12	-0.16	0.10		A-R A-R A-R 	-0.14	-0.39	0.10	-0.35	0.06		A-R R-R R-R 	0.00	-0.19	0.20	-0.16	0.17		A-R R-R R-R R-R 	0.07	-0.11	0.25	-0.08	0.22		R-R A-R A-R 	0.72	-0.28	1.73	-0.12	1.57		R-R R-R R-R 	-9.28	-28.12	9.56	-25.04	6.49		R-R A-R R-R R-R 	0.06	-0.31	0.43	-0.25	0.37		R-R A-R R-R 	0.91	-1.38	3.20	-1.01	2.82		
CG1722-RA	FBgn0031168	CG1722 	A-A A-A A-A A-A 	4.12	3.89	4.34	3.93	4.31		A-A A-A R-R R-R 	3.41	2.63	4.20	2.75	4.07		A-A A-A A-A 	-0.30	-0.50	-0.11	-0.46	-0.14		A-A A-A A-A A-A 	-0.13	-0.19	-0.07	-0.18	-0.08		A-A A-A A-A A-A 	-0.07	-0.17	0.03	-0.15	0.02		A-A A-A A-A 	0.15	-0.15	0.44	-0.10	0.39		A-A A-A A-A 	-0.03	-0.09	0.04	-0.08	0.03		A-A A-A A-A A-A 	-0.02	-0.18	0.15	-0.16	0.12		A-A A-A A-A 	-0.14	-0.30	0.01	-0.28	-0.01		A-A A-A A-A 	-0.11	-0.44	0.22	-0.39	0.17		A-A A-A R-R A-A 	-0.02	-0.11	0.06	-0.09	0.05		A-A A-A A-A 	-0.15	-0.55	0.25	-0.49	0.18		
CG14581-RA	FBgn0040645	CG14581 	R-R A-R A-R A-R 	-0.81	-2.77	1.14	-2.45	0.82		R-R R-R A-R A-R 	-0.68	-3.06	1.71	-2.67	1.32		R-R A-R R-R 	0.35	-0.65	1.36	-0.49	1.19		R-R R-R R-R S-R 	-0.14	-0.62	0.33	-0.54	0.26		R-R R-R R-R R-R 	-0.13	-0.42	0.16	-0.37	0.11		A-A A-R A-S 	-0.20	-0.73	0.33	-0.64	0.25		A-R A-R A-R 	0.12	-0.12	0.36	-0.08	0.32		A-R A-R R-R R-R 	0.08	-0.12	0.28	-0.09	0.25		R-R R-R R-R 	0.65	-0.43	1.73	-0.26	1.55		A-R R-R R-R 	-9.59	-28.13	8.95	-25.10	5.92		A-R A-R A-R R-R 	-0.10	-0.54	0.34	-0.47	0.27		A-R R-R R-R 	1.82	-2.17	5.81	-1.52	5.16		
CG1494-RA	FBgn0031169	CG1494 	A-R A-A A-R R-S 	2.72	1.73	3.70	1.89	3.54		A-R A-A A-R A-A 	2.69	2.34	3.04	2.40	2.98		A-A A-A A-A 	-0.05	-0.18	0.08	-0.16	0.06		A-A A-A A-A A-A 	-0.02	-0.09	0.05	-0.08	0.03		A-A A-A S-S A-A 	-0.24	-0.36	-0.12	-0.34	-0.14		A-A A-S A-A 	0.20	0.10	0.31	0.11	0.29		A-A A-A A-A 	0.21	0.06	0.36	0.08	0.33		A-A A-A A-A A-A 	-0.05	-0.14	0.03	-0.12	0.02		A-A A-A A-A 	0.16	-0.09	0.41	-0.05	0.37		A-A A-A A-A 	-0.16	-0.20	-0.11	-0.19	-0.12		A-A A-A A-A A-A 	-0.11	-0.31	0.09	-0.27	0.06		A-A A-A A-A 	0.07	-0.11	0.24	-0.08	0.22		
																																																																																							
35F																																																																																							
CG4767-RA	FBgn0028902	Tektin-A 	A-R A-A A-R A-A 	6.51	6.00	7.02	6.08	6.93		A-R A-A A-R A-A 	6.58	6.34	6.81	6.38	6.78		A-A A-A A-A 	-0.08	-0.28	0.13	-0.24	0.09		A-A A-A A-A A-A 	-0.13	-0.41	0.14	-0.36	0.10		A-A A-A A-A A-A 	0.31	-0.33	0.95	-0.22	0.84		A-A A-A A-A 	0.30	0.22	0.37	0.23	0.36		A-A A-A A-A 	0.12	-0.18	0.42	-0.13	0.37		A-A A-A A-A A-A 	0.14	-0.23	0.52	-0.17	0.46		A-A A-A A-A 	0.10	-0.45	0.66	-0.36	0.57		A-A A-A A-A 	-0.28	-0.82	0.25	-0.73	0.16		A-A A-A A-A A-A 	0.15	-0.47	0.77	-0.37	0.67		A-A A-A A-A 	0.17	-0.05	0.39	-0.02	0.35		
CG7653-RA	FBgn0028935	CG7653 	A-R A-A A-R A-A 	5.25	2.89	7.61	3.28	7.23		A-R A-A A-R A-A 	3.97	3.84	4.10	3.86	4.08		A-A A-A A-A 	-0.22	-0.48	0.04	-0.44	0.00		A-A A-A A-A A-A 	-0.11	-0.21	-0.01	-0.20	-0.03		A-A A-A A-A A-A 	0.22	-0.14	0.57	-0.08	0.52		A-A A-A A-A 	0.45	0.20	0.71	0.24	0.66		A-A A-A A-A 	0.35	0.19	0.51	0.21	0.48		A-A A-A A-A A-A 	0.03	-0.07	0.14	-0.05	0.12		A-A A-A A-A 	0.15	0.04	0.27	0.06	0.25		A-A A-A A-A 	-0.03	-0.29	0.23	-0.24	0.19		A-A A-A A-A A-A 	0.03	-0.14	0.21	-0.11	0.18		A-A A-A A-A 	0.12	-0.04	0.27	-0.02	0.25		
CG31824-RA	FBgn0051824	CG31824 	R-R R-R R-R R-R 	-0.60	-6.92	5.72	-5.89	4.69		R-R R-R R-R R-R 	-1.41	-4.65	1.83	-4.12	1.30		R-R R-R R-R 	1.22	-0.23	2.67	0.01	2.43		R-R R-R R-R R-R 	-0.23	-0.68	0.21	-0.60	0.14		R-R R-R R-R R-R 	-0.06	-0.27	0.15	-0.23	0.12		A-R R-R R-R 	0.07	-0.31	0.45	-0.25	0.39		A-R R-R R-R 	0.05	-0.21	0.31	-0.17	0.26		R-R R-R R-R R-R 	0.15	-0.02	0.33	0.01	0.30		A-R R-R R-R 	0.10	-0.18	0.37	-0.13	0.33		R-R R-R R-R 	-9.35	-28.12	9.43	-25.05	6.36		R-R R-R R-R R-R 	0.07	-0.49	0.64	-0.40	0.55		A-R R-R R-R 	1.86	-2.09	5.81	-1.44	5.17		
CG18096-RA	FBgn0041183	TepI 	A-R A-S A-R R-R 	-0.09	-0.18	0.00	-0.16	-0.01		A-R A-R A-R A-R 	-0.27	-1.04	0.50	-0.91	0.37		A-S A-R A-S 	-0.04	-0.09	0.01	-0.09	0.00		R-R R-R A-R A-R 	-0.18	-0.64	0.28	-0.56	0.20		A-S R-A R-R R-R 	0.04	-0.07	0.14	-0.05	0.12		A-A A-A A-A 	-0.10	-0.23	0.03	-0.21	0.01		A-R A-R A-R 	-0.15	-0.44	0.13	-0.39	0.09		A-R A-S R-R A-R 	0.08	-0.10	0.25	-0.07	0.22		A-R R-R A-S 	0.09	-0.16	0.34	-0.11	0.30		A-R A-R A-R 	-0.09	-0.37	0.19	-0.32	0.14		A-R A-R A-R A-R 	0.15	0.08	0.22	0.09	0.20		A-R A-R S-R 	-0.02	-0.23	0.20	-0.20	0.17		
CG31735-RA	FBgn0051735	CG31735 	A-R S-A A-R R-A 	6.39	5.15	7.62	5.35	7.42		A-R S-A A-R S-A 	5.97	5.26	6.67	5.38	6.56		A-A A-A A-A 	-0.40	-0.84	0.04	-0.77	-0.03		A-A A-A A-A A-A 	-0.15	-0.20	-0.10	-0.19	-0.11		A-A A-A A-A A-A 	0.11	-0.16	0.39	-0.12	0.34		A-A A-A A-A 	-0.14	-0.41	0.13	-0.37	0.09		A-A A-A A-A 	-0.04	-0.10	0.02	-0.09	0.01		A-A A-A A-A A-A 	-0.06	-0.27	0.16	-0.24	0.12		A-A A-A A-A 	-0.15	-0.20	-0.10	-0.19	-0.11		A-A A-A A-A 	-0.20	-0.43	0.03	-0.39	-0.01		A-A A-A A-A A-A 	0.02	-0.12	0.16	-0.09	0.14		A-A A-A A-A 	-0.11	-0.49	0.26	-0.43	0.20		
CG31823-RA	FBgn0051823	CG31823 	A-A A-A A-R A-S 	0.92	0.41	1.43	0.49	1.35		A-R A-A R-R R-R 	1.40	-0.73	3.53	-0.39	3.18		A-A A-A A-A 	0.07	-0.07	0.20	-0.05	0.18		A-A A-R A-A A-A 	0.00	-0.07	0.07	-0.06	0.06		A-A R-R A-A A-A 	-0.21	-0.39	-0.04	-0.36	-0.07		A-A A-A A-A 	-0.08	-0.14	-0.02	-0.13	-0.03		A-A A-S A-A 	0.06	-0.09	0.20	-0.06	0.18		A-A A-A A-A A-R 	0.02	-0.06	0.09	-0.04	0.08		A-A A-A A-A 	-0.10	-0.19	-0.01	-0.17	-0.02		A-A A-A S-R 	0.07	-0.22	0.37	-0.18	0.32		A-A A-A A-A A-A 	-0.18	-0.25	-0.11	-0.24	-0.12		A-A A-A A-A 	0.06	-0.14	0.26	-0.11	0.22		
CG31821-RA	FBgn0051821	CG31821 	A-A A-A A-S R-R 	0.98	0.14	1.81	0.28	1.68		A-A A-A A-A A-A 	1.87	1.50	2.25	1.56	2.19		A-A A-A A-A 	0.10	-0.05	0.25	-0.03	0.23		A-A A-A A-A A-A 	0.12	0.01	0.23	0.03	0.21		A-A A-A A-A A-A 	-0.24	-0.51	0.02	-0.47	-0.02		A-A A-S A-A 	-0.06	-0.16	0.04	-0.14	0.02		A-A A-S A-A 	0.24	0.03	0.45	0.06	0.41		A-A A-A A-A A-A 	-0.05	-0.10	0.00	-0.09	0.00		A-A A-A A-A 	-0.09	-0.29	0.10	-0.26	0.07		A-A A-A A-A 	0.26	0.04	0.49	0.07	0.45		A-A A-A A-A A-A 	0.01	-0.11	0.13	-0.09	0.11		A-A A-A A-A 	0.19	-0.01	0.38	0.02	0.35		
CG7644-RA	FBgn0028645	beat-Ib 	A-A A-A A-R R-R 	-0.33	-0.77	0.12	-0.70	0.05		A-R A-A A-R A-A 	-0.10	-0.76	0.55	-0.65	0.45		A-A A-A A-A 	-0.06	-0.31	0.19	-0.27	0.15		A-A S-R A-A A-A 	-0.09	-0.23	0.04	-0.20	0.02		A-A A-S R-R R-R 	-0.04	-0.25	0.17	-0.22	0.14		A-A A-R A-A 	-0.20	-0.40	0.00	-0.36	-0.03		A-S A-R A-S 	0.00	-0.20	0.20	-0.17	0.17		A-A A-A A-A A-R 	0.04	-0.09	0.17	-0.07	0.15		A-A S-A A-A 	0.26	0.10	0.43	0.12	0.40		A-S A-A A-A 	0.09	-0.22	0.41	-0.17	0.36		A-A A-A A-A A-A 	0.08	-0.03	0.20	-0.01	0.18		A-A A-A R-R 	0.00	-0.28	0.28	-0.23	0.23		
CG13245-RA	FBgn0045827	CG13245 	A-R A-A A-A A-A 	8.36	7.53	9.19	7.67	9.06		A-R A-A A-R A-A 	8.99	8.45	9.52	8.54	9.44		A-A A-A A-A 	-0.49	-0.74	-0.25	-0.70	-0.29		A-A A-A A-A A-A 	-0.15	-0.30	0.00	-0.27	-0.02		A-A A-A A-A A-A 	-0.12	-0.33	0.09	-0.29	0.05		A-A A-A A-A 	-0.21	-0.49	0.07	-0.44	0.03		A-A A-A A-A 	-0.31	-0.39	-0.23	-0.38	-0.24		A-A A-A A-A A-A 	-0.13	-0.43	0.17	-0.38	0.12		A-A A-A A-A 	-0.07	-0.41	0.28	-0.36	0.22		A-A A-A A-A 	-0.19	-0.57	0.19	-0.50	0.13		A-A A-A R-R A-A 	-0.02	-0.14	0.10	-0.12	0.08		A-A A-A A-A 	-0.31	-0.90	0.27	-0.80	0.17		
CG4793-RC	FBgn0028514	CG4793 	A-R A-R A-R A-R 	-0.96	-2.46	0.54	-2.21	0.30		A-A A-R A-R A-R 	-0.11	-1.98	1.77	-1.68	1.46		A-R A-R A-R 	-0.23	-0.75	0.29	-0.67	0.21		A-R A-R A-R A-R 	0.06	-0.21	0.33	-0.17	0.29		A-R R-R R-R R-R 	-0.04	-0.40	0.33	-0.34	0.27		A-A A-A A-A 	-0.13	-0.55	0.29	-0.48	0.22		A-R A-R A-R 	0.07	-0.49	0.63	-0.40	0.54		A-R A-R A-R A-R 	-0.02	-0.31	0.27	-0.26	0.22		A-R A-R A-R 	-0.01	-0.53	0.51	-0.45	0.43		A-R A-R A-R 	-0.02	-0.94	0.89	-0.79	0.74		A-R A-R A-S A-R 	-0.16	-0.89	0.57	-0.77	0.45		A-R A-S A-R 	-0.19	-0.75	0.37	-0.66	0.28		
CG12448-RA	FBgn0028857	CG12448 	A-R A-A A-R A-A 	6.58	4.34	8.82	4.71	8.45		A-R A-A A-R A-A 	5.64	5.14	6.15	5.22	6.07		A-A A-A A-A 	-0.24	-0.31	-0.18	-0.30	-0.19		A-A A-A A-A A-A 	-0.19	-0.24	-0.13	-0.23	-0.14		A-A A-A A-A A-A 	0.14	-0.08	0.37	-0.04	0.33		A-A A-A A-A 	0.25	-0.02	0.52	0.03	0.48		A-A A-A A-A 	0.09	0.02	0.16	0.03	0.15		A-A A-A A-A A-A 	0.20	-0.02	0.41	0.02	0.37		A-A A-A A-A 	0.03	-0.49	0.54	-0.41	0.46		A-A A-A A-A 	-0.12	-0.33	0.09	-0.29	0.05		A-A A-A A-A A-A 	0.13	-0.01	0.26	0.02	0.24		A-A A-A A-A 	0.10	0.04	0.16	0.05	0.15		
CG18063-RA	FBgn0028856	CG18063 	A-R R-A A-R A-A 	5.57	3.80	7.34	4.09	7.05		A-R A-A A-R A-A 	5.24	4.68	5.81	4.77	5.71		A-A A-A A-A 	-0.32	-0.88	0.24	-0.79	0.15		A-A A-A A-A A-A 	0.10	0.00	0.20	0.02	0.18		A-A A-A A-A A-A 	0.05	-0.30	0.40	-0.25	0.34		A-A A-A A-A 	-0.22	-0.60	0.16	-0.54	0.10		A-A S-S A-A 	0.29	-0.05	0.64	0.01	0.58		A-A A-A A-A A-A 	-0.10	-0.32	0.12	-0.28	0.09		A-A A-A A-A 	0.43	-0.05	0.92	0.03	0.84		A-A A-A A-A 	-0.03	-0.45	0.39	-0.38	0.32		A-A A-A A-A A-A 	-0.07	-0.57	0.43	-0.49	0.35		A-A A-A A-A 	0.04	-0.13	0.22	-0.10	0.19		
CG31736-RA	FBgn0051736	CG31736 	A-R R-R A-R R-R 	0.05	-1.38	1.47	-1.14	1.23		R-R R-R S-R R-R 	-0.48	-2.18	1.21	-1.90	0.93		A-R R-R R-R 	0.78	-0.83	2.39	-0.56	2.12		R-R R-R S-R R-R 	-0.24	-0.68	0.20	-0.61	0.13		R-R R-R R-R R-R 	-0.08	-0.23	0.07	-0.21	0.05		R-R A-R A-R 	-0.07	-0.22	0.07	-0.20	0.05		A-R A-R R-R 	0.11	0.10	0.12	0.10	0.12		R-R R-R R-R R-R 	0.15	-0.02	0.33	0.01	0.30		A-R R-R R-R 	0.11	-0.14	0.35	-0.10	0.31		R-R R-R S-R 	-9.28	-28.12	9.55	-25.04	6.48		R-R R-R R-R R-R 	0.02	-0.26	0.30	-0.21	0.25		S-R R-R R-R 	1.88	-2.06	5.81	-1.42	5.17		
CG10839-RA	FBgn0028858	CG10839 	A-R A-A A-R R-A 	4.79	3.14	6.44	3.41	6.17		R-R R-R A-R R-R 	2.26	-1.07	5.60	-0.53	5.05		A-A A-A A-A 	-0.36	-0.74	0.02	-0.68	-0.04		A-A R-R A-A A-A 	-0.35	-0.69	0.00	-0.63	-0.06		R-R R-R R-R R-R 	0.05	-0.29	0.39	-0.24	0.33		A-A A-A A-A 	-0.28	-0.95	0.38	-0.84	0.28		A-A A-A A-A 	-0.11	-0.38	0.15	-0.33	0.11		A-A A-A A-A R-R 	-0.02	-0.14	0.10	-0.12	0.08		A-A A-A A-A 	0.00	-0.23	0.23	-0.19	0.19		A-A A-A A-A 	-0.07	-0.21	0.06	-0.18	0.04		A-A A-A A-A A-A 	-0.03	-0.33	0.27	-0.28	0.22		A-A A-A A-A 	-0.20	-0.52	0.13	-0.47	0.07		
CG4838-RA	FBgn0028644	beat-Ic 	A-R A-A A-R A-R 	-0.23	-0.46	0.00	-0.42	-0.04		A-R A-R A-R A-R 	0.24	-0.54	1.01	-0.42	0.89		A-A A-R A-R 	-0.01	-0.29	0.27	-0.24	0.22		A-A A-R A-S A-A 	-0.01	-0.13	0.11	-0.11	0.09		R-R R-R R-R R-R 	0.02	-0.12	0.15	-0.10	0.13		A-R A-R R-R 	-0.21	-0.36	-0.06	-0.33	-0.08		A-R A-R A-R 	0.01	-0.34	0.37	-0.28	0.31		A-A A-R A-A A-S 	0.01	-0.06	0.08	-0.05	0.07		A-A A-A A-A 	0.26	0.12	0.41	0.14	0.39		A-R A-A A-A 	0.02	-0.32	0.37	-0.26	0.31		A-R A-S S-R A-A 	0.06	-0.30	0.42	-0.24	0.36		A-A A-A A-R 	0.11	0.01	0.21	0.03	0.20		
CG31820-RA	FBgn0051820	CG31820 	A-R A-A A-R A-A 	9.56	8.92	10.21	9.02	10.10		R-R R-R R-R R-R 	7.24	4.88	9.61	5.26	9.22		A-A A-A A-A 	-0.48	-0.96	-0.01	-0.88	-0.08		A-A A-A A-A A-A 	-0.28	-0.49	-0.06	-0.46	-0.09		A-A A-A A-A A-A 	0.08	-0.31	0.48	-0.25	0.42		A-A A-A A-A 	-0.20	-0.33	-0.07	-0.31	-0.09		A-A A-A A-A 	-0.38	-0.72	-0.04	-0.66	-0.09		A-A A-A A-A A-A 	-0.16	-0.45	0.14	-0.40	0.09		A-A A-A A-A 	0.14	-0.27	0.56	-0.21	0.50		A-A A-A S-S 	-0.15	-0.29	-0.02	-0.27	-0.04		A-A A-A A-A A-A 	0.09	-0.12	0.30	-0.08	0.27		A-A A-A A-A 	-0.35	-0.74	0.03	-0.68	-0.03		
CG4824-RA	FBgn0000182	BicC 	A-A A-A A-A A-A 	-2.33	-2.56	-2.09	-2.52	-2.13		A-A A-A A-A A-A 	-2.55	-2.79	-2.31	-2.75	-2.34		A-A A-A A-A 	0.23	-0.71	1.18	-0.56	1.03		A-A A-A A-A A-A 	-0.21	-0.42	0.00	-0.38	-0.04		A-A A-A A-A A-A 	-0.17	-0.66	0.33	-0.58	0.24		A-A A-A A-A 	-0.03	-0.26	0.19	-0.23	0.16		A-A A-A A-A 	-0.24	-0.62	0.14	-0.55	0.08		A-A A-A A-A A-A 	0.43	-0.14	1.00	-0.04	0.91		A-A A-A A-A 	0.01	-0.21	0.23	-0.17	0.20		A-A A-A A-A 	-0.16	-0.60	0.28	-0.53	0.21		A-A A-A A-A A-A 	-0.12	-0.34	0.10	-0.30	0.06		A-A A-A A-A 	-0.27	-0.65	0.11	-0.59	0.05		
CG4846-RA	FBgn0013433	beat-Ia 	A-R A-S A-R A-A 	0.13	-0.33	0.59	-0.26	0.52		A-R A-A R-R R-R 	0.65	-1.46	2.76	-1.11	2.42		R-R A-S A-A 	0.47	-0.44	1.37	-0.29	1.22		A-A A-A A-A A-A 	0.00	-0.07	0.06	-0.06	0.05		A-A A-A A-A A-A 	-0.22	-0.39	-0.04	-0.37	-0.07		A-A A-S A-A 	-0.07	-0.17	0.03	-0.15	0.01		A-A A-S A-S 	0.07	-0.11	0.26	-0.08	0.23		A-A A-A A-S A-R 	0.01	-0.09	0.10	-0.07	0.08		A-A A-A A-A 	-0.01	-0.19	0.18	-0.16	0.15		A-R A-A A-A 	-0.03	-0.31	0.26	-0.27	0.21		A-A A-A R-R A-A 	0.05	-0.08	0.18	-0.05	0.16		A-A A-A A-A 	-0.06	-0.30	0.17	-0.26	0.14		
CG4891-RA	FBgn0028520	CG4891 	A-R R-A A-R S-A 	5.19	4.57	5.81	4.67	5.70		A-R R-A A-R A-A 	5.29	4.66	5.93	4.76	5.83		A-A A-A A-A 	-0.23	-0.64	0.17	-0.57	0.11		A-A A-A A-A A-A 	-0.06	-0.17	0.04	-0.15	0.03		A-A A-A A-A A-A 	0.14	0.04	0.25	0.05	0.23		A-A A-A A-A 	0.13	0.06	0.20	0.07	0.19		A-A A-A A-A 	0.27	0.14	0.41	0.16	0.38		A-A A-A A-A A-A 	0.09	-0.11	0.28	-0.08	0.25		A-A A-A A-A 	-0.29	-0.55	-0.03	-0.51	-0.08		A-A A-A A-A 	-0.16	-0.40	0.09	-0.36	0.05		A-A A-A A-A A-A 	-0.01	-0.20	0.19	-0.17	0.16		A-A A-A A-A 	-0.05	-0.48	0.39	-0.41	0.32		
CG4892-RA	FBgn0028884	CG4892 	A-R A-A A-R S-A 	4.04	3.78	4.29	3.83	4.25		A-R A-A A-R A-A 	4.05	3.82	4.28	3.86	4.24		A-A A-A A-A 	-0.25	-0.40	-0.09	-0.37	-0.12		A-A A-A A-A A-A 	-0.10	-0.18	-0.02	-0.16	-0.03		A-A A-A A-A A-A 	0.02	-0.12	0.15	-0.09	0.13		A-A A-A A-A 	-0.18	-0.48	0.11	-0.43	0.06		A-A A-A A-A 	-0.18	-0.26	-0.10	-0.25	-0.11		A-A A-A A-A A-A 	-0.07	-0.15	0.01	-0.14	0.00		A-A A-A A-A 	-0.14	-0.24	-0.04	-0.22	-0.05		A-A A-A A-A 	-0.05	-0.16	0.07	-0.14	0.05		A-A A-A R-R A-A 	-0.06	-0.36	0.24	-0.32	0.19		A-A A-A A-A 	-0.12	-0.50	0.27	-0.44	0.21		
CG4894-RC	FBgn0001991	Ca-alpha1D 	A-A A-A A-A A-A 	2.56	2.11	3.02	2.18	2.94		A-A A-A R-R R-R 	2.38	1.18	3.58	1.37	3.38		A-A A-A A-A 	-0.11	-0.41	0.18	-0.36	0.13		A-A A-A A-A A-A 	-0.02	-0.10	0.05	-0.08	0.04		A-A A-A A-A A-A 	-0.25	-0.38	-0.12	-0.36	-0.14		A-A A-A A-A 	0.02	-0.20	0.24	-0.16	0.20		A-A A-A A-A 	-0.15	-0.27	-0.02	-0.25	-0.04		A-A A-A A-A A-A 	-0.01	-0.18	0.16	-0.15	0.14		A-A A-A A-A 	-0.19	-0.30	-0.07	-0.28	-0.09		A-A A-A A-A 	-0.03	-0.20	0.15	-0.18	0.12		A-A A-A A-A R-R 	-0.14	-0.46	0.18	-0.40	0.13		A-A A-A A-A 	-0.02	-0.28	0.25	-0.24	0.20		
CG31819-RA	FBgn0028893	CG31819 	A-R A-A A-R A-A 	6.00	5.66	6.35	5.72	6.29		A-R A-A A-R A-A 	5.80	5.46	6.15	5.52	6.09		A-A A-A A-A 	-0.09	-0.48	0.29	-0.42	0.23		A-A A-A A-A A-A 	-0.13	-0.39	0.12	-0.34	0.08		A-A A-A R-R A-A 	0.23	-0.04	0.49	0.01	0.44		A-A A-A A-A 	0.31	-0.33	0.94	-0.22	0.84		A-A A-A A-A 	0.39	0.14	0.64	0.18	0.60		A-A A-A A-A A-A 	0.30	0.03	0.56	0.08	0.52		A-A A-A A-A 	0.18	-0.23	0.59	-0.16	0.52		A-A A-A A-A 	-0.09	-0.39	0.20	-0.34	0.16		A-A A-A A-A A-A 	0.14	-0.10	0.38	-0.06	0.34		A-A A-A A-A 	0.30	0.14	0.46	0.16	0.43		
CG12455-RB	FBgn0028859	CG12455 	A-A A-A A-A A-A 	1.75	1.31	2.19	1.38	2.11		A-A A-A A-A A-A 	1.85	1.59	2.10	1.64	2.06		A-A A-R A-A 	0.00	-0.15	0.15	-0.13	0.13		A-A A-A A-A A-A 	0.06	0.05	0.07	0.05	0.07		A-A A-A A-A A-A 	-0.08	-0.24	0.08	-0.21	0.05		A-A A-R A-A 	-0.02	-0.19	0.15	-0.16	0.13		A-A A-A A-A 	0.25	0.04	0.46	0.07	0.42		A-A A-A A-A A-A 	-0.07	-0.10	-0.04	-0.09	-0.04		A-A A-A A-A 	-0.21	-0.39	-0.03	-0.36	-0.06		A-A A-A A-A 	0.08	-0.13	0.30	-0.10	0.26		A-A A-A R-R A-A 	-0.11	-0.24	0.01	-0.22	-0.01		A-A A-A A-A 	0.08	-0.14	0.30	-0.10	0.26		
CG4993-RB	FBgn0024734	PRL-1 	A-A A-A A-A A-A 	1.11	0.90	1.32	0.93	1.28		A-A A-A A-A A-A 	-0.27	-0.39	-0.15	-0.37	-0.17		A-A A-A A-A 	0.04	-0.33	0.40	-0.27	0.34		A-A A-A A-A A-A 	0.18	0.03	0.34	0.06	0.31		A-A A-A A-A A-A 	-0.74	-1.08	-0.40	-1.03	-0.46		A-A A-A A-A 	-0.57	-1.14	0.00	-1.05	-0.10		A-A A-A A-A 	-0.29	-0.74	0.16	-0.67	0.08		A-A A-A A-A A-A 	-0.03	-0.13	0.07	-0.11	0.05		A-A A-A A-A 	0.51	0.43	0.58	0.44	0.57		A-A A-A A-A 	0.21	-0.25	0.66	-0.17	0.59		A-A A-A A-A A-A 	0.10	-0.19	0.39	-0.14	0.34		A-A A-A A-A 	0.20	-0.42	0.82	-0.32	0.72		
CG4930-RA	FBgn0028515	CG4930 	A-A A-A A-A A-A 	-0.10	-0.27	0.07	-0.24	0.04		R-R R-R A-A R-R 	-0.40	-0.71	-0.10	-0.66	-0.15		A-A A-A A-A 	0.21	0.15	0.27	0.16	0.26		A-A A-A A-A A-A 	0.22	0.13	0.31	0.14	0.29		A-A A-A A-A A-A 	-0.10	-0.36	0.17	-0.32	0.12		A-A A-A A-A 	0.18	0.03	0.33	0.06	0.31		A-A A-A A-A 	0.09	-0.09	0.27	-0.06	0.24		A-A A-A A-A A-A 	0.00	-0.15	0.14	-0.12	0.12		A-A A-A A-A 	-0.31	-0.48	-0.13	-0.45	-0.16		A-A A-A A-A 	-0.01	-0.21	0.19	-0.18	0.16		A-A A-A A-A A-A 	-0.10	-0.30	0.10	-0.27	0.07		A-A A-A A-A 	-0.02	-0.06	0.03	-0.05	0.02		
CG4965-RA	FBgn0002673	twe 	A-A A-A A-A A-A 	-1.08	-1.35	-0.81	-1.30	-0.85		A-A A-A A-A A-A 	-1.31	-1.54	-1.08	-1.51	-1.12		A-A A-A A-A 	-0.05	-0.18	0.08	-0.16	0.06		A-A A-A A-A A-A 	-0.08	-0.17	0.01	-0.15	0.00		A-A A-A A-A A-A 	0.06	-0.29	0.40	-0.23	0.35		A-A A-A A-A 	0.44	0.32	0.56	0.34	0.54		A-A A-A A-A 	0.16	0.04	0.28	0.06	0.26		A-A A-A A-A A-A 	0.13	-0.09	0.35	-0.05	0.32		A-A A-A A-A 	0.02	-0.06	0.10	-0.05	0.08		A-A A-A A-A 	-0.18	-0.34	-0.01	-0.31	-0.04		A-A A-A A-A A-A 	0.02	-0.05	0.08	-0.04	0.07		A-A A-A A-A 	-0.15	-0.17	-0.13	-0.16	-0.13		
CG4935-RA	FBgn0028897	CG4935 	A-A A-A A-A A-A 	0.25	0.08	0.41	0.11	0.39		A-A A-A A-A A-A 	0.14	-0.02	0.30	0.01	0.28		A-A A-A A-A 	0.00	-0.03	0.03	-0.03	0.02		A-A A-A A-A S-A 	-0.07	-0.09	-0.04	-0.09	-0.05		A-A A-A A-A A-A 	0.12	-0.14	0.38	-0.10	0.33		A-A A-A A-A 	-0.07	-0.35	0.21	-0.30	0.16		A-A A-A A-A 	0.03	-0.01	0.07	0.00	0.07		A-A A-A A-A A-A 	0.08	-0.02	0.18	0.00	0.16		A-A A-A A-A 	0.09	0.01	0.17	0.03	0.16		A-A A-A A-A 	-0.05	-0.11	0.00	-0.10	-0.01		A-A A-A A-A A-A 	0.04	-0.35	0.42	-0.29	0.36		A-A A-A A-A 	-0.10	-0.11	-0.09	-0.11	-0.10		
CG7664-RA	FBgn0001994	crp 	A-A A-A A-A A-A 	-1.40	-1.61	-1.18	-1.58	-1.22		R-R A-A R-R A-A 	-0.66	-1.92	0.60	-1.71	0.40		A-A A-A A-A 	0.20	-0.17	0.58	-0.11	0.52		A-A A-A A-A A-A 	0.13	0.01	0.25	0.03	0.23		A-A A-A A-A A-A 	0.19	-0.46	0.85	-0.35	0.74		A-A A-A A-A 	-0.11	-0.73	0.50	-0.63	0.40		A-A A-A A-A 	-0.06	-0.31	0.18	-0.27	0.14		A-A A-A A-A R-R 	0.08	-0.03	0.18	-0.01	0.17		A-A A-A A-A 	-0.32	-0.48	-0.16	-0.45	-0.19		A-A A-A A-A 	0.01	-0.19	0.21	-0.16	0.18		A-A A-A A-A A-A 	-0.07	-0.34	0.19	-0.29	0.15		A-A A-A A-A 	0.11	-0.31	0.53	-0.24	0.47		
CG4132-RA	FBgn0040079	pkaap 	A-A A-A A-A A-A 	-0.97	-1.32	-0.62	-1.27	-0.68		A-A A-A A-A A-A 	-1.06	-1.40	-0.72	-1.34	-0.77		A-A A-A A-A 	0.08	-0.02	0.18	-0.01	0.16		A-A A-A A-A A-A 	-0.04	-0.09	0.00	-0.08	-0.01		A-A A-A A-A A-A 	-0.05	-0.15	0.05	-0.14	0.03		A-A A-A A-A 	0.18	0.08	0.28	0.09	0.26		A-A A-A A-A 	-0.04	-0.20	0.11	-0.17	0.09		A-A A-A A-A A-A 	-0.05	-0.14	0.05	-0.13	0.03		A-A A-A A-A 	0.15	0.04	0.27	0.06	0.25		A-A A-A A-A 	0.03	-0.26	0.32	-0.21	0.27		A-A A-A A-A A-A 	-0.04	-0.26	0.18	-0.22	0.15		A-A A-A A-A 	0.03	-0.12	0.17	-0.09	0.15		
CG17329-RA	FBgn0028896	CG17329 	A-R A-A A-R A-A 	4.44	3.75	5.12	3.87	5.00		A-R A-A A-R A-A 	5.24	4.94	5.54	4.99	5.49		A-A A-A A-A 	-0.25	-0.45	-0.05	-0.42	-0.09		A-A A-A A-A A-A 	-0.16	-0.26	-0.06	-0.24	-0.08		A-A A-A A-A A-A 	0.10	-0.15	0.34	-0.11	0.30		A-A A-A A-A 	-0.25	-0.53	0.02	-0.48	-0.03		A-A A-A A-A 	-0.14	-0.37	0.09	-0.33	0.05		A-A A-A A-A A-A 	-0.06	-0.22	0.10	-0.19	0.08		A-A A-A A-A 	-0.09	-0.13	-0.04	-0.13	-0.05		A-A A-A A-A 	-0.12	-0.49	0.24	-0.43	0.18		A-A A-A A-A A-A 	-0.02	-0.13	0.08	-0.11	0.06		A-A A-A A-A 	-0.11	-0.49	0.26	-0.43	0.20		
																																																																																							
50B																																																																																							
CG13330-RA	FBgn0033848	CG13330 	A-R A-A A-R R-A 	5.79	4.26	7.33	4.51	7.08		A-R R-A R-R A-A 	5.79	5.24	6.35	5.33	6.26		A-A A-A A-A 	-0.54	-0.74	-0.34	-0.71	-0.37		A-A A-A A-A A-A 	-0.06	-0.31	0.20	-0.27	0.15		A-A A-A A-A A-A 	0.17	-0.23	0.58	-0.17	0.51		A-A A-A A-A 	0.26	-0.04	0.56	0.01	0.52		A-A A-A A-A 	0.11	-0.12	0.35	-0.08	0.31		A-A A-A A-A A-A 	-0.26	-0.58	0.05	-0.53	0.00		A-A A-A A-A 	0.10	-0.22	0.42	-0.17	0.37		A-A A-A A-A 	-0.04	-0.39	0.31	-0.33	0.26		A-A A-A A-A A-A 	-0.07	-0.16	0.02	-0.15	0.00		A-A A-A A-A 	-0.11	-0.48	0.25	-0.42	0.19		
CG13331-RB	FBgn0033850	CG13331 	A-R A-R A-R A-R 	-0.45	-1.55	0.66	-1.37	0.48		A-R R-R R-R A-R 	-0.68	-0.96	-0.40	-0.92	-0.45		R-R R-R R-R 	1.22	-0.23	2.67	0.01	2.43		R-R R-R A-R R-R 	-0.23	-0.68	0.22	-0.60	0.14		R-R S-R A-R A-S 	-0.04	-0.22	0.14	-0.19	0.11		R-R A-R A-R 	-0.09	-0.27	0.08	-0.24	0.06		R-R R-R R-R 	-7.14	-21.03	6.75	-18.76	4.48		R-R R-R R-R R-R 	0.15	-0.02	0.33	0.01	0.30		R-R R-R R-R 	0.79	-0.16	1.75	0.00	1.59		A-R R-S R-R 	-0.04	-0.11	0.02	-0.10	0.01		A-R A-A A-A A-S 	-0.04	-0.19	0.10	-0.16	0.08		R-R R-R A-R 	3.09	-0.16	6.34	0.37	5.81		
CG13332-RA	FBgn0033851	CG13332 	S-R A-R A-R A-R 	-0.85	-2.45	0.75	-2.19	0.48		A-R R-R R-R R-R 	-0.22	-2.44	2.00	-2.08	1.64		R-R R-R R-R 	1.22	-0.23	2.67	0.01	2.43		R-R R-R R-R S-R 	-0.15	-0.63	0.32	-0.55	0.24		R-R R-R R-R S-S 	-0.05	-0.23	0.14	-0.20	0.11		A-S A-R A-R 	-0.20	-0.37	-0.02	-0.34	-0.05		A-R R-R R-R 	0.04	-0.02	0.10	-0.01	0.09		A-R A-R R-R R-R 	0.09	-0.08	0.27	-0.05	0.24		R-R R-R R-R 	0.70	-0.34	1.73	-0.17	1.56		R-R A-R R-R 	0.33	0.15	0.52	0.18	0.49		S-R S-R R-R A-R 	-0.07	-0.55	0.41	-0.48	0.33		A-R A-R R-R 	-0.26	-0.30	-0.22	-0.29	-0.23		
CG6145-RA	FBgn0033853	CG6145 	A-A A-A A-A A-A 	-0.03	-0.54	0.48	-0.46	0.39		A-A A-A A-A A-A 	0.29	0.05	0.53	0.09	0.49		A-A A-A A-A 	-0.06	-0.47	0.36	-0.41	0.29		A-A A-A A-A A-A 	0.04	-0.25	0.33	-0.21	0.28		A-A A-A A-A A-A 	-0.10	-0.85	0.66	-0.73	0.54		A-A A-A A-A 	0.19	0.08	0.29	0.10	0.27		A-A A-A A-A 	0.04	-0.20	0.29	-0.16	0.25		A-A A-A A-A A-A 	0.03	-0.08	0.14	-0.06	0.12		A-A A-A A-A 	-0.18	-0.31	-0.05	-0.29	-0.07		R-R A-A A-A 	0.06	-0.39	0.51	-0.32	0.44		A-A A-A A-A A-A 	-0.02	-0.25	0.20	-0.21	0.16		A-A A-A A-A 	0.16	-0.36	0.68	-0.27	0.60		
CG33156-RC	FBgn0053156	CG33156 	R-R A-R A-R R-R 	-0.59	-1.82	0.64	-1.62	0.44		A-R A-R R-R A-R 	-1.47	-2.16	-0.77	-2.05	-0.89		R-A R-R A-R 	0.87	-0.64	2.38	-0.39	2.14		R-R R-R S-R R-R 	-0.23	-0.68	0.21	-0.60	0.14		R-R R-R R-R R-R 	-0.04	-0.25	0.16	-0.21	0.13		S-S R-R R-R 	0.04	-0.13	0.22	-0.10	0.19		A-A A-R S-R 	-0.06	-0.40	0.27	-0.34	0.22		R-R R-S A-R A-R 	0.03	-0.13	0.19	-0.11	0.16		A-A R-R R-R 	0.19	0.07	0.31	0.09	0.29		R-R A-A R-R 	0.23	-0.07	0.52	-0.02	0.48		A-R A-R R-R R-R 	-0.06	-0.13	0.00	-0.12	-0.01		R-R A-R R-R 	0.97	-1.25	3.20	-0.89	2.84		
CG6155-RA	FBgn0014877	Roe1 	A-A A-A A-A A-A 	0.66	0.56	0.75	0.58	0.73		A-A A-A A-A A-A 	0.56	0.50	0.63	0.51	0.62		A-A A-A A-A 	-0.20	-0.47	0.07	-0.43	0.02		A-A R-R A-A A-A 	-0.24	-0.67	0.18	-0.60	0.11		A-A R-R A-A A-A 	0.33	-0.36	1.02	-0.25	0.91		A-A A-A A-A 	0.08	-0.25	0.40	-0.19	0.35		A-A A-A A-A 	-0.24	-0.67	0.19	-0.60	0.12		A-A A-A A-A A-A 	-0.02	-0.12	0.09	-0.11	0.07		A-A A-A A-A 	0.07	-0.12	0.26	-0.09	0.23		R-R A-A A-A 	-0.07	-0.66	0.51	-0.56	0.42		A-A A-A A-A A-A 	-0.11	-0.40	0.19	-0.35	0.14		A-A A-A R-R 	-0.08	-0.29	0.12	-0.25	0.09		
CG13333-RA	FBgn0033855	CG13333 	R-R A-R A-R A-R 	-1.01	-1.75	-0.27	-1.63	-0.39		A-S R-R R-A R-R 	-1.82	-3.47	-0.16	-3.20	-0.43		A-R A-S A-S 	-0.15	-0.32	0.02	-0.29	-0.01		R-R R-R R-R A-S 	-0.16	-0.63	0.30	-0.55	0.23		R-R R-R R-R R-R 	-0.08	-0.27	0.11	-0.24	0.08		A-A A-S A-A 	-0.10	-0.15	-0.05	-0.15	-0.06		A-A A-S A-A 	0.15	0.00	0.31	0.02	0.28		A-S A-A S-R A-A 	-0.10	-0.15	-0.05	-0.14	-0.06		A-R A-S A-S 	0.08	-0.20	0.36	-0.16	0.31		A-R A-R A-R 	0.04	-0.30	0.39	-0.24	0.33		A-R A-R R-R R-R 	0.02	-0.63	0.67	-0.52	0.57		A-R A-R A-A 	-0.03	-0.27	0.20	-0.23	0.16		
CG13334-RA	FBgn0033856	CG13334 	A-R A-R A-R A-R 	-0.81	-2.15	0.54	-1.93	0.32		A-R A-R R-R A-R 	-0.39	-1.61	0.82	-1.41	0.62		A-R A-R A-R 	-0.02	-0.11	0.07	-0.10	0.05		R-R A-R R-R A-R 	0.05	-0.04	0.13	-0.02	0.12		R-R R-R R-R R-R 	-0.03	-0.28	0.22	-0.24	0.18		A-A A-R A-A 	-0.03	-0.16	0.10	-0.14	0.08		A-R A-R S-R 	0.22	-0.15	0.60	-0.09	0.54		A-R R-R R-R A-R 	0.09	-0.07	0.26	-0.04	0.23		A-R A-R R-R 	0.25	-0.01	0.52	0.03	0.48		A-R S-R R-R 	0.04	-0.29	0.37	-0.24	0.31		A-R A-R R-R A-R 	-0.06	-0.29	0.16	-0.25	0.13		A-R A-R R-R 	-0.23	-0.34	-0.12	-0.32	-0.13		
CG13335-RA	FBgn0033857	CG13335 	A-A A-A A-A A-A 	2.42	2.12	2.73	2.17	2.68		A-A A-A A-A A-A 	1.64	1.36	1.92	1.40	1.88		A-A A-A R-R 	0.33	-0.20	0.86	-0.12	0.77		A-A A-A A-A A-A 	0.24	-0.05	0.54	-0.01	0.49		A-A R-A A-A A-A 	0.12	-0.45	0.69	-0.35	0.60		A-A A-A A-S 	-0.19	-0.39	0.01	-0.35	-0.02		A-A A-A A-A 	0.11	-0.30	0.51	-0.23	0.44		A-A A-A A-A R-R 	-0.10	-0.40	0.20	-0.35	0.15		A-A A-A A-A 	-0.21	-0.54	0.11	-0.49	0.06		A-A A-A A-A 	0.27	-0.03	0.57	0.02	0.52		A-A A-A A-A A-A 	-0.14	-0.43	0.15	-0.39	0.10		A-A A-A A-A 	0.10	0.02	0.18	0.04	0.17		
CG6191-RA	FBgn0027581	CG6191 	A-A A-A A-A A-A 	0.05	-0.06	0.15	-0.04	0.13		A-A A-A A-A A-A 	-0.18	-0.32	-0.04	-0.30	-0.06		A-A A-A A-A 	0.13	-0.15	0.41	-0.11	0.36		A-A A-A A-A A-A 	0.19	0.16	0.23	0.16	0.22		A-A A-A A-A A-A 	-0.25	-0.34	-0.15	-0.32	-0.17		A-A A-A A-A 	-0.17	-0.27	-0.06	-0.26	-0.08		A-A A-A A-A 	-0.05	-0.39	0.28	-0.34	0.23		A-A A-A A-A A-A 	0.04	-0.15	0.23	-0.11	0.20		A-A A-A A-A 	-0.40	-0.69	-0.11	-0.64	-0.16		A-A A-A A-A 	0.00	-0.40	0.40	-0.34	0.34		A-A A-A A-A A-A 	0.00	-0.16	0.16	-0.13	0.13		A-A A-A A-A 	-0.13	-0.36	0.11	-0.32	0.07		
CG6197-RA	FBgn0033859	CG6197 	A-A A-A A-A A-A 	-0.74	-0.90	-0.57	-0.87	-0.60		A-A A-A A-A A-A 	-1.00	-1.24	-0.77	-1.20	-0.81		A-A A-A A-A 	0.27	-0.12	0.67	-0.06	0.61		A-A A-A A-A A-A 	-0.06	-0.14	0.03	-0.13	0.02		A-A A-A A-A A-A 	-0.01	-0.23	0.21	-0.19	0.17		A-A A-R A-A 	-0.09	-0.25	0.06	-0.23	0.04		A-A A-A A-A 	-0.25	-0.40	-0.09	-0.38	-0.12		A-A A-A A-A A-A 	0.09	-0.04	0.22	-0.02	0.20		A-A A-A A-A 	-0.05	-0.20	0.10	-0.17	0.07		A-A A-A A-A 	-0.02	-0.40	0.36	-0.34	0.29		A-A A-A A-A A-A 	0.02	-0.28	0.31	-0.23	0.26		A-A A-A A-A 	0.00	-0.26	0.25	-0.22	0.21		
CG18369-RA	FBgn0033860	CG18369 	A-R R-A A-R A-A 	7.05	5.78	8.33	5.98	8.12		A-R R-A A-R S-A 	6.55	5.83	7.27	5.95	7.15		A-A A-A A-A 	-0.21	-0.48	0.06	-0.43	0.02		A-A A-A A-A A-A 	-0.27	-0.44	-0.09	-0.41	-0.12		A-A A-A A-A A-A 	0.29	-0.04	0.62	0.01	0.57		A-A A-A A-A 	0.06	-0.51	0.63	-0.42	0.53		A-A S-S A-A 	-0.21	-0.49	0.07	-0.44	0.02		A-A A-A A-A A-A 	0.04	-0.22	0.29	-0.17	0.25		A-A A-A A-A 	0.11	0.01	0.20	0.02	0.19		A-A A-A A-A 	-0.05	-0.19	0.10	-0.17	0.08		A-A A-A R-R A-A 	0.07	-0.08	0.22	-0.05	0.20		A-A A-A A-A 	-0.13	-0.31	0.05	-0.28	0.02		
CG12464-RA	FBgn0033861	CG12464 	A-R A-A A-R A-A 	5.73	4.87	6.59	5.01	6.45		A-R A-A A-R A-A 	5.53	5.00	6.07	5.09	5.98		A-A A-A A-A 	-0.21	-0.29	-0.12	-0.27	-0.14		A-A A-A A-A A-A 	-0.27	-0.39	-0.15	-0.37	-0.17		A-A A-A A-A A-A 	0.06	-0.22	0.35	-0.18	0.30		A-A A-A A-A 	-0.11	-0.22	0.00	-0.20	-0.02		A-A A-A A-A 	-0.29	-0.61	0.04	-0.56	-0.01		A-A A-A A-A A-A 	0.07	-0.20	0.34	-0.15	0.30		A-A A-A A-A 	0.20	-0.11	0.50	-0.06	0.45		A-A A-A A-A 	-0.09	-0.58	0.39	-0.50	0.31		A-A A-A A-A A-A 	0.03	-0.15	0.20	-0.12	0.17		A-A A-A A-A 	0.00	-0.23	0.23	-0.19	0.20		
CG17716-RA	FBgn0000633	fas 	A-R S-A R-R R-R 	2.74	-2.77	8.25	-1.87	7.35		R-R A-A A-R S-A 	0.82	-2.00	3.63	-1.54	3.17		A-A A-A A-A 	0.02	-0.04	0.07	-0.03	0.06		A-A A-A A-A A-A 	-0.05	-0.13	0.02	-0.12	0.01		A-A A-A A-A A-A 	-0.01	-0.23	0.21	-0.19	0.18		A-A A-R R-R 	0.20	-0.27	0.66	-0.19	0.59		A-A A-A A-A 	-0.11	-0.26	0.05	-0.24	0.03		A-A A-A A-A A-A 	-0.01	-0.08	0.06	-0.06	0.05		A-A A-A A-A 	0.17	0.08	0.26	0.09	0.24		A-A A-A A-A 	-0.08	-0.15	-0.02	-0.14	-0.03		A-A A-A A-A A-A 	0.14	-0.01	0.30	0.02	0.27		A-A A-A A-A 	0.17	0.07	0.28	0.08	0.26		
CG6209-RA	FBgn0033862	CG6209 	A-R R-A A-R A-A 	6.14	5.23	7.04	5.38	6.90		R-R R-R R-R R-R 	4.98	3.80	6.16	3.99	5.97		A-A A-A A-A 	-0.14	-0.73	0.46	-0.63	0.36		A-A A-A A-A A-A 	0.23	0.03	0.43	0.06	0.40		A-A A-A A-A A-A 	-0.01	-0.25	0.23	-0.21	0.19		A-A A-A A-A 	0.01	-0.29	0.30	-0.24	0.26		A-A A-A A-A 	0.42	0.20	0.63	0.24	0.60		A-A A-A A-A A-A 	0.16	-0.09	0.41	-0.05	0.37		A-A A-A A-A 	0.30	-0.05	0.64	0.01	0.59		A-A A-A A-A 	0.25	-0.03	0.53	0.01	0.48		A-A A-A R-R A-A 	-0.03	-0.69	0.63	-0.58	0.52		A-A A-A A-A 	0.18	-0.15	0.51	-0.10	0.46		
CG13337-RA	FBgn0033863	CG13337 	A-R A-A A-R A-A 	5.84	4.84	6.83	5.01	6.67		R-R A-A R-R R-R 	4.58	1.32	7.84	1.85	7.31		A-A A-A A-A 	-0.26	-0.47	-0.04	-0.44	-0.08		A-A A-A A-A A-A 	-0.03	-0.22	0.15	-0.19	0.12		A-A A-A A-A A-A 	0.39	-0.23	1.01	-0.13	0.91		A-A A-A A-A 	0.04	-0.90	0.98	-0.75	0.82		A-A A-A A-A 	-0.04	-0.30	0.21	-0.26	0.17		A-A A-A A-A A-A 	0.06	-0.21	0.33	-0.17	0.28		A-A A-A A-A 	0.57	0.49	0.65	0.50	0.64		A-A A-A A-A 	0.31	-0.18	0.80	-0.10	0.72		A-A A-A R-R A-A 	0.04	-0.24	0.32	-0.19	0.27		A-A A-A A-A 	0.16	-0.14	0.46	-0.09	0.41		
CG18368-RA	FBgn0033864	CG18368 	A-R A-A A-R R-A 	4.07	-0.02	8.16	0.65	7.49		A-R R-A A-R A-A 	3.18	2.23	4.13	2.39	3.98		A-A A-A A-A 	-0.32	-0.65	0.01	-0.60	-0.04		A-A A-A A-A A-A 	-0.01	-0.08	0.05	-0.07	0.04		A-A A-A A-R A-A 	0.06	-0.03	0.15	-0.01	0.14		A-A A-A A-A 	-0.08	-0.41	0.25	-0.35	0.20		A-A A-A A-A 	0.06	-0.20	0.33	-0.16	0.29		A-A A-A A-A A-A 	-0.11	-0.16	-0.07	-0.15	-0.07		A-A A-A A-A 	-0.09	-0.16	-0.01	-0.14	-0.03		A-A A-A A-A 	-0.23	-0.32	-0.13	-0.31	-0.15		A-A A-A A-A A-A 	-0.08	-0.13	-0.04	-0.12	-0.04		A-A A-A A-A 	-0.11	-0.49	0.28	-0.43	0.22		
CG6220-RA	FBgn0033865	CG6220 	A-R A-A A-R A-A 	2.92	2.33	3.51	2.43	3.42		R-R R-A A-R R-R 	1.92	-0.07	3.90	0.25	3.58		A-A A-A A-A 	-0.24	-0.38	-0.10	-0.35	-0.12		A-A A-A A-A A-A 	-0.06	-0.10	-0.02	-0.09	-0.02		R-R R-R R-R R-R 	0.19	0.03	0.35	0.06	0.32		A-A A-A A-A 	0.43	0.17	0.70	0.21	0.66		A-A A-A A-A 	0.05	-0.07	0.16	-0.05	0.15		A-A A-A A-A A-A 	-0.08	-0.16	-0.01	-0.15	-0.02		A-A A-A A-A 	0.13	-0.04	0.30	-0.01	0.27		A-A A-A A-A 	-0.14	-0.31	0.03	-0.28	0.00		A-A A-A A-A A-A 	-0.02	-0.23	0.19	-0.19	0.15		A-A A-A A-A 	-0.01	-0.26	0.24	-0.22	0.20		
CG6280-RA	FBgn0033866	CG6280 	A-R R-R R-R R-R 	-0.89	-6.42	4.65	-5.52	3.75		S-R R-R R-R R-R 	-0.07	-1.12	0.99	-0.95	0.81		R-R R-R R-R 	1.22	-0.23	2.67	0.01	2.43		R-R R-R R-R R-R 	-0.23	-0.68	0.21	-0.60	0.14		S-R R-R R-R R-R 	0.06	-0.04	0.17	-0.03	0.15		A-S R-R R-R 	0.03	-0.17	0.23	-0.14	0.19		R-R R-R R-R 	-7.12	-21.03	6.78	-18.76	4.51		R-R R-R R-R R-R 	0.15	-0.02	0.33	0.01	0.30		R-R R-R R-R 	0.76	-0.22	1.75	-0.06	1.59		R-S R-R R-R 	-9.31	-28.12	9.50	-25.05	6.43		A-R R-R R-R R-R 	0.09	-0.24	0.41	-0.19	0.36		S-R R-R R-R 	1.92	-1.98	5.82	-1.35	5.18		
CG13338-RA	FBgn0033867	Cpr50Ca 	A-R R-R R-R R-R 	-0.19	-1.30	0.93	-1.12	0.75		R-R A-R R-R S-R 	0.44	-2.46	3.35	-1.99	2.87		R-R A-R A-R 	0.43	-0.53	1.39	-0.38	1.23		A-R A-R A-R A-R 	-0.02	-0.15	0.12	-0.13	0.10		R-R R-R R-R R-R 	0.10	-0.06	0.26	-0.04	0.23		A-R A-R A-A 	-0.31	-0.85	0.23	-0.77	0.14		A-R A-R A-R 	-0.02	-0.04	0.01	-0.03	0.00		R-R R-R R-R R-R 	0.15	-0.02	0.33	0.01	0.30		R-R R-R R-R 	0.78	-0.18	1.73	-0.02	1.58		A-R R-R A-R 	-9.67	-28.13	8.79	-25.12	5.77		A-R A-R A-R A-R 	0.11	-0.48	0.69	-0.38	0.60		A-R R-R R-R 	1.77	-2.27	5.80	-1.61	5.15		
CG13340-RA	FBgn0033868	CG13340 	A-R A-A A-R A-A 	8.67	7.82	9.53	7.96	9.39		A-R A-A A-R A-A 	8.95	8.14	9.76	8.27	9.62		A-A A-A A-A 	-0.39	-0.73	-0.04	-0.67	-0.10		A-A A-A A-A A-A 	-0.16	-0.53	0.21	-0.47	0.15		A-A R-A A-A A-A 	0.22	-0.77	1.21	-0.61	1.04		A-A A-A A-A 	0.03	-0.73	0.80	-0.61	0.67		A-A A-A A-A 	-0.35	-0.63	-0.07	-0.59	-0.12		A-A A-A A-A A-A 	-0.14	-0.86	0.58	-0.75	0.46		A-A A-A A-A 	-0.11	-0.47	0.25	-0.41	0.20		A-A A-A A-A 	-0.11	-0.62	0.39	-0.53	0.31		A-A A-A A-A A-A 	-0.11	-0.31	0.08	-0.28	0.05		A-A A-A A-A 	-0.39	-0.67	-0.11	-0.62	-0.15		
